# Supplementary material for: A spontaneous complex structural variant in rcan-1 increases exploratory behavior and laboratory fitness of Caenorhabditis elegans
Source: PLoS Genet. 2020 Feb 24;16(2):e1008606. doi: 10.1371/journal.pgen.1008606 (PMC7058356; doi:10.1371/journal.pgen.1008606)
Supplement: S1 Data — This file contains the sequence of the Oxford Nanopore reads (Fig 4B and S2 Fig) that overlap the structural variant in fasta format. (TXT) [file pgen.1008606.s010.txt]

>011f568d-7b45-4dca-b2e0-7a67e2945e48 runid=25a14159951308b246e34aa811ab569c663aaecb read=100680 ch=25 start_time=2018-03-09T19:14:49Z reverse_complement
CCCCAACCCCACCAATCACCCAACCGCCCAGCCAAACCCTCTCACTCAACAGCATTTGCCTGGCCTCGTCTTACCACACGAAATGCCAAAGCACACCTGAAAACCAAAAGTTAATCTCCCGGCACCCCGGTTTCAAATCGGCCTGATCGACCACGGTCGCCGACCCATCCACCGGCAAACGACTTTGAGTTATCAGCCACCATTTTTTGCCAGTTAACTTATAGAAAAAATTTCAGCAACTACTGAGTTTGGGAGAAAAAGAAGAACTGAAGCCTGGAAAAGATTCATTTTTCTATCTTCTTTCATGGGCGTTTCAAAACGGAAATCGGGTGCTGGAGAGGGTGCAATTTAGATCGAAAAAAATTACATGGATTCTGGAGCTTGAAAACTCTGAAAAAAACACAACGTGATGAGGATGATGAAGATGGTCAAGAAAGGAAGAAAAAAAAAAAAAAAAAAGAACAGTGGTCCGAGGCGCCAGGCATTATCCATAAAAAAGCAGAAGGAAAAGGAGATGGTGGACCGAATAAGATAGATTTTCCAGTAAACCAGTAGCCATGGCCATCAAGGGAATTTCAAATTTGAACAAAATGGACTCATGAAAAGCGTGGGTGGTTTAAGTGCCAAAAGAAAAAAACATTTATTGTTTTTCGACAACAAAATAAATAAATCTTTTTAGTCCCCCCTGTTCTGAATATAGAATTTTGAACTAAAAACTCTGGAATTTTGAAGGGGAAATTTGTTGTTGTTTTTCTTATAAGCCTCCAAGTTCCATAGACGAAAAGTTCTTATAATAACGAATAATCCATGCCTCCTCGATTCAACATTCTCAGAAAATTATTCTCAATAATTGAGAATTACAATCTTGTAAAATGAACCTTAGGGTATTCTCTTAATAATTAGCTTCAAAAAATAACTTGAATCGCGGCGAGACCTACAATAAACGGATTGTAAAAAAGATCTGTGCAATGGGGTGGCCTGCCTCGTGCCAATATATATATATTCAGATACAATGTGTTCTCTTCTCTTTCTCTGATCCGCAATGGAAACCATCTCAAAAACTGACCGGGAAGCGGACAGAAAGATGTCAATGTTTGTTCACGTGGTCGGTAGAAACTGAACATTGGATTATTTCTGTGTGACGGAGGGATGGAACACGAAATGGCAGAAATTATAATTGCAAAGATACATCTATTTTGATGCAGAAAGGGTCCTACCATGATCAAAATTTTTTAGAAAAATCAGTATGAAAAAGATACGGCAACTTTTCTTTTAAATTCACCAAATTGTTTAAAATTCCGAGAAACCAAGGACTAGAAATTCGGTAAAAAATATGAGAGACAATACTCTGATATTAGACGCACCAAAATTCAAAAAAGCGAAAGCCCACACAAAAAATTTCCATATCATCTCCCAGGCGCAGTAGAGCGCTGACGGCTCTACCGAAATTTGAATACAAATTGAGCTGGGAGAAACAGCAAGATTCTAAAAAAAGAAAACGATCAAGAGGTTAAGCCTCTGAACTCTGCGAAAGTGCAGCTCGAGTGGAATGAAAATCGGCTCAGAGGCGTTTAGGAATGACATCCATTCACATAAGACGTATGGAGATTGAAAAGAGCATGTAAAACGCTCAGTTTTGGGAATCACACTTCACTTCAGGACCACGATTTGGAGAAGCCTTTCGTTTTAAAATGGACAACTGTAACAACATTTTGTAATTCAGGAAATTCAAATTTTATCTTTTTAGAGCGAAATTGAAATTGGATAGAGAATCCGATTCTAAACTCCGGCAAGAAAAAACATGTGTCTAAAAAACAGAACCCGCGACAAAAATAGGAGATGAAATGAACCACGAGTGAGAGTATGAGGAAAAACAATGCGCATTTACACAGATATTTGATGCTCATGAGCAGTAAAAGAAGAAGAAAACACTGAGAGAAACTAGAAAGTAAGGAGGTGTTGAATTTGGATACATTATCACTGTTTTAGAAGCTCTGGAATTCTATGAAATGTTTTTGAAATTCTGTTTTATTTTTTGAAAAAAAAAACAGGAGTTAGTACTGTTCAAGATTTATCAAGAGTTTATGCTGAAACTAAAGTTACCGTAAAAAATAATACTGATTTAGTATAAACAATTTTGTTGTGTAATCTGGTCAATTTATACAAAAAAGTATTTTCGCAAATATTTGACTGGAATGTCCCTTTTGATCAGTGTTAGTTTGAGTTTGATTTGTTGATTTGATTTTTTCGTTCAAACTAAAAAAATCAAAATCACAAGTACTATCCGATCTGGTTAGTTTTTTGTTGCAAATGCAGGGTTTGCGGAACCTATCACAGTTAAAAAAATGTGAACGCTTATTTTGTTAATGAAATAATTCTCCCTCTATTGGATCCTTGAATTAAGCCTAAAGGTGCTTCCGTGAGTAAGAAATTGTTCTAAATGCACTTATGACAGTTAGAGATAATTTCAAAATGTTTTGATTTCCAAAATTGCAGTCAAAGTTTTGATAAATTGTTACTAGAGACTAAAAGTTCGGGAAGACAGAAGATCATTTTAAAAAAGTTTATTCTCTGTATGAATTAAGGATTGACATAGGTGAAGGATTTCCTCAAGAAAAAAAAGTTTTTACACAATACATATTTTTAGGGGAAAAATCTCACAAAGAGCAAAAGGATGGGAGAAACAGCGGCGTTAGCATAGTGAGGTACCTATAACCCTCATGACGCAGTTCACTTTTTTTTCAATCATGCCCTTTTTCTCCCAAATACCATTGGGAAAGGGGTTTGTTCGAGGCAAGTCAACACAACACAAAATGAAATAAAAAAGGATCATAGTATTGGTTTGGTAAAGAAGCCTTAGAAAACGCCAGCAAAACATTCCGATGAAGAACTCTGCCATTCAGTCTCCCGTGGAAGCCGCAAAACTGCTCAGAGCGGCTTGGCGTTTTCTGGAGGGTAACACCAAAACAGCCGGAAAACAAGATTATTTTAAAATTTTAAAATTCTTTTATAGAAAATAAGTCAAATGGCGATATTGCTTCAGGGACCTTTCATCTTTATAAAATAAACCTATCCATTTGTTAAGGGTCTCCTCTTTTGAAATTGTTTTTTCTTCGACAAAAAATTATCCGGCCAAAATTTGATAAAATATGCAAATGTTGGAATTTTCATTTATTCCAAAATTAAAGAACGTAATAACAGTTTTATTTGAAAAAAAGTTGCAACTTTGATCTAAAATTTTATCAGAAAAAATCCATATACAGTATCATCTATTAATCTCATAAATCAACACCAAAACTCGAAAATAAAAGTATCTGTATCAAAGCACACCAGACAGAGAAATGTTTATGCGGGCAGTTCAGTTTGTTCCACATTTTGACGTAAATATCAGTCATTGTCGAAAATTCGGGCACCCCATAACACGGATTAAAAATTTTTCGATTCTCAGCGCCAATTTTGATCATTTACCGGAATTTATTGCGTCAGTGAAGTTGATCTTGTTAACACGGAAAACGGAAAAATCTCTGCCAAAATGTCAGACTTTTTTTATGAAATGAATCTGATAAAATTGTGATTGATATGAAAATTGGTGGTGAATTTTAAACTGTGTGTGATTTTGATCTGATCTTGCAATATCTGGTTAGTTGACAATTATCATGTTTGGAGAGCATATTCCGTGAATTAAATTTGTTTTTATTTCTGTTGCTGTCAACTTTTAGAATCTAAAAAGTCTAAAAGGTTTTGAAAAATGAAATCAAAATGCTTTAAATTCTTTTTTAAATCGAATTTTCATTTTCTTAGAAACGATTTCCAGAAAGGAAGAATAAAAAAACTGGAATCCAAGAAAACAGGGAGATTTTCGGCCAGAAACGATTTTTTTTTTGAATAACTCAATTTTAGATTCCTTTGGAAATTTGGTCAATCTGAATTGAAGATTTTATTATTATTAATAGGAAAATTGCTCGATTCAGATTAATATTGAAATAGTTCTGAAAATATGAATGTTGAATATTGTTGAATATTTCTGAAAAGGTTACTTGCGACGTGGCCTAGAAAAGAGAACAATCGGGTCACCTCTTTTTTAAATAATAAATACTCCGTTCAGTGATTTTTTCTCCGTTACCAATATTTTTCACACTCTCTTTTTTGGCAAAAAACTTGGAAAATCAAGGGATAAAATTGGAGGGTACTGTTCTGTTTATGCAACGTGGCCTAAAAGCAGAAAGTTCACTAATTTTTTTTGCATATTGAAAGAAAAGTAACGTCATAGATTTTTTAAATGAGTTTTAAAACTGGCTGATTTCGATCACTGAAACAACGAAAACAAAAAGAGTAAAGCAACTTCAAAGGTTTTCAAATTAAAAATGTTGAAGATGCTTGAACTCTTGTTAAAAGAACATTCCAGATGTAAATGGATTTTGCAATAAATAAAATAAAAATAAAACAGGTGAGTTCAAGGCTAAAGATGGCCCATAACTATCAATGATGACCTAGTTTACTTATTTCCGAGGGTTTTTTTTATGAAAGTAAGGAACGGATCTGGTAGCTGCCCCTGTGAAGAGAGAGAAAAGATTGATGAACATGTAAATAGAGAATAGACAAGTTGGTGAGCTCTTCTGTTGCCAGGTGTGTGAGAGAGATAGAGAGAGTACAGAGAGAGTACAGAGATAGAAAAGACGTAAGAAGAGGAGCTGCACTGAGTCAGCCCCATAGGAGGGGAGAAGGACAGGACACCCTGAAAAGATAGAAAACAGAGAAAAAAGAGTTTCACAAGAACATCTCTGGAAATGAAATGTGCTTTGGCTCTTAAAAATATGGAACTTTTGAAATCTCGAAAATACTGAAATGCGCGTATGGCACCAAAATTTCTTTGCAATTCAGATTGCAATTATTAACAAAAGCTGCAAGAAATACAAAAAATAACGGTACCCGGTCTCTGGACGCGACCGAGAGAGTTTCTCTGCAGCAAAGAGAGTGCGCCTTTAAAGAGTACCAGAAGCTGCGAAAATTTGTTTTACTTAATTGTGTTCAATTATCATCGATATTTTTTTCTTTTCGAAAAATTAGTTTTTCGAAAACAGCTTTTAAAAAGGTGATAAAATTGCAAAAAAAAAACTTGAGAAACTACGGTAATCTTTAAAGGTACACACTCTTTCTATGCCTGAAATCTCCATTGGTCGCGTCGGAGACCAGGTTCATAGTTTTTCGTCAGAAAATTGTGTTTAGACAGCAACAAGATTAGATTATGAAGAGTTAGTCGGAAAAAAATGTTTATCGTGGTCAAATATGCCAATTCAAATTTGTCCTATTTAGAGGTATTTGAACTGATTTAAATATAATTACTGGTACTTTTTGTATTAGATGCTTTTGGAAGATTGCAGTTTAAGAGCAATTCAACAAAACAACAAACCGACTTTTTCAATTGAGGTTCGTAGTTTCGAAAAAAAACAATGTTTTGTTTTTCATCGAAATGTTTCTCGAATTTTCCAATTAAAGCACTTTGTTTTTTATTATATTTCATATTTTAAAGTTAAAAGATAAAAAAAATACGGCATGCGGTCTCGACACGACACTTTTTTTGTTAAATAAAAAAGGGATGCGCCTTAATCGAGTACTGTAGTTTCAAACTCTGCTTTTTAAATTCTTCGAGTTTCGCCATGCAGCATGCATAAATAAATTTTTTGAAAGTACTGAATCCCTTAAAGGTGCACATCCGTTTTTATCCACAAAATTATGTCGTCGAGACCGAGTGTATATTTGGCGCAAAATGACAAAATTTTGCGGTCTGTGCATATTAAGGTCCCACCGCGATCCAAGTCATCTATTGGAAATCGCGCGGGAATTTCTAACTGTTCTAAGAATTTGCTTGTATTTTTGACCTTTGTCTCTAAGAGTAAAATTCAGGTCCACCGCCCACCAAAAAAGATACAATTCTGTCGCCTTGCAACTCTTTTAGTGTCACTATTCATCGTGCTGAACATGAATTATTTAAATTCTAAAATAGAAGAAAAATAGAGAGGAGAGAGAGAGGAAAAAAGAAATAAGAAGGGGCACAAAAATATAAGAAAATGAATGAATGTGTGTGCATGAAGAGAAAATGAGCAATCCTTATTGAAATAGGCGAGCCCCTAGGAAAACCAAAGAGAGCAAGCAATACAACTGAGAAGCATACCGAG
>11245b93-c0a4-46af-a8a8-db314889acc6 runid=25a14159951308b246e34aa811ab569c663aaecb read=64158 ch=223 start_time=2018-03-09T05:08:30Z reverse_complement
TGAATTTTGAACAAAACTCTGGAATTTTGAGGTGGAATTTGTTGTTTTATGCTTCCAAGTTCCTGCAGAGACGAAAAAAAGTTCTATAATAACGAAATAATCCACTTTTGATTCAACATTTTCTGAAAATTATTCTCAATAATTGAGAATTACTATGAAATCTTGTAAAAAATGAACCTTTTTTAGGGTATTCTCTTAATAATTAGCTTCAAAATAACTTGAATCGTGGCGAGACTCCATAATAAACGACAAAAAAAGATCTGTGCAGAATGGGGTGGCCTGCCCTTTCGTGCCAATATATATATATTCAGATACAATGTGTTCTCTTCTTTCGATCCGCACGGAAACTTTCATCAAAAAAACTGGACCGGGAAGCGGACCCACCTTTGTTTCGTTTCTCTCGTAAGTTTTTCTTCTTTTATTGCTCCATGTATATCAAAATATCTGTGTAATGCACGTGTTTTCTCCCTACTTCTCTCACTGTGGTTCATTTCATCTCCTATTTTTGTCATAAGTTCTGTTTTTTTAGACATGTTTTTCTCTTGAGTTTAGAATCGATTCTCTATCACTCTAATTTCTGCTCTTAAAGATAAAAAATTTGAATTTCTAGTTACAAATGTTGCTGCAGTTGTCCATTTTTTTAAACGAAAGGCTTCTCCAAGGGAATCGTGGTCCTCACAAGTGAAGTGGTGATTCCCAAACTGAGCGTTTTGTACTTTTTTTCGTGAACAATCTCCATACGTCTTATGTGAATGTAATGTCAATTCTAAACCTCTTGACCGATTTTTCATTCCACTCGGCTGCTCGCAGAGTTCAGGGAGGTTTAACCTCTGATCGTTTTTCTTTTTTTAGTCTTGCTGTTTCTCCAGCTCGAATTGTATTCAAATTTCTGATGAACTGCGTCAGCGCTCTTGCTGCGCCTGGGGAGATTATGGAAATTTTTGTGGGCTTTTTTTCGCTTTTTGAATTTTGGTGTCTAATATCAGAGTATTGTCTCATATTTTACGAATTTCTAGTCCTTTTTGCTTTCGAATTTTAAACCAATTTGGTGAATTTAAGAAAAAGTTGCCGTATCTTTCTCAAAAGCACACACTGGATTTTCTGCAAAATTCTTGATCGTAGGACTTTTCTGCATCAAAAAAAATAGATGTATCTTTGCAATTAATTTCTTGCCATTTCGTAGTTCCATCCTCCACGTCACAGAAATAATCCAATGTTCAGTTTCACCCGACCATCACGTGAACAAACATTGATTATTTCTGTCCGCTTCCCGGTCCAAGTTTTTGATGGTTTCCGTGCGGATCAGAAGAAGAGAACACATTGTATCTGAATATATATATATTGGCACGAGGCAGGCCAATTCCATTCTGCACGAATCTTTGTCGTTTATTGTAGGTCTCGCCACGCGATTCAAGTTATTTTTGAAGCTAATTATTAAGAGAATACCCTAAAAGGTTCATTTACAAGATTTCATAATAATTTCAATTATTGAGAATAATTTCGAAAATAAGCTAGAATCAAAATTGATTATTTCGTTATTATAAGAACTTTCGTCTCTAGGAACTTGGAAGCATAAGAAAGTAAATTTCCGCCTCAAAAAATTCCAAGAGTTTTTTTGTTCAAAATTTATATATTCAGAACGGGGACTAAAGATTTGTTGTTTTGTCGAAAACCGAACAATAACAGCCTTTTTCTTGCTTTTAAACCACCCACACCATGCACCATGAGTCATTTGTTCCAAAAATTTGAAATTCCCTTTGATGGCCATGGCTCGGTTTACTGGAAAATCTATCTTATTCAGTCTACGTCTCACTTCTTCCTTTCTTGCTTTTTTTTATGGATATTTCTTCGAGACCACTGTTCTTTTTCTTCCTTTCTTCTTGACCATCTTCATATCATCACCGTCACCGCTGTGTTTTCAGAGTTTTCTGCTCCAACTATGTGATTTTTTTTTCGTCTAAATTGCAGTCTCCGGCACCCGATTTCCGTTTAAACGCTCATCCATGAAAGAAGATAGAAAATGAATCTTTTTTTCAGGCTTCAGTTCTTCTTTTTTTCTCCCCCAAACTCGGTGGTTGCTGAAATTTTTTTTTCTATATAAGCTACCAACAAAAATGGTGGCTGATAACTCGGAAAATCAACGAAATCCGTTGCCAATGGATCATTGATCAAAGCACTGTTTCCAGTAAAGATGATCTTCCAAATGCAATATTGTGACTCAAGTACCAGAAGATGTAAGCTTTTGATTTCAAATTGGCTCTCCTTACTTTAACTTTTATTTATAGGTATTCGATAATAAACAAGACAAGGCAAACTTTCATCTCTATTCACAAATCGAGAAAGACATTCATTTCGATTTCCTGCGCAGCTTCCATCTATTCGAGTAATTTTCAGGTGAGTCAGAGGAAACCAATAACTTTTGTTTTGTTTCCAGCTCCCCGGAAACGCTACAGCCGCCAAACTTATCGTTCAAGGATTCTCTTTAAAGGGCACGAGTTGAAAGCTTTTGCACAAGCGATCTACATGAGTGCCACCTCAAATGCTTTCCACCACTCTCGAAAACAGTTTTAATTTCACCACCATGTTTCACCAGTCGGATGGGGAGCAGACTAAAGATATGCCACCGGTTGTATGCAATTTTGATTTAATGGCCAGACTTGCGTCATTTGCTATCGATGAAAAGTAAGTTTATATGAGACGTTTATCAAAAGTTGAAAAATGTGAAAAAGGTCTATAAGTTTGAGTTTTGCAAGCCTGGAATACTGTTTCCTCACTTTTGTATCACACAGCGCTTATTACGGGAACACCACATTTGAGAATGCGTTTTGCGCAACATATGCAAATATCTGTAGCGAAAACCATAAAATATTTTTTTTTTTAAATGACTATCAGCACTTGTGTCGATTTTTTTACGAAACCGATTTTTTTGAAATTAATTCTTTTCGAATAGTGTGTCGTATAATAACGTCGTACGTATTCTTATTTTGCTCAATTTATTCTTTTCATTAAATCACGATTTTAGTTAGTTTTAAAATCGAGCCAGTAAATCAGACACAAGCACCATAGTAGTCATTTAAAGGTAGTTGCTACGAGATATTTTGAATAGTTGTGCAAAACGCATTCCCAAAATTATATGTTCTTTGTAATAGTTAAGCTACATGCTCAATTTTTTTATTATTATCTGGTATCTCTCGTAAAGTTTGGATATCTGAAGCAACCACTATGACGTAGATCTTGGCGAGACCCACCTCACAGAAGAAGCGTGCCTTTAAACTGAAGGCTGGGAATTTCATAAAAGTACAATAAACCAAATATTGAAATATTTTAATCAATTTTTTCAAATCCAAATTCGATATGAAGTACAATAAATGGAGACGAGCCGACACCAGCAATCATTAGCCCATCCATGCGTGACCCCAATTGGACGCACCATCAGCAACAACGAAAGTTACGAACCCACGCCCTTCATCTCCATGTAACAGCAATTATCTTGGATATCCCTTTCCTTCCCTCTATTCTTCTTGTTATTATAGTAAGTATTGGTGAAACAATTTTGGGATATATTTACAAAAAACAAACATCAGCAAAAATAAGTGGATTGTTGGATTAGGGAAGAGACACGTCTACCCGCGGCAGAATAAGCCTATGGATTGAAGTTGAAAACAAGCGAAAAAAAATAAAAAAATTGAGAAGAAGGAGTGCAACACAAATAGAATGTGAGGATGATTGTAAAGCTGGACATGAAAAAATGAGCTGTTTCTCCCAGCTCGAATTGTATTCAAATTTCTGATGAAACTGCGTCAGCGCTCTGCTGCGCCTGGGGAGATTATACTTTGTGGCTTTTTTCGCTTTTTTTTGAATTTTGGTGCGTCTAATATCAGAGTATATTGTTCATTTTACGAATTTCTAGTCCTTGAAGTTTTCGGAATTTAAACCAGTTCTGGTGAATTTAAGAAAAGTTGCCGTATCTTTTCAAAAGCACACACTGATTTTCTAAAAATTTTGATCGTGGTAGGACCTTTCTGCATCAAAATAGATGTATCTTGCAATTATAATTTCCTGCCATTTCGTGTCTCCATCCTCCACGCCACACAGAAATAATCCAATGTTCAGTTTCACCGACCACGTGAACAAACATTGACATCATTTCTGTCCGCTTCCCGGTCCATTTTTTTGATGAAGTTTCCCCCGTGCGGATCAGAAGAAGTTGAGAACACATTGTATCTGAATATATATATGGTTGGCACGAGGCAGGCCACTCCCATTCTGCACGAATCTTTTGTCGTTTATTGTAGGGTCTCGCCACGATTCAAGTTATTTTTTGAAGCTAATTATTAAGAGAATACCCTAAAAGGTTCATTTTGCTAAAGATTTCATTCTCAATTATTGAGGAATACTTTCGAAATGTTGAATCAAAATTGATTATTTCTGTTATTATAAGAACTTTTCGTCTTAGGAACTTCAGTTGCTAAGAAAACAGCAAATTTCCCGCCTCAAAAATTCCAAGAGTTTTTTTGTTCAAAATTCTATATTCAGAACGGGGACTAAAAGATTGTTTTGTCGAAAACGAACACAACAAGTGTTTTTGCTTTTAAAACCACCCACACTCATGCACCAGCGAGTCATTTGTTCCAAAAATTTGAAATTCCCTTGATGGCCATGGCTACTGGTTGGTTTACTTGAAAATCTATCTTATTCAGTCTACGTCTCACTTTCCTTCTGTTTTTTTATGGATATTTCTCTTTCCTCGAGACCACTCGTTCTTTCTCTTTCCTCTTTCTCTTTGACCATCTTCATCATCACCGTCATCACGTTAGGTTAAAGAGTTTTCGCCCAGAATCCATGTGATTTTTTTTCGTCTGTGCCCTCCGGCACCCGATTTCCGCTTTGAAACGCCCACACCATGAAAAGAAGATAGAAAAAAACACCTTTTTTTTTTCAGGCTTCAGTTCTTCTTCTTTTTTTCTCCCAAACCTCGGTGGTTGCTGAAATTTTTCTATAAGTTAACAAACGGTAAGCCGACACCTCGGAAAACAACGAAATCCGTTGCCATGGATCATTGATCAGCACTGTTTCCAGTGCAAAGATGATCTTCAAATGCAATTATTAGACTCAAGTACCAGAAGATGTAAGCTTTTGGATTTCAAATTGGCTCTACTTTTTTAACTTTTATTATAGGTATTCGATACACAACAAGACAAGGGCAAACTTCTCATCTCTATTCACACAAATGAGAAAGTTATTAAGACTATTTCGATTTCTCTGCGCAGCTCCTTTGAGTTCTCAATTTTCAGGTGAGTTGAAAAAACTCTGAAAACACAACGTGATGACGGTGATGATGAAGATGGTCAAGAGAAAGGGAAGAAAGAACAGTGGTCTCGAGAAGAAATATCCATAAAAGCAGAAGGAAAGTGAGACGCAGACTGAATAAGATAGATTTTCTCCAGTAAACCAGTAGCCATGGCCATCAAGGGAATTTCAAATTTTTGGAACAAAATTATTCCCGGCGGTGGCATGAGTGTGGGTGGTTTAAAGCAAAAAAGAAAAACATTTATTGTTCGGTTTTTTCGACAAAAAACAACAAATCTTTTAGTCCCCTGTTCTGAATATAGAATTTTGAACAAAAAACTCTTGGAATTTTTTGGAGGCGGGAAATTTGCTGTTTTTATGCTTCAAGTTCCTAGAGACGAAAGTTCTTATAATAACGAAATAATCCACTTGATTCAACATTTCGATAAAATTATTCTCAATAATTGAGAATTATTATGAAATCTTGTAAAACGAACCTTTTAGGGTATCTCTTATAATACTGAAGCCAAAAAATAACTGAATCGTGGCGAGCATTCCACAATAAACGACAAAAGATTCGTGCAGAATGGGGTGGCTCGCCTCGTGCCAATATATATATATTCAGATACAATGTGTTCTCTTTCTTTCTGATCCGCACGGAAAACCATCAAAACTGGACCGGGGAAGCGGACAGAAATGATGTCAATACGAAACCAATGGTCGGCAAAACCGAACATTGATTAGTTTCTGTGTGACGTGAGGGATGCAGGAACACGAAATGGCAGAAATTATAATTGCAAAAGATACATCTATTTTGATGCAGAAAGGTCCTACCACGATCAAAAAATTTTTAGAAAATCAGTGTGTGCTTTTGAAAAGATACGGCAACTTTTCTTAAATTCACCAAATTGTTTAAAATTCCGAGAAACCAAGGACTAGGAAATTGCAAAATATGAGAGACAATACTCTGATATTAGACGCACCAAAATTCAAAAAGGAAAAAAAAGCCCACAAAAATTTCCATATCTCCCCAGGCGCAGCAGAGCGCTGACGCAGTTTCATCAGAAATTGAATACAATTCGAGCTGGGAGAAACAGCAAGACTAAAGAAAAACGATCACAGGTTAAGCCTCGAACTCTGCGAGCAGCCGTGAGTGAATGAAATCGGTCAGAGGTTTAGGAATGACATCCATCTCACATAAGACGGGCGGAGATTGTTCGAAGAGTACAAAACGCTCAGTTTTGGGAATCACACTTCACTTGTGGACCACGATTCCCTTTGGAGAAGCCTTTCGTTTTAAAAAGAATTCCAGAGCTACAAAACAGTGATAATGCGTCGTAAATTCAACACCTCCTTGTTTCGTTTCTCTCGTGTTTTTTTTTCTTCTTCTTTTTGTCGTTCGGGCGAGCATCGTAAAATATCTGTAAATGCACGTGTTTTCCTACTTCTCTCACTCGTGGTCTATTTCATCTCCTATTTTTGTCATAAGGTTTTGCTTTTAGACATGTTTTTTTCTTGAGTTTAGAATCGATTCTCTTATCAATTTCAATTTCGCTCTAAAGATAAAATTTGAATTTCTAGTTACAAATGTTGTTGCAGTTGTCCATTTTTTTAAACGAAAGGCTTCTCCAAGGGAATCGTGGTCCACAAGTGAAGTGTGATTCCCAAAACTGAGCGTTTTGTACTCTTTTCGAACAATTCCATACGTCTGGTGGAATGGATGCTTCATTCCAAACCTCTGACCGATTTTCATTCCACTCGGTTGCTCGCAGAGTTCAGAGGCTTAACCTTCTGATCGTTTTTTCTTTTTTAGTCTTGCTGTTTCTCCCAGCTCGAATTGTATTCAAATTTCTGGATGAAACGTCAGCGCTCTGCTGCGCCTGGGGAGATGGCGGAAATTTTGTGGGCTTTTTTTCGCTTTTTGAATTTTGGTGCGTCTAATATCAGAGTATTGTCTCATATTTTACTTGAATTTCTAGTCCTTGGTTTCTCGGAATTTTTAACCACTTGGTGAATTTAAGAAAAGTTGCCGTATCTTTTCAAAAGCACACACCGGATTTTCTAAAAAAATTTTGATCGTAGGACCCTTTCGCATCAAAATAGATGTATCTTTGCAATTATAATTTCTGCCATTTCGTGTTCCATCCCTCTCCACGTCACACAGAAATAATCCACGTGTTCAGTTTCACCGACCACGTGAACAACAAACATTGACATCATTTCTCGTCCGCTTCCCGGTCCATGGATGGTTTCCGCGTGATCAGAAGAAGAGAACACATTGTATCTGAATATATATATATTGGCACGAGGCAGCTACCCCATTCTGCACGAATCTTTTGTCGTTATTGTAGGTCTCGCCACGATTCAAGTTATTATTTTTGAAGCTAATTATTAAGAGAATACCCTAAAAGGTTCATTTACAAGATTGATAATAATTCTCAATTATTGAGAATAATTTTCGAAATGTTGAATCAAAAAAATTGGATTATTCTGTTATTATAAGAACTTTTCGTCTCTAGGAACTTTTGGAAGCATAAGAAACAGCAAATTTCCCGCCTCAAAATTCCAAGAGTTTTTGTCTTCAAATTCAGAAACGGGGGACTAAAGATTTACAGCCTTTTGTCGAAAACCGAACAATAAATGTTTTTTTTTTTTGCTTTAAACCACCCACACTCATGCACCATGAGTCATTTGTTCCAAAATTTGAAATTCCCTTTGATGGCCATGGCTACTGGTTTACTTGGTCTACGTCTCTTTAATTCTCCTCTGCTTTTTTTTTATGGATATTTCTTCTCGAGACCACTGTTCTTCTTCTCCTTTCTCTTGACCATCTTCTTCATCATCACCGTCATCACGTTGTGTTTTCAGAGTTTTCAACTCACCTGAAATTACTCGCTGAACTCGTCGGAAGCCGCAGGAAATCGAAATGAATGTCTTTCTCGATTTGTGTGAATAGAGATGAGAAGTTTGCCTTGTCTTGTTTATTATCGAATACCTATAAATAAAAGTTAAAAGTAGAGCCAATTGGAAATCAAAAGCTATATCTTCTGGTACTTGAGTCAAGCCAATAATTGCATTTGGAAGATCATCTTTACTGGAAACAGTGCTGGATCAATGATCCATTGGCATGTCTGATTTCGTTGATTTTTTTCCGGAGTTATCAGCCACCATTTTTTTGTTGTTAACTTATATAGAAAAAAATTTCAGCAACCACCGAGTTTGGGGAGAAAAGAAGAACTGAAGCCTGAAAAAGATTCATTTTTTTCTATCTTCTCTTTTCATGCAGTGTGTGGGCGTTTCAAAATTGAAATCGGGTGCCGGAGGGCACAATTTAGACGAAAATCACATGGATTCTGAGCTTGAAACTCTGAAAACACAATGTGATGATTTTGTGATGATGAAGCTTTTGGTCAAGAGAAAGGAAGAAAGAACAGTGGTCTCGAGAAGAAATATCCATAAAAAAAAGCAGAAGGAAAGTGAGACGTAGACTGAATAAGATAGATTTTCCAGTAAAACCAGTAGCCATGGCCATCAAGGGAATTTCAAATTTTGAACAAATGACCATGGTGCCAGAAAGTGTGGGTGGTTTAAAGCAAAAAAAGAAAAACATTTATTGTCTGGTTTTTTCGACAAACAACAAATCCCTTTTTTTTAGTCCCCCCTGTTCTTGAATATAGAATTTTGAACAAAAACTCTTGAATTTTTTGAGGCGGAAATCTGTTGTTTTTCTCTTTATAAGCCCAAGTTCTAGAGACGAAAGTTCTTATAATAACGAAATAATCCAATTTTTTGATTCAACATTTCGAAAAAATTATTCTCAATAATTGAGAATTATTATGAAATCTGTAAAATGAACCTTTTTAGGGTATCTTAATAATTAGCTTCAAAAATAACTTGAATCGTGGGCGAGACCTACAATAAACGACAAAAGATATCTGTGCAGAATGGGGTGGCCTGCCTCGTGCCAATATATATATATCAGATAATGTGTTCTTCTTCTTCTGGATCCGCACGGAAACAAAAAAAACTGGACTGGGAAGCGGACAGAAATGATGTCAATGTTTGTTCACGGTCGGTGAAACTGAACATTTCTGGATTATTTCTGTGTGACGTGGAGGGATGGAACAATGAAATGGCAGAAATTATAATTGCAAAGATACATCTATTTTGATGCAGAAAGGGTCCTACCACGATCAAAATTTTTAGAAAATCAGTGTGCTTTTGAAAAGATACGGCAACTTTTCTTAAATTCACCAAATTGGTTTAAAATTCCGGGAGAAACCAAGGACTAGAAATTCGTAAAATATGAGACAATACTTGATAGTTAGACGCACCAAAATTCAAAAAAGCGAAAAGCCCACAAAAAATTTCCACCTCCCCCAGGTGCAGAGCGCTGACGCAGCTCATCAGAAATTTGAATACAATTCGGAGCTGGGAAGAGAAACAGCAAGACTAAAAAAGAAAAACGATCAAGAGGTTAAGCCTCTGAACTCTGCGAGCAGCCGAGTGGAATGAAAATCGGTCAGAGGTTTAGGAATGACATCCATTCACATAAGACGTATGGAGATTGTTCTCGAAGAGTGCCAAAACGCTCAGTTTTGGGAATCACACTTCACTTGTGGACCACGATTCCCTTGGAGAAGCTCTTTCGTTTTAAAAAAAATGGACAACTGCAACAACATTTTGTAACTAGAAATTCAAATTTTATCTTTAGAGCGAAATTGAAATTGATAGAGAATCCCGATTCTAAACTCAAGAAAAAAACAGTTCAAAACAGAACCTATGACAAAAATAGGAGAGATGAAATGAAACCACGAGTGAGAGAAGTAGAAACACGCATTTACACAGATATTTTGATGCTCGCGGAGCAGTAAAAGAAGAAGAAAACACGAGAGAAACGAAACAAGCGAGGTGTTGAATTTGACACATTATCACTGTTTTGTAGCTCTGGAATTCTATGAAATGTTTTTGAAATTTGTTTTGATTTTGAAAAAAAACAGGAGTTATGCACTGTTCCGGAAGATCGCATCGGGTGAGTTATAGCAATACGTAAACCGAACGAAGCAATACCGGATGCTGT
>146991d0-36f5-4cf5-aaaf-1dc83259c3bc runid=25a14159951308b246e34aa811ab569c663aaecb read=53847 ch=166 start_time=2018-03-08T22:12:37Z
CTCAGTATGCTTCGTTCAGTTACGTATTTATGGTGCTTTCATGTAATTTTTTATTATTATTCATATCTCTGTAAAAGTTTGACATCTGAAGCAACCACTATGACATAGATCTTGACAGAGACCCACTCAGAAGCGTGTGCCTTTAAACTGAAGTGCCAGAATTTCGCGAAAGTACAATCAAGCTAAATATTGATATTTTAATCAATTTTTCAAATCCAAAATTCAGATATATGAAGTACACAATGGAACGAGCTGACACCAGCAATCATTATTTCTAAGCCATACGAGACCCCAATTGACGTGCCATCAGCAATTGAAAATGCCGAACTCCACGCCCTTCATCTCCATGTGAACGATGGTGAATCTTGGATATCCCTTTCCTTCTCATTCTTCTTGTTATTATATGAATATTAAGTATTGGGTGGTAAGCAATTTTTGGGATATATTTACAAGAGCAAAATATCCAGCAAAATAAGTGGATTGTTGGATTAGGGAAGAGACACGTCTACCCGCGGCAATAAGCTCGCAGTTAAAGAAGTTGAAACAAGGAAAAATGAAAAAAATTGGAGAAAAGAAGGAGTGCAACACAAATAAAATATGAGGATGATTGTAAGCTGGAAGAGAAAAATGAGCTGTTTCTCCCAGCTCGAATTGATGGAAACTGCATCAGCGCTCTCTACTGCGCCTGGGGAGGTATGGAAATTTTGTGGGCTTTTTTTCGCTTTTTTGAATTTTGGTGCGATCTAATATCAATATTGTCTCATATTTTACGAATTTGGTCCTTGGTTTCTCAGATTTTAAATAATTTGGTGAATTTAAGAAAAGTTGAAAAGGTATCTTTTCAAAAGCACACTGATTTACTCTAAAGATTTTATCTGGGACCCTTTTCTGCATCAAATATAGATCTTTAATCTTTACCCAATTATAATTTTCTTGCCATTTCGTGTTCCATCCTCCACGTCACACAGAAATAATCAATGTTCAGTTTCACGACCACGTGAACAAACATTGACATCGACTTTCTATCCCTTCCGGTCCAGTTTTTTGAGTTTCCGTGCGGATCGAAGAAACTTGTATCTGAATATATATATTGCGGCACGAGGCAGGCCACCCCATTCTGCACGAATCTTTTGTCGTTTATTGTAGGTCGCCACGATTCAAGTTATTTTGAAGCCTAATTATTAAGAGAATACCCTAAAGGTTCATTTTTACAAGATTTCATTCTCAATTATTGAGAATAATTTTCGAAATGTTGAAGATCAAGAATTGGATTATTTCGTTATAAGAACTTTTCGTCTCTAGAACTTGGAAGCATAAAACAACGCCTCCAAAATTCAAGAGTTTGAATTTCAAATTCTATATTCGAACGGAGGACTAAAAAGATTTGTTGTTTGTCGAAAAATGGTAATAAATGTTTTTCTTTGCTTTAAACCACCCACATGCACCATGAGTCATTTGTTTCAAAAAAATTTGAGGAATTCCCTTGATGGCCATGGCTACTGGTTTACTGGAAATCTATCTTCAGTCTACGTCTCACTTTCCTTCTGCTTTTTTTTATGGATATTTCTTCTCGAGACCACTGTTCTTTCTTCCTTTCTCTTGACCATCTTCATCATCACCGTCATTGTGTTTTCAGGTTTTTCAAGCTCCAGAATCCATCATGATTTTTTTCGATCTAAATTGGCCTCGGCACCAGTTCATTTTTTTGAAACGCCCACACCATGAAGAAGATGCGAGAAAAAATGAATCTTTTCGGGCTGGTTCTTCTTTTCTCCCAAACTCGGTGATTTGGGGAATTTTTCTATAAGATTCTTTCTGTGTAAAAAAGCAAAAAAATGGTGGCTGATAACTCCCGGAAAAAATCAACGAAATCCGTTGCCAATGGATCATTGATCAACACACTGTTCCAATAAGATGATCTTCCGTGTCTAGTGTGGCAATGACTCAAGTACCAGAAGATGTAAGCAGCTTGGTTTCAAATTGTCTCTACTTTTAGCTTTTATTTGTCATTATTCAAATAATAAACAAGACAAGGCAAACTTCTCATCTCTATTCACACACAAATCAAGAAAGACATTCATTTCGATTTCCTGCGCACAGCACTTCGACGAGTTCAGTAATTTCTGGGTGAGTTTCTGAAAAGAAACACAAGCAGCGTGATGACAGTGATGATGAAGATGGTCAAGAGAAAGGAAGAACAGTGGTCTCGAGAAGAAATATCCATAAAAAAAAAAGCAGAAGGAAAGTGAGACGTAGACTGAATAAGGATAAGGTCCAGTAAACCAGTAAACCTGGCCATCAAGGGAATTTCAAATTTTTCCCGGAACAAATGACTCGCGGGTACATGAGTGTGGAGTGGTTTTAAAGCAAAAGAAAAACATTTATTGTTCGGTTTTCGACAAAAACAACAAATCTTTAATTTGGATTCTGAATATAGAATTTTGAACAAAAACTGCTGGGATTTTTGAGGCGGGAAGTTGCTGTTTTTCTTATGCTAAGTTCCCTGAGACGAAAGTTCTTATAATAACAGAAATAATCCAATTTTGCAGTTCATTTCGAAGTTATTCTCCAATAATTGAGAATTATTATGAAATCTTACGAAATGAACCTTTTAGGGTATTCTCTTAATAATTAACTAAAATAATTTGAATCATTGGCGGAACCTACAATGAAACGACAAGATTCGTGCAGAATGGTGGCCTGCTCGCCCGGCTGCTATATATATTCAGATACAATGTGTTCTCTTCTTCACAGTCCGCACGGAAACCATCAAAAACTGGACCGAGGGAAGCGGACAGAAATGATGTCGGCAATGTTTGTTCACGTGGTCGGTGAAACTGAACATTGGATTATTTCGCAATGTGTGACGATGAGTGGAACTGAAAGTGAATTGCAAAAGGCCATCTATTTTTTGATGCAGAAGGGTCTACGATCAAAATTTTTTGAAAATCAGTGTGTGCTTTTTTTTTTTGAAAAAGATACGGCAACTTTTCTTAAATTCACAAATTGGTTTAAAATTCCAGAAACCAAGGACTAGAAATTCGTAAAATGAGACAATACTCTGATATTAGACGCACCAAAATTCAAAAAGCGGAAAAGCCCACAAAATTTCCATAATCTCCCCCAGAGCGCAGAGCGCTGACAGCGCAGTTTTCATCTAAGAAATTTGAATACAATTCGGAAGCTGGGAACAACAAGACTAAAAAAGAAAAACGATGC
>1dd617a4-2420-4ffd-9617-768fc4a1998f runid=25a14159951308b246e34aa811ab569c663aaecb read=15428 ch=163 start_time=2018-03-08T20:15:01Z
ACCATTGTACTTCGTTCAGTTACGTATTGCTCGTTGCCAATGGATCACATTGATCAGCACTGTTTCCAGTAAAGATGATCTTCCAAATCACAATTATTGTGACTCAAAGTACCAGAAGATGTAAGCTTTTGATTTCAAATTGGCTCTACTTTTAGCGCTTTTATTTATAGGTATTCGATAATAAAATAAGACAAGGCAAACTTCTCATCTCTATTCACACACAAATCGAGAAAAGACATTCATTTCGATTTCCTGCGCAACTTCCGACGAGTTCGAAATGAGGCCTCGGGTGAGTTTGAAAAACTCTGAAAACACAACGACAAATGACAGTGATGATGAAAGAAGATGGTCAAGAAAGGAAGAAAGAACAGTGGTCTCGAGAAGAAATATCCATAAAAAAAAAGCAGAAGGAAAGTGGGGCCTAGACTGAATAAGATAGATTTTCCAGTAAACCAGTAGCCACATGGCCATCGAATTTCTGAAATTTTGGAACAAATGACTCATGGTGCATGGTATTGGGTAGTTTAAAGCAAAGAAAAACATTTATTGTTCAGGTTTTCTGACAAAAACAACAAATCTTTTAGTCCCCGTTCACAGATATAAATTTTGAACAAAACTCTTGGAATTTTGGAGGCAGGAAGTTGTACTGTTTTTTTTCTTATGCTTCCAAGTTCCTAGAGACGAAAAGTTCTTATAATAACGAAATAAATCAATTTTTTGATTCAACATTTCGAAAAATTGACCCCTATAATAATTGAGAATTATTATGAAAATCTTATGAAAATGAACCTTTTAGGGTATTCTCTTAATAATTAGCTTCAAAAATAACTTGAATCGTGGCGAGACCTGCAATAAACGACAAAGATTCGTGCAGAATGGGGTGGCCTGCCTCGTGCCAATATATATATATTCAAGATACAATGTGTTCTCTTCTTCTGATCCGCACGGAAACCATCAGAAGAAAACTGGACCGGGAAGCGGACCAGAAATGATGTCAATGTTTGTTCACGTGGTCGATTGAAACTGAACATTGGATTATTTCCTGTGTGACGTGGAGGATGGAACACGAAAATAGCGAAATTATAATTGCAAAAGGCCATCTATTTTTTGATGCGAAAAGAAGGGTCCTACCACGATCAAAATTTTTAGAAATCGGTCGATCTCAATCTGATGCTTTTGAAAAAAGATACGGCAGCTTTCTTTAGAATTCTGAAATTGGTTTAAATTCCGAAACCAAGGACAGAAATTCGTAAAATATGAGACAATACTCTGATATTAAGACGCACCCAAAATTCAAAAGCGAAAAAAGCCCACAAAATTTCACCAATCTCCCCAAAGAGCTTTGCAGCAGAGCGCCCGAAACGCAGTTCATCAGAAATTTAGTCACAATTCGAGCTGGGAGAAACAGCAAGACCTTAAAAAAAGAAAAACGATCAAGAGGTTGAAGCACTCTGAACTCTGCGAGCAGCCGAGGTGGAATGAAAATCGGTCAGAGGTTTAGGAATGACATCCATTCACATAAGGCAATATGGAATTGTTCGAAAAAGAGTACAAACGCTCAGTTTTGGGAATCACCACTTCACTTGTGGACCACGATTCCCTTGGAAAGCCTTTCGTTTTAAAAAGAGAATTCCAGAGCTACAAAACAGTGATAATCCAAATTCAACACCTCCTTGTTTCGATTTCTCTCGTGTTTTCTTCTTCTTTTACTGCTCCGCGAGCATCAAAATATCTGTGTAAATGCGTGTTTTCCTACTTCTCTCACTCGTGGTTCATTTCATCTCTATTTTTGTCATAGTTCTGTTTTTTAGACATGTTTTTCCTTGAGTTTAAGAATCGATTCTCTATCAATTTCAAGCTCTAAAGATAAAATTTGAATTTCTAGTTACAAAATATTTGTTGCAGTTGTCCATTTTTTTAAAACGAAAGGCTTCTCAGGGAATCGTAGTCCCTGAAGTGAAGTGCTTGATTCCCCAAAACTTTGAGCCGTTTTGTACTCTTTTCGAACAATCTCCATACATCTTATGTGAATGTGGATGTCATTTCCCCTAAACCTCTGACCGATTTTCATTCCACTCGGCTGCTCGCAGGTTCAGAGCTTAACCCTCTTGATCGTTTTCTTTTTTTTTAGTCTTGCTGTTTCTCCCAGCTCAATTGTATCATTCAATTTCTGATGAAACTGCGTCAGCGCCCTCTGCTGCGCCTGGGGAGACCATGCGGAAATTTTTTTTGTGGGCTTTTTTTTCGCTTTTTGAATTTTGGTGCGTCTAATATCAGAGTATTGTCTATATTTACGTTCAGTCCTTGGTTTCTCGGAATTTAAACCAATTTGGTGAATTTAAGAAAAGTTACCCGTATCTTTTCAAAAGCACACTGATTTTCTAAAATTTTGATCATTGGTAGAGACCTTTCTGCATCAAAAATAGATGTATCTTTGCAGAATTATAATTTCTGCCATTTCGTGTTCCATCCCTCCGTCACACAGAAACAATCAATGTTCGGTTTCACCGACCACGTGAACAAACATTGGCATCATTTCTGTCCGCTTCCGAGTCCAGTTTTGATGGTTTCAGGTGCGGATCAGAAGAAGAGAACACATTGTATCTGAATATATATATATTACAACTTTGAGGCAGGCCCACCCCATTCTGCTACGAATCTTTTGTCGTTTATTATGGAGTCTCATACATTCAAGTTATTTTGACTAATTATGAGAATACCCTAAAAGGTTCATTTTACAAGATTTCATAATAATTCTCAGTGTGAGAATAATTTTATCATTGAATCAAATGGATTATTTCGTTATTAAGAACTTTTCGTCTCTAGGAACTTGGAAGCATAAGAAAAACAGCAAATTTCCCTCCAAAATTCCAAGAGTTTTTAATTTCAAAATTCTATATTCAGAACGGGATTCTAAAAAAAGATTTGTTTTGTCAGAAAAACCAGACACAATAAATGTTTCTTTTGCTTTAAACCACCCACACTCATCACCATGAGTCATTTGTTTAAAATTTGAAATTCCTTGATGGCCATGGCTACTGGTTTACTGGAAAATCTATCTTATTCAGTCTACGTCTCACTTTCCTTCTGCTTTTTTATGGATATTTCTTCTCGGACCACTGTTCTTTCTTCCTTTCTCTTGACCATCTTCATCATCACCGTCATCACGTTTGTGTTTTCAGAGTTTTTCAACTCACCTGAAAATTACTCGAACTCGTCGGAAGCTGCGCAGGAAATCGAAATGAATGTATCTTTCTCGATTTGTGTGAATAGAGATAAAGAAGTTTGCCTTATCTTATTATCGAATACCTATAAATAAAGTTAAGTAGAGCCAATTTGAAATCAAAGCTTACATCTTCTGGTACTTGGTCACAATAGTGCATTTGGAAGATCATCTTTTACTGGGAAACAGTGCTGATCAATAGTCCATTAGCAACGGATTTCGTTGATTTTTCCGAGTTAACGCTCAGCCACCATTTTTGTTGTTGTTAACTTATGAAAAAATTTGTAACCACCGAGTTTGGAAAAAGAAAGAACTGAGAAGCCTGAAAAAAAAGATTCTGTTTTCTATCTTCTTTTCATATAGTGTGGGCGTTTAAAACGAATCGGGTGCCGGAGGGCTAATTTGAACGAAAAAAAAAATCACATGGATTCTGGAGCTTGAAAACTCTGAAAAGCAACGTGATGACGGTGATGATGAAGATGGTCGAAAGGAAGAAAGAACAGTGGTCTCGAGAAGAAATATCATAAAAAAAGCAGGAAAGTGGGGCAGACTGAATAAGATAGATTTTCCAGTAAACCAGTAGCCATGGCCATCAAAGGGAATTTCAAATTTTCGGCTGACTCATGGTGCATGAGTGTGGGTGGTTTAAAAGCAAAAGAAAAAACATTTATTGTTCGGTTTTCGACAAAACAACAAATCTTTTAGTCCCCGTTCTGAATATAAATTTTTGAGACAAAAACTCTTGGAATTTTGAGGCGGGAAGTGCTGTTTTCTTATGCTTCCCAAGTTCCTAGAGACGAAAAGTTCTTATAATAACGAAATAATCAATTTTGATTCAACATTTGAAAATTATTCTCAATAATTGAAATTATTATCAATCTTGTAAAAATGAACCTTTTAAGGGTATTCTCATTAGCAATTAGCTTCAAAAATAACTTGAATCGTGGCGAGACCTACAATAAAGCGACAAAAGATTCGTGCAGAATGGGGTGGCCTGCCTCGTGCCAATATATATATTCAGATACAATGTGTTCTCTTCTTCTGATCCGCACGGAAACCATCAAAAACTGGACCAGGAAGCGGACAGAAATGATGTCAATGTTTGTTCACGTGGTCAGTGAAGCAGACATTGGATTATTTCTGTGTGACGTGGAGATGAACACGAAATGGCAGAAGTATAATTGCAAAGATACATCTATTTTTGATGCAGAAAGAGTCCTACCGATCAAAATTTTAGAAAATCAGTGTGTGCTTTTGAGAAAAGATGACTTGAACTTTTCTTAAATTCTGCAAATTGGTTTAAAATTCGAAACCAAGGACTAGAAATTCATAAAAATATGAGAACCAATACTCTGATATTAGACGCGCAAAATTCAAAAGCGAAAAAAAGCCCACAAGAATTTCCATAATCTCCCCAGGCGCAGCAGAGCGCTGACACCAGTTTCATCAGAAATTTGAATACAATTCGAGCTGGGAGAAACAGCAAGACTAAAAAAAAGAAAAACGATCAAGAGGTTAAGCCTCTGAATCTGCGAGCAACCGAGTGGAATGAAAATCAGGTCAGAGGTTTAGGAATGACATCCATTCACATAAGACGTATTATGGAGATTGTTCGAAAAAAAAGTACAAAACGCTCAGTTTTGAATCACCTTCGCGATTCCCTTGGAGAAGCCTTTCGTTTTAAAAAATGGACAACTGCAACAACCATTTGTAACTAGAAATTCAAATTTGCACACATCTTTTAAGGCAGAAGTGAAATTGATAGAGAATCGATTCTAAACTCAAGAAAAAAGCCATGTCAAAAACAGAACCTTATGACATGAAATAGGAGATGAAATGAACCACGAGTGGAAAGTAGGAAAACAGGATAGGCTACACAGATATTTTGATGCTCATAGACAGTAAAGAAAGAAAAAACACAGGAAGAAACGAAACAAGGGAGGTGTTGAATTTGACACATTATCACTGTTTGTAGCTCTGGAATTCTAAATGTTTTTGAGAATTTGTTTTGATTTTGAAAAAAAACAGGAGTTAAGGTACTGTTCCGGAAGATTTATCAAAATTTATTTTCGAAACTAAAGTTACCGTAAAATAATACTGATTTAGTAAACAATTTTTTTTGTTGTGTAATTCAGTCAATTTACAAAAGTATTTCACCATCATTTGATCAATGTCCTTGATCTAAAATATTTGATCTACTGATTTGATTTTTTTTCGTTCAAAAACTAAAAATCAAAATCTAAATACTATCCGATCTGCTGTTTTTTGTTTTACCAAAATGCAAGGACCCTATACAGTTAAAAAAAAATGTGTGAACAACATTTTGTTAATGAACAATTTCTATTAAGGATCTTGAATTAAGCCTAAAGGTATAAATAGTACAGAAATTAATTTAAAATGCACTTATGATTAGAGATACTCTAAAATGTTTTGATTTCCAAAAATTACGGTCAGTTTGATAAATTGTTACTAGAGACTAAAAGTTCAAGATGAAACACGAGATCATTTTTAAAAGCTATTCTGTATGAATTAAGATACATAGGTGAGAGGTTCCCTCAAGAAAAGGATTTTTTACACAATACATATTTTTAGGGGAAAAAAATTCTGAAGAGCAAGGATGGGAGAAACAAAGGGCGTTGAAGGAGTACTCATAACCTCATGACGCAGTTCACTTTTTTTTCAATCCGGTTCTTTTCTCCCATTAGGAGAAAGAGGGGGGGGGTTTGTTCGAAAGTCAACACAAACACAAATGGAAATAAAAAGGATCATGGTATTGGTTTGGTAAGAAGCTCTTAGAAACATGAGCAAAAAAACACATTCCGATGAAGAACTCTAGAGGCTCATCCTTTGAGCTCGTGGAGCCAGAAAAACTCAATGAGCATTGGACAGCTGGAGGAACCTTTCCAACAGCCGGAAAACAAGACATTTTAAAACTTTAAAAAATTCTTTATAAAT
>3a7bf7b7-f6ce-46ca-a039-324722662ee0 runid=25a14159951308b246e34aa811ab569c663aaecb read=171150 ch=253 start_time=2018-03-09T17:39:40Z
GCAGTAGCCACTTCGTTGAGATTGCGTATTGCTGTAATTATCTTGGATAGCCCTTTCCTTCTCATTCTTCTTGTTATTATAATGCAAAGTATTGGGTGGTAAAACAATTTTTGGGACGTATATTTACAAAAACAAAATATCAGCAAAATAAGTGGATTGTTGAATTAGGAAGAGAACGTCTACCCGCGGCAGGAGAATAAGCTCTGGATTGAAGTTGAAACAAGAAAAATGAAAAAATTGGAGAGAAAAGAAGGAGTGCAACACAAATAGGAATGAGGATGATTGTAAAGCTGGAAAGAGAGAAAAATGAGCTGTTTCTCCCAGCTCGGGTGTATTCAAATTTCTGATGAGAAACTGCGTCAGCGCTCTGCTGCGCCTGAGGGAGATATGGAAATTTTTGTGGAGCTTTTCTTTGAATTTTGGTGCGTCTAATATCAGAGTATTGTCTCATATTTTGCAATTTCTAGTCCTTGGTTTCTCCGGAATTTTAGAAGTAATTTGGTGAATTTAAGAAAGTTGCCGTATCTTTTCAAAAGCACACACTGATTTTCTAAAAATTTTTGCGATCGTGGTAGGACCCTTTCTGCATCAAAATAGATGTATCTTTGCAATTATAATTTCTGCCATTTCGTGTTCCATCCTCCGTCACACAGAAATAATCAATGTTCAGTTCACCGACCGTGAACAAACATTGACATCATTTCTCAATCGCTTCAGTCCAGTTTTTTTTGATGGTTTCCGTGCGGATCAGAAGAAGAAAGGAGGAAACACGTATCTGAATATATATATTGGCACGAGGCAGGCCACCCCATTCTCACACAGGTATCTTTTGTCGTTTGTGTGGAGTCTCGCCACGATTCAGGAGGTTATTTTTTGAAAGCTAATTATTAAGGGAATACCTAAAAGGTTCATTTTACAAGATTTCATTCTCAATTATTGAGAATAATTTTTTCAAAATATGTTGAATCAAAATTGGATTATTTCGTTATTATAAGAACTTTTCGTCTCTAGGAACTTGGGCTTATAAGAAAAAACAGCAAAATTTCCGCCTCAAAATTCAAGAGTTTTTGTTCAAATTCTATATTCAGGACTAAAAGATTTGTTGTTTTGTCGAAAAAACCGAACAATAAATGTTTTTTTCTTTGCTTTAAACCGCCCACCCCTTTCATGCACCACGCAAGGTCATTTGTTCAAAAATTTGAAATTCCCTTGATGGCCATGGCTACTGGTTTTACTGGAGAATCTATCTTATTCAGTCTACGTCTCACTTTCCTTCTGCTTTTTTTTTTTATGGATATTTCTTCTCGAGACCACTGTTCTTTCTTCTTTCTCTTGACCATCTTCATCATCACCGTCATCACGTTGTGTTTTCAGAGTTCAAGCTCCAGAATCCATGTGATTTTTTTTGATCTAAGTATTGCCCTCCGGCACCCGATTTCCGTTTTGAAACGCCCACACCATGAAAAGAAGATAGGAAAAATGAATCTTTTTTTCAGGCTTCGAAGTTCTTCTTTTTTTTCTCCCAAACTCGGTGGTTGCTGAAATTTTTTTTCTATAAGTTAACAACAAAATGGTGGCTGATAACTCGGAAAAAATCAGCGAAATCCGTTGCCAATGGATCGTCAGTCAGCACTGTTTCCAGTAAGATGATCTTCAAATGCAATTATTGTGAGCTCGAAGTACCAGAAGGATGTAAGCTTTTGATTTCAAATTGGCTCTACTTTTAACTTTTGGTATTCCACAAATCGAGAAGACATTCACATTTTCGATTTCCTGCGCAGCTTCCGACGAGGATTCGAGTAATTTTCAGGTGAGTTATGGCGAAAAAACTCTGAAAAACACAACGTGATGACGGTGATGATGAAGATGTGAGTCAAGAAGGAAAGAAAGAACAGTGGTCTCGAAGAAATATCCATAAAAAAAGCAGAAGAAAGTGGGAGCGTGAACTGAATAAGATGAATTTTCAATGAAGCCAGTAGCCATGGCCATCAAGGGGAATTTTCAAATTTTGGGAACAAATGACTCACATGGTGCATGAGTGTGGAGTGGTTTAAAAGCAAAAGAAAAAGCATTTATTGTTCGGTTTTTTCGACAAAAGGGAACAACAAATCTTTTAGTCCCCGTTCTGAATATAGAATTTTGAACAAAACTCACCAAATTTTTTGAGGCAGGAAATTGCTGGCTTTTCTTAGCTTCCTAAGACGAAAAGTTCTTATAATAACAGAAATAATCCAATTTTGATTCAACATTTCGAAATTATTCTCAATAATTGAGGAGTATTATGAAATCTTAGCCAAAAAAAAATGACCTTTTTAAGGGTATTCTCTTAATAATTAACAAAAAAAATAGCTTGAATCGTGGCGAGACCTACAATAAGCGACAAAGATTCGTGCAGAATGGTGGCCTGCCTCGTGCCAACATATATATTCAGAATGCAATGTGTTCTCTTCTTCTGATCCCACTTTGAAACCATCAAAAGCTGGACCGGGAAGCGGACGAGAAATGATGTCAATGTTTGTTCACGTGGTCGGTGAAAACTGGTTTTGATGAATTGGCCTGTGTGACGTGGAGGGATGGGCTTTGCAAATGGCAGAAGTATAATTGCAAAGATACCTCTATTTTGATGCAGAAAGGGGTCTACCACGATCCAAAATTTTTGAAAAAATCGGTGTGCTTTTGAAAGACAGCTTTTCTTAAATTCACCAAAATTGGTTTAAAATTCGAAACAGGACTAAATTCGTAAAATATGAGACAATACTCTGATGATAGACGCACCAAAATTCAAAAGCGAAAAAAAAAACCCACAAAATTTCCATAATCTCCCCAAGGCACGACGCTGACGGTTTCATCAAGAAATTTGAATACAATTCGAGCTGGGAGAAGCAGCAAGACTAAAAAAAGAAAAACGATCAAAGAGGGTTAAACACCTCTGAACTCTACACGGAAGCAGCCGAGTGGAATAATCGGTCAGAGGTTTAGGAATGACATCCATTCACATAAGACGTATGGAGATTGTTCGAAAGTACAAAACGCTCAGTTTTGGGAATCACACTTCATGACGGACCACGATTCCCTTGGAGAAGCCTTTCGTTTTAAAAGAGGAATTCCAGGACTACAAAACAGTGATAATGTGTCAAATTCTTACCTCCTTGTTTTCCGTTTCTCTCGTGTTTTCTTCTTCTTTTTACTGCTCCACCCAATCAAAATATCTGTGTAAATGCACGTGTTTTCCTACTTCTCTCTCCTCAGTAGTTTCATTTTCATCTCCCTATTTTTTGTCATAAGGTTCTGTTTTAGACATGTTTTTTTTCTTGAGTTTAGAATCGATTCTCTATCAATTTCAATTTCGCTCTAAAGATAAGAATTTGAATTTCTAGTTACAAAATGTTGTTTGCGGTTGTCCATTTTTTTTAAAACGAAGGCTCCAGATCGTGGTCCTGAAGTGAAGTGTGATTCCCCAAAACTGAGCGTTTTGTACTCGCTTTCTAATCTCCATACGTCTTATGTGAATGGATGTCATTCCTAAACACTCTATTACGATTTTTCATTCCACTCGGCTGCTCGCAGAGTTCAGAGGCTTAACCTCTTGATCGTTTTCTTTTTTAGTCTTGCTGTTGCTCTCCCAGCTCAATTGTATTCAAATTTCTGATGAAACTGCGTCAACGCTCCTGCTGCGCCTGGGGGGGGGTATGTGGAAATTTTTTTACGGCCGGGCTTTTCACTTTTGAATTTTGGTGCGTCTAATATCCCAGAGTATTGTCTCTTTATTTTACAATTTCTAGTCCTTGGTTTGGAATTTTAAACCAATTTGGTGAATTTAAGAAAGGATTGCCGTATCTTTCAAAGCACACACTGATTTTCTAAAAAAATTTTGATCGTGTAGGACCCTTTCTGCATCAAAATAGTGTATCTTTGCAATTATAATTTCTGCTTTCATTTCGTGTTCATCCCTCCACGTCACACAGAAATAATCCAATGTTCCATACGAAGTTTCACCAAACCACGTGAGACAAACATTGACATCATTTCTATTATTAATCCTTTCCCACGGTCAGTTTTTTGATGGTTTCCGTGCCGGATCGAAGAAACACATTATCTGAATATATATTGGCACGAGGCAGGCCACCCCATTCTGCACGAATCTTTTGTCGTTTATTGTAGAGTCTCGCCACGGATTCAAGTTATTTTGAAGCTAATTGACAAGAGAATACCTAAAGGTTCATTTTACAAGATTTCATAATAATTCTCAATTATTGAGAATAATTTCGAAATGTTGAATCAAAAATTGGATTATTTCGTTATTATAAGAACTTTTCGTCTCTAGGAACTTGGGAAGCATAAGAAGAAAAAACAGCAAAAATTTCCGCCTCAAAAGTTCAAGGTTTGCGCGTTTCAAAATTCTATATTAATTCCAGGAACGGGGGGGACTAAAAGATTTGTTGTTTTGTCCGAAAAAAAAACCAGACAATAAAATGTTTTTTTCTTTTTTGGCACAAGCCACACCCACACTCATGCACCATGAGTCATTTTGTTTTCAAAATTTGAAATTCCTTGATGGCCATGGCTACTGGTTTACTGGAAAATCTATCTTATTCAGTCTACGTCTCACTTTCCTTCTGCTTTTATGGATAAAATATTTCTTCTCAGACCACTGTTCTTTCTTTCTATTTCTCTTGACCATCTTCATCTCCTCACCGTCATGTCACGTTGTGTTTTCAGAGTTTCAACTCACTGAAAGATACTCACGAACTCGTCGAGCTGCGCAGGAAATCAAATGAATGTCTTTTCTCGATTTGTGTGAATAGAATAAAGTTTGCCTTGTCTTGTTTATTATCGAATACCTATAAATAAAGTTAAAAAAGTAAATTTGAAATCAAAAGCTTACATCTTCTGGTACTTGAGTCACAATAATTGCATTTGGTACATCTTTACTGGAAACAGTGCTGATCAATGATCCATTGGCAACGGATTTA
>3dceb9c5-d076-4640-a3ab-644c09037c6b runid=25a14159951308b246e34aa811ab569c663aaecb read=162360 ch=375 start_time=2018-03-09T09:32:25Z
CATTCTTATAAGAAGTTTGGGTTTTGCAAGCCTGGGTCTGTTTCTACTTTTGTATCCACACAGCGCTGACCACGAGACTTACCACATTTTGAGAATGCGTTTTTGCGCAACATATGCAAAATATCTCATGGCGAAAACTACGGTATTTTTTTTAAATGAAGCTTACTGTAGCACTTGTGTCGATTACGAGCTCGATTTTGAAATTAATTCCTTTTCGAATAGTGTGTGTCGTATAATAACGTCATATTCTTATTTGCTCAGATTTTTTAATATTCTTTAAATCAATGATTTTAGTTGGTTTTAAAATCAGGAGCCAGTAAATCGACACAAACACTATAGTAGTCATTTAAAAAATTACTGTGGTTTTCACGCTTTGAGAATATTTTGGCGAATGGTTATTTAAAACGCATTTCCCAAAATTCATATCTTCTTGTAATGGTTGCTTGCTCAATTTTTTTATTATTATTCACATATCTGTAAATTTGCGACATCTGAAGCAACCACTATGACGTAGATCTTGGCGAGACCCACTCCAGAAGAAGCGTGTTGGCGCTAAACTGAAGTGCCGAAATTTCGCGAAAGTACAATAAACTAAATATTGAAATATTTTAATCAATTTTTTCAAATCCAAAATTCAGATACTTTAATTGGGGAGACGAGAGCTGACACCAACTTAATCATTGTTCATCCATGCAGAGACCCCAATTGACGTACCATCAGCAATTGAAATGCCACGAGCTTTCCACGCCCTTCATCTCCATGTGAACAATGAGTATCTTGGATATCCTTTCCTTCTCCATTCTTCTTGTTATTATAGTAAGTATTGGGTGATGCCAAGCAATTTTGAGTTATATTTAAAAAACAAGAAATATAAAGCAAAAATAAATTGGTTATTTGGATTGGAAAGAGACACGTCTACCCGCGGCAGAATAAGCTCTGGAGATTGAGGTTAAACAAGGGAAAAAAAATGAAAAAGAGTGGAGAAAGAAGAGGTGCAACACAAATGAGGATGATTGTAAAGCTGGAGAAAAAATGAGCTGTTTCTCCCCTGGCTCAATTATCCCATTCAAATTTCTGATGAAACTGCGTCAGCGCTCACTTGCGCCTACTTGCGAAAGGGAAGTGGAAATTTTGTGGGCTTTTCGCTTTTGAATTTTGGTGCGTCTAATATCAGAGTATTGTCTCATATTTGCAATTTCTAGTCCTTGGTTTCCTCCGGAATTTTTTAAACCAATTTGGTAATTTAAGAAAAGGATTGCCTGTATCTTTTCAAAAGCACACTGATTTTCTAAAATTTTTGATCGTGGTAGGACCCTTTCTGCATCAAAATAGATGTCTTTGCGAGGAGTATAATTTCTGCCACTAGGTGTTTCCATCCTCCCGTCACACAGAAATAATCCAATGTTCAGAGTTTCTACATTTGCGACCACGTGAACAAACATTGACATCATTTCTGTCACTTCGGTCCAGTTTTTGATGGTTTCCGTGCGGATCAGAAGAAGAAACACATTGTATCTGAATATATATATATTGGCACGAGGCAGGCCACCCCATTCTGCACGAATCTTTTGTCGTTTATTGTGGGTCTCGCCACGATTCAAAATTATTTTGAAGCCTGGTAGTAAAGAGAATACCCTAAAAGGTTCATTTTACAAGATTTCATTCTCAATTATTGAGAATTTTCGAAAATGTTGAATCAAAATTGGATTATTTCGTTATTATAAGAACTTTTCGTCTCTAGGAACTTGGAAGCATAAGAAAAACAACAAATTTCCCGCCTCAAAAGATTCCAAGAGTTTTTTGTTCAAGAATTCTATTCAGAACGGAGACCAAAAGATTTGTTGTTTTGTCGAAAAAAGCTCCGAACAATAAATGTTTTCTTTTGCTTTTAAGCCACCCACACTCATGCACCATGGAGTCATTTGTTCCAAAATTTGAAATTCCCTTGATGGCCATGGCTACTGGTTTACTGAAAATCTATCTTGATCTACATCTCACTTTCCCTTCTGCTTTTTTATGGATGTGTTTCAGCTACTCCGAGACCACTGTTCTTTCCTTTCTCTTGACCATCGCTACCATCATCACCGTCATCCGTTGTGTTTTCAGAGTTTTTCAGCTTTCCAGAATCCATGTGATTTTTTTTTCGTCTAAATTGTGCCCTCCGGCACCCGATTTCATTTTTGGAAACGCCCACCATGAAAGAAGATAGAAAAAATGAATCTTTTTTCGGGCTTCGGTCTTCTTTTTTCTCCCAAACTCGGTGGTTGCTGAAATTTTTTCTATAAGTTAACAACAAAATGGTGGCTGACTCCGGAAAAAATCAGCAAAATCCGTTACCAATGGATCACGATGACACGCTGTTTCCAGTAAAGATGATCTTCCAAATGCAATTATTATTGACTCAAGTACCAGAAGATGTAAGCTTTTGATTTCAAATTGGCTCTACTTTTTAACTTTTATTTACTGGGTATTCGATAATAAACAAGACAAGGCAAACTTCTCATCTCTATTCACTGAAATCGAGAAAGACATTCATTTCGATTCCTGCGCAGCTTCCGACGAGTTCGGTAATTTTCAGGTGAAGGTTGAAAAACTTTCTGAAAACACAACCGTGATGACGGTGATGATGAAGATGGTCAAGAAAGGGAAGAAAGAACAGTGGTCTCGAAGAAATAATAAAAAAAAACCTTGAAGGAAAATTGAGACGTAGACTGAATAAGATAGATTTTCCAGTAAACCAGTAGCCATGGCCATCGAAATTTCAAAATTTTGGGTTTTCAAATGACTCATGGTGCATGAGGAGTGTGGGTGGTTTTAAAGCATAAAAGAAAAAAACTTATTTATTGTTCGGTTTTCGACAAAACAACAAATCTTTTAGTCCCCGTTCTGAGAATATAAATTTTGAACAAAAACTCTTGGAATTTTTTGAGGGCGGGGAGAAATTTGCTGGGCTTTTCTTATGCTTCCAGTTCCTAGAGACGAAAAGAGTTCTTATAATAACGAAATAATCCAATTTTTTGATTCAACATTTCGAGTATTCTCAATAATTGAGGGAGTATTATGAAATCTTGTAAAAAATGAACCTTTTAGGGTATTCCTCTTAATAATTAGCTTCAAAATAGCTTGAATCGTGGCGAGACCACCACAATAAACGACAAGGAATTCGTGCAGAATGGGAGTGGCCTGCCTCGTGCCAATATATATATATATTCAGATACAATGTGTTCTGTATTTCTGATCCGCACGGGAAGCCATCAAAAAGAAACTGGACCGGGAAGCGAGGACAGAAATGATAATAATATATTTGTTCGCGTGGTCAGAAACTGAACATTGGATTATTCTATTAATGACGTGGAAGGATGGAACTTACGAAAGCCAGAAATTATAATTGCAAAGACCATCTATTTTTTGATGCAGAAAGGGTCCCTACCACGATCAAAATTTTTAGAAAATCGGTGTGTGCTTTTGAAAGATACGGCAACTTTTCTTAAATTCACCAAATTGGTTTTAAAATTCCGAGAAACCAAAAGGACTAAATTCGTAAAATATGAGACAATACTCTGATAGACGCAAAATTCAAAAGCGAAAAAAAGCCCACAAAAATTTCCATAATCTCCCCAGGCGCAGCCGAGGCGCTGACGCAGTTTCATCGAAATTTGAATACAATTCGAGCTGGGAGAAACAGCAAGACTAAAAGAAAAAAAGAAAAAGTCAGAGGTTAAGCCTCTGAACTCTGCGAGCAGCCGAGAGTGGAATGAAATCGGTCAGAGGTTTAGGGAATGACATCCATTCACATAAGACGTATGGAGATTGTTCGAAAAAATTTTCAAAACGCTCAGTTTTGGGAATCACACTTCACTTGTGGACCACGATTCCCTTGGAGAAGCCCTTTCGTTTTAAAAAGAATTCAGAGCTACAAAACAGTGATAATGTGTCGGGAAATTCAACGCACCTCCTTGTTTCGCGTTTCTCTCGTGTTTTCTTCTTCTTTTACTGCTCACGCGAGCTCAAAATATCTGATAATAAATGCACGTGTTTTCCCTACTTCTCTCTTTCGTGGTTCATTTCATCTCCCTATTTTTGTCATAAAGGTTCTGTTTTAGACATGTTTTTTCTTGAGTTAGAATCGATTCTCTATCAATTTCAATTTCGCTCTAAAGATAAAAATTTGAATTTCTAGTTACAAAATGTTGTTGGGTATGTACATTTTTTTAAAACGAAAGGCTTCTCAAGGAATCGTGGTCCTGAAACATGTGAAGTGTGATTCCCAAAACTGACGTTTTGGCCACTCTTTTCTAGAACAATCTCCATGCATCTTATGTGAATGGATGTCGTTCTAAACCTCTGACCGATTTTTTCAAATTTCCACTTTCGGCTGCTCGCAGGTTCAGAGCTTAACTTTTCTCTTGATCGTTTTCTTTATTTAGTCTTGCTGTTTCCTCCCCAGCTCGAGGGAATTGTATTCAAATTTCTGATGAAGCTTCCGTCCTGGCACTACACCGCTGCGCCTGCGAGATATGTGGAAATTTTGTGGGCTTTTCGCTTTTTGAATTTTGGGTGCGTCTCTAGCCCTCAGAGTATTGTCTCATATTTTACCGAATTTCTAGTCCTTGGTTTCTCGATTTTTTTAAACCAATTTGGTGAATTTAAGAAAAGTTGCCGTATCTTTTCAAAAGCACACACTGATTTTCTAAAAATTTTGATCGTGGTAGGACCGCTTTCTGCATCAAAAAAAAATGATGTATCTTTACAGATTATAATTTCCTGCCATTTCGTGTTTTCCATCCCCTCCCACGTCACACAGAAATAATCCAATGTTCAGTTTCGACCGTGAGCAAACATTGACATCATTTCTGTCCAACTTCCCGGTCCAGTTTTGGTGGTTTCCGTGCGGATCAAGGAAAGAAGAAGGGAAACACATTGTATCTGAATATATATATTGGCACGAGGCAGGCCACCCATTCCGCACGAATCTTTTGTCGTTTATTGTAGGTCTCGCCACAGTTCAAGTTATTTTGAAGCTAATTATTAGAGAATACCGGGTTCATTTTTCAAGATTTCATAATAATTCTCAATTATTGAGAATAATTTTTCAAATATTGAATCCAAGTAGTTATTTCAAGTTATTATACTAAGGAACTTTTCGTCTCTAGGAACTTGGAAGCATAAGGAAAAACGAAGCCAAATTTCCCGCCTCCAAAAATTCCAAGGTTTTGTTCAAAATTCTACTATATTCAGAACAGGGGGACTAAAGATTTGTTGTTTTGTCCAAGCTCAAAACAATAAATGTTTTTTTTCTTCTTTTTTGCTTAAACCACCCACACTCATGCACCATAGGAGTCATTTGTTCAAATTTGAAATTCCTTGATGTGTGGCTACTGGTTTACTGGAAAGAAATCTGATATCTTATTCAAGTCTGCGTCTCTCCTTTCCTTCTGCTTTTTTATGGATATTTCTTCTCGAGACCACTGTTGTTCTTTCTTCCTTTCTATAGGCCATCTTCATCATCACCGTCCATCACGTTATTGTTTTCAAAAGAGTTTTTTCAACTCACCTGAAAATTACTCGAACTCGTCGGAAGCTGCTGAAATCGGAAATGAATGTCTTTCTCGATTTGTGTGAATAGAGATGAAAGTTTGCCTTGTCTTGTTTATTATCAGGAATACTATAAATAAAAAAGTTAAAAAGAAGTAGAGCCAATTTGAAATCAAAAGCTTACATCTTCTGGTACTTGAGTCACAATAATTGCATTTGGAAGATCATCTTTTACTGGAGCAGTGCTGATCAATGATCCGTGGCGGCGGATTTCATTGTTGCGCCAGTTATCAACCACCATTTTTGTTGTTAACTTATAGAAG
>738a4e43-6d13-4b97-9493-d41230fcfe88 runid=25a14159951308b246e34aa811ab569c663aaecb read=158210 ch=487 start_time=2018-03-09T15:42:15Z
ATGTTGTGCTTCGTTCAGTTACACGTATTGCTTTTTTGTTTATTAATAAAATAAATACATTTATTCAAAATTTAAAACAAAAAATTAAACACTGGGGATAAAAAAAAGGCACTGGCAAAAGTCGATAAAAATTCCACAGGAACTAAAGTTGCGAAGATTTTGAAACTGGCCCAGTAATCTTCAAAAGGCGCACCATTTTCCCGAAATTGCCGTGTTGAGACCGGTTTTGATGCAACAATCCGCAATATTTCGCGTATAGCCAACTGGCCACAAATAGTACAAAATTCCAGGAGTAAAAATATTTAATTTTCCAGAGTCCCTTAGAGAATCTACGAGTGTAATTGCCTTTTCACGAGTAACGGCGCAATGGGACTTTCGAATGCATCCGTTGGATATTTAAATTATCCAAACTCAAGTATTCAAGTGCTGCAAGCTAATTCCAGTGTTAACTCATTGGAGATTCTGATCCAGGAAAACGATATGGATGAATTGATATTGGTGCGGCGATGTTAATGAAGTTTAGGTGAGGATTTTTGAATTTTAAAAAAATTGAGTAAATATTTTTTGTTTTCCAGGTATCGTATTTGCATTGGCCGTAATAAGTATCCCAAATTTCGATTCTCGAGAATGCATCATGATTTGTGGGCTCTTCTGGCAGATGCTGTAGTGATATTCAAGAAAGGAAATGAAATTTTGGTGGATCTGTGTGAAATGGTTCTCTCTCCCTTATGGAATTGGCTCAGTGTTTTCGCATTTGTCGTACTCTCCGGTGAAGTCTTCAGTGCAATTCCATTTTCCTGGAGAACTCGTGAAACATTCGGCTACACTGATCTCTCTCATGTCTTGGATATCCTCGGTGTCAGCATTGTGCTCACTCATATCCAAGTGTTTTGGGTACTTGTTGCTGATTACTGTGACAACTCTTCGCAAGGCACTGACTATAATTCTGTCGTTCATGTATAAAGCCGTTCTTAGAAATCGAATATGTAGCTTGCGGGATCTGTGGTGATGCTGGCAATTTATTTGAATTTATTTACCAGCAAGAACAAGACGTCTTGGGAGGAATGATAGCATGATAAGAAGAATTCGTGGCGAGAGCAATGGGATATCATGATGTATCTGTTGCTAGGGAAGGGATCCAATGACGGTTTAGGAGCTTTTAAATATTAACGAATAACTTTTATCAGGGCTCATGGTGCATATGTTTTTTACTTTTCCTTCTTTTCATGTGATAATTGTCAGTTCTTTAAGCCTGCATTTATTTGCATTATTTTCTTTTCATTTGAAGATTCATTTCCATAAAAAGAATATATAGTAAGTATTGGGTGGTAAACAATTTTGGGATATATTTACAAAACAAAATAAGTGGATTTGTTGGATTAGGAAGGAACGTCTTTACTTTGGCAGAATGGCTCTGCGGATTGAAGTTGAAACAGGGAAAAAATGAAAAGAATTGGAGAAGAAGGAGTTACAACACAAAATAGAGGAAGAAATTGAGGGATGATTGTAAAAGCTGGAAGAGAAAAATGAATAACAAGAAGAATGAGAGAAGGAAAGGGATATCCAAAGATGGTGATACTGTTCACATGGAGATGAAGGGCGTGGGGATTCGTGGCATTTCAATTGCTTGGTACGTCAATTGGGGTCTCGCATGTAAGATGAACAATGATTGCCTGAGGTGTCCAGCTCGTCTCCATTTATTGCTTCATATCTGAATTTTGGATTTGAAAAAAATTGATTAAAAATATTTCAATATTTGGTTATTGTACTTTCTTGAAATTCTGGCACTTCAGTTTTAAAAGGCACACGCTTCTTCACAGTGGGTCTCGCCAAGATCCACGTCATAGTGGTTGCTTCAGATGTCAAACTTTACAGAGATATGAATAATAAAAAATTGAGCATGTAGCAACTATTACGAAAGAACATATAATTTTGGGGGAATACGTTTTTGCACAACTATTCAAAATATCTCGTAGCGAAAACACAGTAATTCTTTAAATGACTACTATAGTGCTTTATTGATAAATTTACTGGCTCGATTTTTTAAAACAACTAAAATCATTGGTTAATGAAAGAATATTAAAATTGAACTTGAAATAAGAATACGACGTTATTGCCTTACGACACACTATTCGAAAAGGAATTAATTTCAAGAAATCGAGGCTAAATGAAATCGACACAAGTGCTACAGTAGTCATTTAAAAAAAAATACTGTGGTTGCTACGAATTATTTTGCTTATGAAACATTCTCAAATGATGAATTCCATGACAAAGCGCTGTGTGATACAAAGTGAAACAGTATTCCAGGCTTTAGAAACTCCAAACTTATAGACCCTTTTTTTCACATTTTTCGAAAAGCTTTTGACAAACGTCATATAAACACTTTTCATCGATAGCAAATGACGCAAGTCTGGCCATTAAATCAAAGAGTACGCCACAACCGATTGGCATATCTTTGAGTCTGCTCCCATCCGACTGGTGGAGAACATGGTGGTGAAAAACTGTTTTCGAGTGGTGGGGGAGAGAAAGCATTTTGGGAATTGAAAGGCACTCATGCTTAGATCCTTTGTGCAAAAGCTTTTCAACTCGTGCCCAAAGAGAATCCTTGAACGATAAGTTTGGCGGCTGTAGCGTTTTCGGGAGCACAGACAAAACAAAAGTTGATGACGAAAATTGGCGGTTTCCTCTGACTCACCTGAAAATTACTCGGCTCGTCGAGAGCTGCGCAGGAAATCGAAATGAATGTCTTTCTCGATTTGTGTGTGAATAGAGATGAAGTTTGCCTTGTCTTGTTTATTATCGAATACCTATAAATAAAAGTTAAAAGTAGAGCCAATTTGAATCAAAAGCTTACATCTTCTGGTACTTGAGTCACAATAATTGCATTTATGGAAGATCATCTTTACTGAAACAGTGCTGATCGGCTGATCCATTGGCAGCGGATTTCGTTCGTTGCCGAGTTATCAGCCACCATTTTTGTTGTTAACTTATAGAAATTTCCAGCAATATACCGAGTTTGGGAGAAAAAAAAGAAGAACTGAAGCCTGAAAAAAAGATTCATTTTCATGAGGTGTGGAGCGTTTCAAAACGGAAATCCGAGGTGCCGGAGGGCGAAAAAAATCACATGGATTCCTGGAGCTTGAAACTCTGAAAACACAACCGTGATGATGTGATAGTCAAAGAAAGGAAGAACAATTAAGTCTCGAGAAGAAGCATATCATAAAGCAGGAGAGGAAAGTGGGGCACGTAAGACTGAATAAGATAGATTTTCCAGTAAACCGAAGTAGCCATGGCCATCAAAGGAATTTCAAATTTACAGGTTAAATGACTCACATGATTGCATGAGTGTGGAGTGGTTTTGAAAGCAAAAGCTGTTATTGTTCGGTTTTCACGACAAAACAACAAATCTTTTAGTCCCCGTTCTGAATATAGAATTTTTTTTGAACAAAAGAGCTCGCGGAATTTTGAGGCGGAAATTTGCTGTTTTTCTTTAATAACTGGAAGTTCCCTAGACGAAAGTTCTTATAATAACAAAATAATCCAATTTTTTGATTCAACATTTCGAAAATTATTCTCAATGTGAGAATTATTATGAAAATCTTATGAAATGAACCTTTTAAGGGTATTCTCTTAATAATTAGCTTCAAAGAAATAGCTTTGAATCGTGGCAGAGACCTACAATAAACGACAAAGCCGTTGGGAAATGGGGTGAGCACTGCCTCGTGCCAATATATATATATTCAGTACAATGTGTTCTCTTCTTCTGATCCACACGGAAACCATCAAAAAACTGGACAAGGGAAGCGAGACCCCACCTTGTTTCACGTTTCTCTCCTCGTGATGTTTTTTTTTCTTCTTCTTTTACTGCTCCGCATCCAAAATATCTTGTAATGCACGTGTTTTCCTACTTCTCTCTCACTCGTGGTTCATTTCATCTCTTCAATGTTATTTTTTGTCATAGGTTCTGTTTTTTTGAACATGTTTTTTTTTCTTGAGTTTAAGAATCGATTCTCTATCAATTTCAATTCGCTCTAAGATAAAAATTTGAATTTCTGGATTCGCGAAAATGTTGTTGCAGTTGTCCATTTTAAAAACGAAAGGCTTCTCCAAGGGAATCGTGGTCCACAAGTGAGAAGTGTGATTCGAAACTGAGCGTTTGTACTCTTCTGAACAATCTCCACCACGTCTTATGTGAATGGATGTCATTCCTAAACCTCTGACCGATTTTTCATTCCACTCGGCTGCTCGCAGGTTCAAGGCTTAACCTCTTGATCATTTTTTTCTTTTTTTTTTTTTTTTTAGTCTTGCTGTTTCTCCCAGCTCAGATTGTGTTGGGGCTCTGATGAAGAACACCGTCCAATGGCGCTCTCACCGCCTGGGAGATATGGAAATTTTTTGTGTGAACTTTTCACGCTTTTTGAATTTTGGTGCGTCTATCGATGTTGTCTCATATTTTAAATTTCCTGATCCATGGTTTCTCCATGAATTTTAAAACCAATTTGGTGAATTTAAGAAAAGGGAACGTATCTTTTCAAAAAGCACACACACTGATTTTCTAAAAATTTTGATCATGGTAGGACCCTTTGCATCAAAATAGATGTATCTTTGCAATTATAATTTCTGCCATTTCTGTTCCACCCTCCATCACAGAAATAATCAATGTTCGGTTTCACCGACCACGTGAACAAACATTGACATCATTTCTGTCCGCTTCCCGGTCAGTTTTTGATGGTTTCCGTGCGGATCAAGAAGAAAGGAGGCTGCCACATTGTATCTGAATATATATATTGGCTGAGGCAGACCACCCCATTCTGCACGAATCTTTTTGTCGTTTATTGTGGGTCGCCACGATTCAGGTTATTTTGAAGCTAATTGATACAAGAGAATACCCTAAAAGGTTCATTTTTTTACAAGGGTACCATGGCAATTCTCAGTATCTTGAGAATAATTTTTCGAGAAAATGTTGAATCAAAAGGATTATTTCGTTATTATAAGAACTTTTCGTCTCTTCTAGGAACTTGGAAGCATAAGAAAAACAGCAAATTTCCACCTCAAAATTCCAAAAGAGTTTTGTTCAAAATTCTATATTATTCAGAACAGGACTAAAGATTTGTTGTTTTTTGTCGAAAAAGACTCAGACAATAAATGTTTTCTTTTGCTTTAAACCACCCACATGCACCATGAGTCACATTGTTCCAAAAATTTGAAATTCCCATAACTTGATGGCCATGGCGAAAAGCTACTGGTTTTACTGGAAAATCTATCTTATTCAGTCTACGTCTCACTTTCCTTCTGCTTTTTTTTATGTGAATATTTCTTCTCGAGAGACCACTGTTCTTTCTTCCCTTTCTCTTTACGATATCTTCATCATCTGCCGTCATCACGTTGACGTTTTCAGAGTTTCAAGCTCCAGAATCCATGTGTTTTCGTCTAAATTGTGCCCTCCGGCACCCGTTTCAAATTTTTGAAACGCCCACACCATGAAAAAGAAGATAGAAAAAAAAATGAACTCTTTTTTTCAGGCTTCAGTTCTTCTTTTCTCCCCAAGAGCTCAGTGGTTGCTGAAATTTTTTCTATAAGTTAACAACAAAAAAATGGTGGCTGATAAACTCGAAATCAACGAAATCCGTTGCCAATGGATCATTGAGTCAGCACTGTTTTCCATTAAAGATGATCAACTTTAAATACAATTAGTGTGACTCAAGTACCAGGAAGCTTTTGATTTCAAGTGGCTCTACTTTTAACTTTTTTTATTTATAGGTATTCGATAATAAACAGGAGACAAAGGCAAAACTTCTCATCTCTATTCACACAAATCGAAGACATTCATTTCGATTTCCTGCGCAGCTTCAAACGAAGTTCAATGTAATTTTTTCAGGTGAGTCAGAGGAAACCGCCAATTTTCAATAACTGATGTTTTGTTTCCAGCTCCCCGAAAAGCAGCTACGAAAACCGCCAAAACTTGTATCGTTCAAGGATTCTCTTTTAAGGAGCTTCCGAGAGTTGAAAGCTTTTGCTGAAAGGATCTACATGATTGCCAATTCCCAAATGCTTCCCCACCACTCCGAAAAACAGTTTTTTATTTCACCACCATGTTGCTCCCACCAGTCGGATGGGAGCCAGACTAAAAAGATATGCCACCGGTTGTATGCAATTTTGATTTATGTGCAGACTTGCGTCATTTATCGTCAATGTAAGTTTATATTGACACGTTTATCAAAAGGTTGAAAAAAATGTGAAAAAGGGGTCTATAAGTTTGGAGTTTGCAGAAGCCTGGAGTGCTGTTTTCTACTTTGTATCGCTACAGCGCTTGTGCAGGGCTCACCATTTTGAGAATGCGTTTTGCCGCAACATAAATATCTCGTAGCGAAACTACAGTATTTTTTAAATGACTACTGTAGCACTTGTGATGGAGTTACGAAGGCTCGATTTTGAGAATTAATTCCTTTTCGAATAGTGTGTCGTATAATAACGTCGTATTCTTATTTTTGCTCAATTTTAATATTCTTTCATTAAATCAATGTGATTTAGTTAGTTTTAAAAATCGAGCCGGTAAATCATGCAAGCACTATAGTAGTCATTTAAAGAATTACTGTAGTTTTCGCTACGAGATATTTTGAATAGTTGTGCAAAACACATTCCCAAGTATGTTCTTACCAATAAGTTGCTACATGCTCAATTTTTTTATTATTATTCATATCTCTGTAAAGGTTGACATCTGGAAACGAGCTTACTATGACGTAAGATCTTGGCGAGACCCACTCAGAAGAAGCGTGTGCTTTAAACTGAAGTGCCAGAATTTCGCGAAAGTACAATAAACTAAATGTGAAGCATATTTTAATCAATTTTTCAAATCAAAAAATTCGAATGGAATACACAATGGAGACAAACTGACACCAGCAATCATTGTTCATCCATGCAGAGACCCAATTGACGTACCATCCGAAAGCTTAATTGAAACTCACGCCCTTCATCTCCATGTGAACGGTAGTATCTTGGATAGCCTTTCCTTCTCATTCTTCTTGTTATTATAACAAGTATTGGGTGGTAAGCAATTTTTTGGGATATATTTACAAGGAAACAAAATATCTCAGCAAAATAAGTGGATTGATGAGGATTAGGAAGAACACGTCTACCCGCGGCAGAATAAGCTCTGCGGATTGGAGTTGAGACAAAGGAAAAAAATAGAAAAAATTGGAGAAAAGAAGAGATGCAACACAAAAATAGAATGAGGATGATTAAAAGCTGGAAGAGAAAAATGAGCTGTTTCTCCCAGCTCTGAATTGTATTCAAATTTCTGATGAAACTGGGGCGTCCAGCGCTCTACTGCGCCTGGGGGGGGGGGTATGGAGGGTACTTTTATTGGGCTTTTCATTTTTTGAATTTTTGGTGCGTCTGTATCAGAGTATTGATGCTCATATTTTTACAATTTCTAGTCCTTGGTTTCTCCCGGAATTTTAAACCAATTTGGTGAATTAAGAAAAAGTTACCGTATCTTTTCAAAAAGCACACACTGATTTTCTAAGAAATTTTGATCGTGGTAGGACCTTTCTGCATCAAAATAGATGTATCTTTGCAGTTATAATTTCTGCCATTTCATTGTTCCATCCTCCACGTCCTGCTTACAGAAATAATCCAATGTTCAGTTTTCACCGACCACGTGAACAAACATTCTGACATCATTTCTGTCCTTCCCGGTCCAGTTTTTTGATGGTTTCGTGCCGGATCAGAAGAAGAGAACACATTGTATCTGAATATATATATATTGGCTGGGCAAGGCCACCCATTCTGCGAATCTTTTTGTCGTTTATTGTGCCAGGTCTCGCCACGATTCAGAGCCGCGACTAGTATTAAGAGGAATACCCTAAAAAGGTTCATTTTACAAGATTTCATTCTCAATTATTGAGGAAATGAACTTTTTCGAAAATGTTGAATCAAGAATTATTTCGTTGACTTATAAGAACTTTTTCTTCGTCTCTAGAACTTGGAAGCATAAGAAAAAACAACAAATTTCCCTCAAAAATTCCAAGAGTTTTTTTTGTTCAAATTCTATGATGTTATTCAGAACGGGGGGGACAAAAGATTTGTTGTTTTGTCGAGCTTTCTCAGACTTCAATAAATGTTTTTTTTCTTTTGCTTTAAACCACCCACACTCATGCCATGAGTCATTTGTTTAAGAATTTGAAATTCCCTTGATGGCCATGGCTACTGGTTTACTGGAAAATCTGTATTCAGTCTACGTCTCACTTTCCTTCTGCTTTTTTTATGGATATTTCTTCTCGAGACCACTGTTCTTTCTTTTCCTTTCTCTTGACCATCTTCATCTGTCACCGTTAAATAAATTTGTGTTTTAGAGTTTTTCAAGCTCCAGAATCCATGTGATTTTTTTTTCGTCTAAATTGTGCCCTCCAGCGCCCGATTTCCGTTTTTGAAACGCCACACCATGAAAGAAGATGAAAAAAATGAATCTTTTTTCAGGCTTCAGTTCTTCTTTTCCCAAACTCGGTGGTTGCTGAAATTTTTTTCTATAAGTTAACAACAAAATGGTGGCTGATAACTCGGAAAAAATCAGCTTGGTAAATCCGTTGCCAATGGATCATTGATCAGCACTGTTTCCAATAAAGATGATCTTCCAAATACGAAATTATTGGCTGACTCAAGTACCAGAAGATGTAAGCTTTTGTTTCAAATTGGCTCTACTTTTAACTTTTATTTGGGTATTCGATAATAAACAAGACAAGGCAAACTTCTCATCTCTATTCACACAAATCGAAAGGAGCATTCATTTCGATTTCCTGCGCAGCTTTCCGACGAGTTCGATAATTTTCGGGTGAGTTGGGAAAAACTCTGAAAACACAACGTGACGGTGATGATGAAGATGGTCAAGAGAAAGGAGAAGAAAGAACAGTGGTTGAGAAGAAGCGTATCCATAAAAAGCGAGAGGAAATTGAGACGTAGACTGAGACTAAGATGGGTGCTGCGTATAAACTTCAACAGCCATGTGCCATCGAAAAGGAAATTTCAAGGCCTGGGCTGCTGGTGTCCATGACAACTTGCAAAAGAAAAGCATTACGACCGATTGGGTTTTCAAACACCAAAAGCTGGTCCCAGATTCTGACTATGGAAATTTTTTGAACAACTTTCTTTAGGCTACGAGGCGAGCCTTGTTTTTCACCTTTCGAGACTGAAAGACTTGAAATTAACACGCAACTCTAACGAGAAATAATCAAACCCGCGATTCGGCATTTCGAAAATTATACTCAATATTGATTATATGGCTCTTCTAGCTCGCTTTTGAAGGCTATTCTCTTCATCGAAGGCCAGCCGAAACTCAACCCCGAATCGTGTGGCTGGCATTCGTGCTGCGAAACTGGAGTGACTGCCAATATATATATTCGAAGATACAATGTGTTCTCTTTTTGCGAACTAAACTGGACGAGCGGACATGTGATGTCGTATCAGGCTGTTCAAATGCGACATGGCTGGGCCGTTGGATTATTTCTGTGTGACGTCAGAGAAATGTGGTACAGTAACATTGCACGAACCTCTGACACGACCAAGGGTCTACTGCGATATCAGAAACACAGAAAATCGGTAGTGACCTTTGAAAAGATACGTGGCACTAAAATTCACCAAATTGATTTTACTTCGGAACTAAATTCGTAAAATGAACAATATCTCTGATGACCAAACACCAAAGTCAAAAAAAACGGCGAGGGCATCCCGGGCGCGGCAGGCACGACACCGGTCGAAAGGCGAACTGAAGTCGAGCACAGGAAAAAGACAAAAAAAGAAAACGATCAAGAAAATTTAAGCTTCGAACTTCTGCGGCAGCTCAATGAAGATGGCGTTTAAGATGACCTCAAGGCTAACTCAGTTGAGACTTCTTTCGTTTCAAAAATTCAGAGCTACAAAACGGTGATATTAAGTCCAAATTCCAACTTTTCTCCTTGTTTTCGTTTCTACTCTCGTGTTTTTTTTTCTTCTTCTTTTACTGCTCCGCGAGCCAAAATATCTATTAATGCACGTGTTTCCTGCTTCTCTCACTCGTGGTTCATTTCATCTCCCCTATTTTGTCATAAGGTTCTGTTTTGAACTTGCTTTTCTTGAGTTTAGAATCGATTCTCTATCAATTTCAATTTTAAACTCTAAAGATAAAAATTTGAATTTCTAGTTACAAAATGTTGTTGCAGTTGTCCATTTTAAAACGAAAGGAAAAATTTCTCCAATCGTGGTCCTAGGAGTTGAAGTGTGATTCCCAAAACTTCGAACGTTTTTGTACTCTTTTCACGAACAATCTCCATACACGCGTCTTATGTGAATGGATGTCATTCCTAAACCTCTGACCGATTTTCATTCCTCGGCTGCTCGCAGAGTTCAGGCTTAACCTGTGATCGTTTTTCTTTTTTTTAGTCTTGCTGTTTCTCCGAATTGTATTCAAATTTCTGATGATGAAACTGCGTCAGCGCTCTGCTGCGCCTGAGATTATGGAAATTTTTTTGTGTAGGCTTTTCGCTTTTTTGAATTTTGGTGCGTCTAATATCCATGATGTGTCTCATATTTTTGCAATTTCTAGTCCTTGGTTTCTCGGAATTTTAAACCAATTTGGTGGAG
>9dd9ff5c-02a6-4e13-a323-7698949a55e3 runid=25a14159951308b246e34aa811ab569c663aaecb read=109406 ch=405 start_time=2018-03-09T22:31:41Z
AACACATCAGTGGCCAGCACCGTTCGATTGCGTATTGCTACGACTCTGGATTTGGTTTAAGCTTCTTCTTATTTATTCGGCATGCTGTCCTCTCAGTTTTAACTAATTTACAATTAAACATTCAATTTAAAATATAAAAGTAACCCGTTTTCAAGATATGCTGAATCCATGGCGTTCTCAGGAGAGCATGGAAAGTATAAATCGGCCAGTGGAAGGCATTCTCCGTCAGAACAGGGGCAAATTCAACAGGATCATCTTCAAAAAGTTCCAATTTATGCAAGCAGCAGGTCCTGATCAACATCCATTTCCACCTGGTACATTGCTTAGATTGAAGAATGAAGAGGAGTCGATCAAGAGATAAATCAAGAGAAGAAAGAGAGTATAGGAAGGATTTTTTTTTGGGGAGTGCACAAGAAAAAATTCATCAAAAATTATTTTAAAAACTTCAATTTGAATATCATTTTAACAAAATTTGATAAATCGGACTTTGAAAAAAAAAATTAAAACTTGACGGAGAATCTTTTAGAAAATGACGGAGAATCCTTTTTCGCAAGCTTCAGTGATAGTTTGCATTAAAATTCACCGGAAACATGTTTTGTGGAGTGTCATCGGAAAAACGAAAATCTAGAAAAATTTAATCAAGAAAAAAGTCTTCGATCACTCGTAGTTTCCTCTTCGTTTCTCGTTTTCTCAGCTGCCTATTGGAGATTTTCTTTTGTTCATTTTTTCGCTATACTTGTTTTTTTCTACTAAAAAATTTCTACGAAATTGAAAAATCTTACAAATTTGAATTCACTACCCAATCCGATTAAGCACTTTCAGTGCGATGCAGAAACTGCTGGATTCAAGCAAATCCAAAGAGATGCATGCAAGAAAAAACACCAAACTGAATCAGTTCAATTTAGATCACAATAGAACGACCTAAAATCAATAATTGATGAAAGAAATAATGGATCATCTGAACATTGCTCACCTCCTCTACCCACCATCAATGCAACGGCATTGAAGTGGTGGAAATGTCATTGTAGATTATGGTGAACCATATGGACTCATTCACAGTATCCCATAATACGGCAGTGCGTTGAATTGATTTAAATTTTTGAAGATTTTTGGACATAGGAGTGTGTAGGTTGCTCGAAGAAATATTTAAATTTTGAAGAAAAAAGAATACAACCGAAACGATTTTTAAAACATTTTTTTTTGAAGCTTCGCGCTTTTCTGAAGCATAAAAGTTAAAATCAGCTTTCCAAATTTTACAAAAAAAATTTATGAAATTTCTTATCGAATTTTAATATATTTACGAAACAGGAAATCCGGGCATGTTTTCCAGTTTAAAAAATTGCAAATTTTTAAACCACAACAAATAACAATTACATGTTCTCGATGTTTTCTGTCATCAATTCTTTTTTGTGTTTGAAATTTTATTTATTTTCTAAATGTTTTGCTACCTACAATTTTTTTATTCTAATTTACTATTTTTTACGACAATATAATCATCGAGAATCCAGAGGCTGTCATCAAAATTAATTTGGGACCAAAACTTGGAATTCTTCTGAATACTAAACTGAAAATTAACATTTTGAAACGATTTTTTTTCGGTCGAGGAAAATAAAAAAAACAAAAAAAATTCATTTTCTTCTGAATTTATTTTTTTGCATGGTTATATCTAATATCACTTAGACAATTTCTAATCAGCTAATCCCAGCTAATCGGAAGCACAACCAGTTACAGTCAAAAAATCATAAGTGCCCAAAGAGCGAGGTATTAAATCTTGAGGCTTCACCTATACAAGTCAATCTTCATCACCACCTCCCACCTCCACCTGCGGGAGGATTATCTCCCACTTCAACTGGGGAATTCAAGATTCTATTCCAGCTATCAGAACCTTCTCAACTCAGCTTGGCCTGGGTACTACTACTGATAGATCACCTGCTCCGCGAGAGCCCACAATCCGACGTTCACCTTTTGTTCATCTGATCACGCCTTTGTTTGTCTGTCTGTGTGCCGTTTTGTCCTTTTATCCACTAAAATCTCTAACAATCACATCCTTCTCACCGAAAAAAAGCTTCAACCTCAGGGTTTTGTGAAGCTCAGAATTGCAGAAATTTCTTTAAACGTTTTAAAATCTCAAAGAACGGGTGGAAAATTCTTCGTTTTATTCTACGATTACGAGTGTTTTTACACGATATCTGTAAATTTTTCTCAAACCAATAATTTTCCATGAAAAGATTTTAAAAGCGGAAAAAAACAGAAATTTCTAAAAACATTATCGAAATTTTCCTACAATTTTAATTGCAATCATTTTAAAAAGAATCTATAGAAAATTAAAATTGGAAGAACTTTGAAAATGTTTGATTGAGATTTTACAGGAAGTTCTCGAACTACGCTAGAATAACCCTACATTAAAACTGAATGTTCGAATATTTCCAATCAAATTTCTATTATTATTTCAGACTTCCGGATATGAGTCACATTGCGCGCCGACTCTGAGCTCTCTACGATCGATACGCGGCCCCATCGCTATCCGCACCCGCGTGGGGCCCAATCATCGATGAAGACGAATACATTTGAACAAGCAGAGTACCAACTGACTGAATTTCACCGATCAACGTCGTCCTATGTCAGCTATGGATTACCAGCGTAAAGTATTTTGATGTTGTTGCAGAAATATCTGAAAAATTAAATTTAACATTGGCGCAAAACTAACAATTTGGTTTCAGAAAAAAATATTCTAACTTATCTTAAAACATTAAGAAATTTCAGAGTTATCTCATTCCGAGACCCAAAAATCTATTTTGTTTTTTTTTTAAATAATTCTCGTCCGCAAAACTTGGGGAAAAAGAATACAAAAAAATCGAAAATTAAAATTTGCAATTTTGTAAAAATCGAGAAATTTCAAGCAAGAAACAATGTAATATTTTCCGCAAAATAATTTGCATTTTTAAAATATTCAACAAATTTCTAAAATAAATAATTATTTGTATTTTTCAGATCTAATGCGTGCACCATGTCGGTTCCCGAATACACCTGGAAGCCTCCAGTGGAAGTATCGAAAACCAGTGGAGCAGCGATGCGTCGTGTCTATCCCGCGCCGAATACGATGAGGAACGTCGCCTACCATCAACCGTTACAACAATCAATAACGGGGCCTATCAACAGGGCAGCGGCAGTGGACGTGGTAACGCCGACTACCATCACATATTCAACTTCAGTAGTTCGCGTACACTGGCGAGTGGAAGAGTCAGCGCCGCTCCCGCGATTCATCAATCCTCGTACGGGATCATGCGCCAGTACGGGTCGCAGCCGCTTCGGCCATCGAACGAGGCGAATCGTTAAATCATCGAAACCGTCGGTGATTTCATCGGCCTCGACCACTGACCATCTTTGGGGACGGAGCACTTCAGGGATGGAGCCATTGCCTCTGGATCATCATCAACTGGGTTCCCAGCTGCGAAGGAGAAGTATGCGGATGCTCACGTCTGAAAAAATTCAGCCAGGTGATGGATCGACCCGACTCTTTATTTAAAAGACACGGCGGTGGAAATAGCGCGGCTGCGTTTGCAACAAACTTCCGGGGGGAGAAGCCTGCAGAGACACGTAGTGGAGGAGCCGGCTCGCCGAGCCAACAAATCGCAGAGATCAGGGACCACGCCTCATCGTTTTCCCAGTACCAGGTCGGATTTTTCTCAAAGTTATATTGCAGCCGCGAAAATACGGAATCCGTAAAAAATAAACGAGTGATGCGCCTTTAAAAAATTTCTTGATTTCCGAAGACTTTCATTGTATTACAAATTTCAATAGATTTTTATTCATATCAATAATTTTCAGACTCCAGCTTTACTTTTCATCAATGCGTGTATCATCAGCGGCTACAACCGCTTGCAATTCTGTAAATAACCTAAGTCTGTATCAAAATAATAAATCAAAGCGATAATTCCGCTGAGCAGATCTCATTAAGGTACGTCCACCATTTGACTTTTTTCGAACAGTTTCCCGCATATTTTTTGATTTTCAGAGCCAGAAGCTTCATCCGAGCAGTAACGAAGCGAGTTCTTCTTGCCACCGTCATCATTCAAATGAGAATATCAAACTGTTCAACAGTCTCCTTCCGCCATCCATCATCAACGACAACAAAAGACCCGTCACCGACGCCGAAAAAATTAAAGATTCTATGGCTTTATATATATGTTGAAATTCCTCTATAATTCCTCCTTTTTAAAACTGCTCCCTCGATATCTATAACTCCTTCTAAAAAAAGCCGGTTTCTTTACCCATTTCTAAAGCTTATTTTATTGTGGGAGATTATCCTCTGTTCTATATATTGAATTCATAGCCGTCATCCTCTTGGCGGTGTTTCTATATTGTTGTTTGTATTTAGTAGCCTTTCTCCGGAATCAAATCAAAATCCATTTTATTCTGTTTAACATGCTTCTTGTTTTATAACGAATGTTGTTTAGCCAGGCTTTTTTTAAGGTTGAATTTAAAAGCTTAAAAAATCAATCAGATAGTCTGGTGAATTTATGTTTCAACTTTATCTTTTATATAAAAATTAATGGAATGGCTTTCCTTTGTCCTTTGGCTTATGGGAGGACTGCATCGTTGATAGTATTGTGGAACAGAGACAATCCACGTTGAAGCCAGATTCTTATAGAAATTCGATCGCAGTTTTGTTGGAGATACTGCACATGTGGGCATCGCGTGAGGCAATTTCAGCCAATTTACACTTTCGCTTTTCGTCGGCAGAATCCAAAAGCTCGAGGGGAAATAGGCAGGAATACGGCTACGGTGACGGGATGAACTGAGAGAAAAAAAACTCATCAGGGGGTACACACCGGAATTTTGACAATTTCTAAGGAATAAAAGATTCTCTTTAGAAGTCAGAGAAAATTATCCTGAAGAGAAAAATGGAAGGGATTCAATCTTCAATTAAAAATTAAAATAAGTGGAAAACACTTTGTAAAAAATGTTTTTTAAATTTATTTTGGTTTTCAATTATTTCAGGGGTTACACTTCAACACTTGTTTCTTTTTTTTTAAAAGGAAATGTAAGCATCAAAAATTTTGAGAATGCAGAAATAAGATCTTTTTAAAGTATTGATTAATCATATTTTGAAAAATATTTTTTAAGATTTTACCAGGTGCACTTTTATCAAAATGTTACTTTTCTACAGGTACAGGGGTTAAAATGAGCGCACTGAAAATTAAAATAAGCTTCAGAAATTTAACTGAAAAAAAATGGAAGATCTTCTAAAAAACGACTTTAGTGAAAATCAATTTTAAAATCTTAATTTTTTTAATTTTTTGAGTTTTTTGTTTAAAACCAGACTTCCTGAACTTTAGGGATATGTTTTTAGGAATTTTTAGAAAACTTAATTTTTTTATAACATTTTTTCTTGAATTTTTAAATGAAAAATCTTAATTTCTCAAAAAAATTTGGAAACCTCCCAAAGCTTCTTGCTTATAAGTACGCGTCCTGTTTCCGAAATTCTCGGGCTTTACAGCTTCATATGGCGGGTACCTCGCCGTTTCGTAATGCAACTCCATATTGAGTCGTTACTTCGCTACATTCTTCGATGGTATCGCTGTGCGACGCGGAAATATCACTTAAACGAGATTTGAACTTCTTTTACTCTTTCCACCAGTCCTCGTTGAGTCGAAGTTCAAAGAGAGAATTATCGTTGATGGTGATGAATGTGATAAACATTCCCTCTTCTTCATTACTGAAACTTTGTCTAAAACAGGTGGCTAGGGCAATACGAAACCCCTAAAAAGTATTCACAGTTGAAAACTGGTTGAATTTTTCAGGAAATTCATTTGAATTCATTTCGAAAAATTGTATTCATATCCGTACGGAATAAAATAAAATAGTAATATTTAGTATCAAAAAATTCAATCAATCCCTTACATCCTGATTGAATGCTCGACCAACTGAAGATGCTGAGACAGGCGGGCAACATAGGGAAAATAGATCAAGAAGGACTTCTGGATGGGTTTTCTTGCTGGAAGTTTGCGATTCTTCATCGTCCAACTCACATAAAGCCAGTTTTCGTCGTTCGTTGGATCTGTTCACCACGATGCCATCTGAAATGGCATCATTTTTTATGCAAGACAAACTAAATTCAATTTACCATGTCCCGGTTATCAGAATCCATCCAAGACTGTAACGCTTTTAGCGGTCTCCGGAATATTTCTTTTCGAAGTCACCCTTCCTGTCATCACTGCCTGCTGCACCAATGATGAAAATGTTAGTGGTTTCATTATAAAACGCCATTAGAGACAGCTCTAAGTTGACGTCTGAATTCACCGAGGCAAGTCGATCCTTGTGTTCGATGGATCAGTAATCAATCACCCTTTAGTCTCTGGCCTTTATCAAACTGTCCCCAACTGTTTCAGTTTTCCAGCGAGCGCGTTGTATTCTTCAATTGCGGCTCGGAGGTTTCATAATAATTCATGATCCGCCACATAGCTCTCTGGTCTGTTCACAGCATGTCCATCAATTGTGCAGAGTCTGGGGAATTCAATGTAAAATAATTTAAATGGACTGAAGCTCGAGCAACTGCCTTGTGCTGTGAGGTGTGGCTTTTGAGTAATTCTGGAGATTGGTTGCATCGAACGTCTTTTGGCTTCTCAAAAGTAAATAAGAACATGTTTCCACAGCGTTTCGTTAGCCCGGCATTTGACTCCTTGTTGCCTGAAAAAAATGCTAATGAATTTGATGAAGACTGAAAATCTGAAAACTATTGAAATTCAAAAGCTTCGCGTGAGTCTCCGTAAAATCGACAAATGGCAGAAACGCTCTATGGCATTTCACTGTGCCGCGACTCAAGAAACGGCTGCGGAGTGATGCAAAGAAACACAGAATAGCTTCCCTCTCTTTTCCGTTGATTTTCCCAATTTTTTCTTTTCTTTTTTCTTTTCTCAAATCTTGAAATATATTTTGTGAAACAATAATATGAGTCGAAATTTCTAATTTTCCAAGGTAAGCATCAAAAGGACTCTTGCCACAAAACAGCAATGTCTGACACGAGGAGGGTAGGTTATTTTGCTGTTTTTCTGAAAAATCTTACACCTACCAATTATATCAAGGAAGATTTTGAAGTCATAGTTTTCTATCGTAGTGTGCAATGAAAAACAAAATTTCTACTACTGCCACACGAGGTACTGTATGAAGCTGTATCGGTTTGAGAAGTTGTTCGAACAATTAGGTTTCGCTTATCTTAAAAGCAAAAGGTAAGTTTTATGAAGGCTATTAAAATGTTGGATAATTTTAGAGATGTTCAAGTGGCCCCAGCCGCCGTCGCCCAGGGACCAATGCTGAGGTATTCTTCGCGCTGCCCACCACGCTGATGGACTTTCGCCAAGGGACTCACGAGACCTGCAAGGGGCTCTTACGACGGGAAATCGTAATTGTTTTGGTTTGGCATTTTAGTTTCCGCTTATTTTTTCCGGCGTCGCCGGTTCTAGAATCGATGCTTGACCCCAATAAGCTGGTAGGGCGTAAGTTGTTACTCTGCCACGTGTACTGGTAATCTGCTGTATGTGTTCCAAGATTTTACCAAACGATTTTCAGGCGTGGGAGGCTCCGCCTGTCCTCACGCCGAGAACTGCGACAGGCACAATACGTCAAGCAGCCTCTGCGCCGGCGCAGATTCCCACTGTTAAGGTCATGAAGATCTTTGCATCGGAGAGTACTGCGAGACTCTGCAAGAGTACATAAGGAGAGAAAGGCCCGCAAAGGTCGCGTTGCCCCGGATGCTCATCCGCCGTTGTCTGCAACTGGGAAATGAGGAAGCGGGCATTCATCTACGCAAACTACTTTGCCTCCAAGAACTAATCTGTTCGTTGTTTCCAATAAATTATTTATTGTTCCCTATTTGTTCGTCTTTAATTACAAAATGAGTACATTCAGTTGTTGGACAATATTTTCAGAACGAAGTATAGGGAGGAAGGAGTTCACTGCAATATATCGCACTTGGTAGAATTTTTATTTCGAATAACGTATGCATAGAGACATGGCGCAGAAACTGGCCCGCCAACGCGAATCGATACCCCTTTCAAAAGCCGTGGTTTCATGTGGTCGGTTTCAGCTTTCCCAATGGACAATCTGAACAAATGCCTATCCGGATTTAAGATCTCAATTTCACTTTATTTGCGCACTTTCCGCCACTCTTTCAAATGACTGCAGCTCAATCGCATTCTGATTGTAATTGTTCATATGCTGCCGTCATGTCAGGAGATGTAGAACCAATTCATCTGTTAGGGTTTTAATATTTGCCAGAAAGTAGGTTTTAATTTTCAATAGAAATTTTGTGGAATTTCAAAGCGATAAAATCGAGAATACGATTATGAGAATCTCCGGAAGGCCGATTTAATTTGGCGAATTCCTGATTTTCGAGGAATAAGAAAATGGCTTCAATTTGTTCTTCACCGCTTTCTTTAACAATAATTTATTTTGCCCATAGGATAGGTAGCATATGGTGAAGTTAGGACACATATAAAAAAAAATGGCTGGAAAAAAAATATTTTTCAGGAATTAATATTCAAACTGCACCTGGAATGAAACCATTTGGATGGACGTTAACACTTATTCAATTCCTGATTTATAGCGGATGTGGATGATATACGAATGTATTGTTGGCACTTAACACAGATGTAGTTTCGAATTGATATTATTCAAATTTCGCGATTTGTGCGTCAGTAAATGGAGTCTCGACACGAACTTTTTGTTTAATGAGAATCTGATGTGTGCCTTTAAAATTTTCTGTAACTTCAAACTTTTTTGTTGCTACGGATTTTTTCTTTCGATTTTGTTTATTAATAAAATAAATACATTTATTCAAAATTTAAAAAACAAAAAAAAGTCGGCTCATTAAAAAAAAGGGGAAAAACTGTAAGGATCGATAAAAGAATTCCAGGAACCTTCAAAAGGTGAAAGTTTGAAACTACAATGTCTTCAAAGGCACACCATTTTCCACAAGAGTACCGTGTTGAGACCAGTTTTGATGCAACAATCCACTGTATTTCGCGTATATATGGCCACAAAATTACAAAATTCAAAATTAAAATATTTAATTTTCCAGGATCCCTTGGAGAGGAGAATCTGCAGTGTAATTGCCTTTTTCACAGTAGCAACAATGGGACTTTCAGATGCATCCAGAGTTGGATATTTAAATTATCAGCCTCCAGTGATTTCAAAAAGAGTGCTGCAAGCTAATTCCAGTGCTCATTGGAGGGATTCTGATCCAAGGGAAAACGATATGGATGGATTGATGTTGGTGCGGCGATGACTTAATGAGTTTAGGTGAGGATTTGGATTTTAAAAAAATTAATTAAATATTTTATTTCCAGGAATTATCATGTTCATTGGCCGATAATAAAGTATCCCAAATTTCGATTCTCGAGGATAATGTGCTGTGATTTGTGGAGCTCTTGGCAGATGCTATAGTGGAAATATTCAAGAAAGAATATGAAGTACGGTGGATCTAGTAATGAAATGGTTCTCTACTCATATGGAATATTGGCTCAATTTCATTTCGCGTTGTCGTGCTCTCCATTTGGTAAGTCTTCAGTGCAATTCCATTTTCCTGGAGAACTCGTGGAAAACATTCGGCTTCACTGATCCTCTCTGTCTTCTAATCGGTGTCAACGTTGTACTCCTCATATCAAAGTGTTTGGAGCACTTGTTTGCCGGTTACTGTGACAACTCTTCGCAAGGCACTGACTATAATTCTGTCGTTCATGCTCTTCTCGAAGCCGTTCACCATCAGATATGTTTATGCAGGATCTGTGGTGATGCTGGCAATTTATTGTTGAATTTGTACAGCAAGGAACAAGACGTCAGGATATTTCTGCATGATAAGAAGATTCGCGAGAAACAATAGGATATCATGATGTATCTATTTATGGGAAGGATCCAATGACGGTTTTAAGAACTTAAATATTAACGAACTTTTATCAGGGCTCGAGGTATATTATACTTGCTTTTCCTTCTACTTTTCATGTGATATTGTCAGTTCTTTTAAAAAATACAAATAATTTATTTGCATTATTTTCATACTTTTCATTTGAAGAGATTCATTCCATAAAAAAGATATATAGTAAGTATTGGGTGGTAAACAATTTTTTGGGGACATATATTTACAAAACAAAAAATATCAGCAAAAAAGTGGAATTGTTGGATTAGAAGAACATCCTACCCGCGGCAGAATAACTCTGCAGTTGAAGTTGAAACAAGGAAAAAATGAAAAAGAAGTGGAAAGAAGGAGTGCAACACAAATAGAATGAGGATAGTTGTAAATGGAAAGAAAAAACTAGACAAGAAGAATGAGAAGGAAAGGATGCTCCAGATTACTGTTCACATGGAGATGAGGCGTGGAGTTCGTGGCAGCTGGTGTTACTGATGGTACGTCAGGTGGGTCCTCGCATGGATGAACAATTATGAGTGTCGGCTCGCGTCTCCGTTGTGGCCGCTTCGCGCTCTGAATTTTGGATTTGAAAAAAGTTGATTAAAATATTTCAATGTTAGTTTAGTATTGTACTTTTCACTTGAAATTCTGGCTTTTGCTTCAGTTTAAAGGCACACGCCTTCTTCCTGGTGGGTCTCGCCAGATCTACATCATGATATGGTTGCTTCAGATGTCAAACTTTACAGAGAATATGGACTGTAATAATAAAAAAATTATGAGCATGTAACAGCTTCTTCACATATATTTTGGGGAATGCGTTTTGCACAACTATTCAAAATATCTCTTTTAGCAGAAACTACGTGAGAATTCACACAAATGATACTACTTGAATTGCTTGTGTCGATTTACTGGCTCGATTTCAAAACCCAACTAAAATCCGTGATTTAATGAAAAGAATATTAAGAACCAAAACCCAAAATACGGCAATTGTGCTACGACACTATTCGAAAAGGAATTAATTTCAAAATCAGGCTCATCCATTACAAAATTGCTACATTAGTCATTTAAAAAAATACTGTAGTTTCGCTGCAGAGATATTTTGCATATGTTGCGCAAAACGCACATTCCTCAAATGTGGTGTTCCGTAATAACTGTGTGATACAAAGTAGAAACAATTCCAGGCCCCAAAACTCAAGCTTAGACCCACATACTTTCACATTTTCAACTTTGATAAACGTCATATAAAACTTACTTTTCATCGATATATACGTGAGCGCAAGTCTGGCATTTAAAATCAAAATTGCATACAACCGGGGGCTGACGCCATCGCTTGGAGTCTGCTCCATCCATTTGATGGAGAACTTTGGGTGGAGTAGAAATTAAAACTGTTTTCGAGTGGTGGGGGAAAGCATTTTGCAGGAATTGGCACTCATGTAGATCCTTTAATGCAAGCTTTCAACTCGTGCCTTTAAAGAGAATCATGAACGATAAGTTTGGCGGCTGCTTAGCGTTTTCAGGGCTAAAACAAAGAGCAAAAGTTAGTATTGAAAATTGGCGGTTTCCTCTGACTCACCCTGAAAATTACTCGAACTCCGTCATGAGGAAGCTTTACTTTGGGAAATCGAAATGAATGTCTTTCTCGATTTGTGTGAATAAGGGTAAAGTTTACCTTGTCTTGTTTATTATCGAATACCTATAAATGAAGTTAAAAAAGTGGAGCCAATTTTAGAAATCAAAAGCTTACGTCTTCTGAAAATTTTACTTGAGTCACAATAATTGCATTTGGAAGATCATCTTTACTGAAGCAGTGCTGATCCAATGATCTGCATTGGCAGCAGTTTTCGTTGATTTTCGAGTTATCAGCCACCATTTTTTGTTGTTAGCAACAGAAAAAAGACTACCAGCAACCACCACCGAGTTTGGGGAGAAAAAAAAAGAAGGGCTTCAAGAGCCTTGGAGTCATTTTCTCTTCCTTTCATGGTGTGTGGGCGTTCATGAAATCAGATTGCCGGAGGAACTGGTAGACGAAAAAAATCCATGGATTCTGGAGAAGCAGGCCTCACAGAAACACAACGTGATGACGGTGAGATGATGAGAATGGTCAGAGAAAAGAGAACAGTGGTCTCGAGGAAATATCCATAAAAGCAGGAAAGAAGTGGAGACATCAGACTAGATAAAGGACCAGATTTCAAATGAAACCAGTAGCCATGGCCATCAAATTTTGGGGAGACAAATGGCCTCCATAGTGCATGAGTGTGGAGTGGTTCATAAAAGAAAAAGCAATTTAATTGTTCGGTTTTCGACAAGCTTAACCAAATCTTTTAGTCCCCATTCTGAATATAGAATTTTGAACAAAACTCTTGGAATTTGTGAGGCCGAAATTTGCTGTTTTGTATGCTTCCAAGTTCCTAGGGGGCGAGGAGGTTCTTATAATAACAGAAATAATCCAGTATTTTTGATTCAACATTTCATGAAAATTAACTACTCAATAATTGAGAAATTATTATGAGTATCTTGTAGAAATGAACCTTTAGGGTATTCTCTTAATAAATTGGCTTCAAAAACATCGCTTGAATCGTATTGGTGAGACATGCAATAAAACGACCAAAAGATTCTCGTGCAGAATGGGGTGGCCTGCCTCCGTGCCAATATATATATATTCAAGATACAATGTGTTCTTCTTCTGATCCTTTTGGGAAATAATCAAAACTCTGGACAATGCGGACCACCTTGGCCTAGTTTCTCTCGTGTTTTCAACTGTTCTTTTACTGCTCACGCGGTAAATAAAATATCTGTGTAAATGCACGTGTTTTCCTGCTTCTCTCACTCGTGGTTCATTTTCAATCTCCTATTAATTTTGTCATAAGGTTCTGTTTTTGAACATGTTTTTTCTTGATTTAGAATCGATTCTCTATCAATTTCGTTTCGGCTCTAAAGATGTCGTTGAATTTCCTGATTCAGAATATTTGATTGTCCATTTTTTTTAAACGAAAGGCTTCTCCCTGAGGAATCGTGGTCCACAGAGGCCGATGCAGTTTCCACAAAGAGCCCCAGCTGAGCGTTTTTGTACTTTCTTTTCGAACAATCTCCATACGTCTTATGTGAATGGATGTCATTTCTAAACCTCCTGATACGATTTTCATTCCACTCCTGACTGCTCACTGCCGGAGTTCAGAGGCTTAACCTCTTGATCGCGTTTTTTCTTTTTTTTAGTCTTGCTGTTTCTCAGCTCGAATTGTATTCAAATTCTGATGAAACTGCGTCAGCGCTCTCTGCTGCGCCTGGGAAGTGTGGAATTTTGTGGGCTTTCGCTTTTTTGAATTTTGGTGCGTCTAATATCAGAGTATTGTCCTCGCGTTCATTTTTTACAGATTTCAGGTCAGCGGTTTCTCCGGAATTTTTAAAACCAATTTGGTGAATTTAAAGAAAAGGAAGTTACTTGCATCTTTTCAAAAGCACCACCACTGATTTTCTAAAAATTTTGATCATTAATTTAGGACCGCGCCTGCCGCATCGAAATAAGATGTATCTTTTACGATTATAATTCTTGCCAAAATTTCGTATTTCCATCCCTCCACGTCACTGAAATAATGTTCAGTTTCACCGACCACGTGAATAACATTGACATCTGTTTTTTCCATCGCTTCCCGGTCCAGTTTTGATGGTTTCCGTGCCGGATCTTGAAAGAAGAGAACATTGTCTGAATATATATATATATTGGCTGAGGCTAGCCGCCATTCTGCTTTTTGAATCTTTTTTTGTCGTTGGAAACCCCAGGTCTCGCCCAGTTCAGGAATTCTGTACAGAGCTAATTATTAAGAGAATACTAAAGTTCAAATTTGCCTGGAATTTCATAATAATTCTCAGTGTTAAGTAATTTTTTCGAAATATTGAATCAAGATTATTTCAAATTCGGCTAGGAACTTTTCTACGTCTCCTAGGAACTTTGGAAGCATAAAACGTGATTTCCCGCCTCAAAATTCCAAGGGTTTCATTCAAAATTCTATAATATTCCAGAACGGGGGACTAAGATTTGTTGTTTTTTGTCGAAAAAACCGAACAATAAATCTTTTTTTTTTCTTTTGCTTCATCCACCCACTCATGCACCATGGGGTGGAAATTCCAAAAATTTAGGAAATTCCCTTGATGGCCATGGCTTCCACTGGTTTACTGGAGAAAGTCTATCTTATTCAGTCTGCGATACTTTCACTTCTGCTTTTTATGGATGTTTCTTCTCAGGACCACTGTTCTTTCTTCTTTCTCTTGACCATCTTCATCATCTGCGTCATCGTTGTGTTTTTCAGAGTTTTCAAGCTCCAGAATCATGTGATTTTTTTCATCGTTGTGCCCTCCAAAAGCTTTCCGATTTCCGTTAGAAACGCCCACCAGCAGAAAGAAGATAGAAAAAATGAATCTTTTTTTTCAGGCTTCAGTTCTTCTTTCTCCCAAACTCGGTGAGGATTTGCTGAAATTTTTTTTTTTCTCAGATTAGCACAACAAATGGTGGCTGATAACTCGGAAAATCAGCAGAAATCCGTTTACTGTGGATCATTGAATCAGCGCTACTGTTTCCAGTAAAAAAAGATGATCTTCAAATGCAATTATTGTGACTCAATGCCGAAAGATGTAAGCTTTTTAATTTCAAATTGGCTCTACTTTTAGCTTTTATTTATAGGTATTCGATAATAAAACAAGACAAGAGCAGAAACTTTCGCTCATCTCTAAATTCACAAATCGAGAAAAGGCATTCATTTCAGGGGGGTTTACACCGCAGCAGCTTCGACGAGTTCAGTAATTTTTCAGGTGAAGTCAGAGGAAACAATTTTTTCTAATAACTTTTTGTTTTGTTTTCCAGCTCCCCGAAACTACAGCCATGAAGCTTATCAGTTCAGTTACTCTTCCCAAAGGGCGTTGGCTTTTTTTGCACAAAGGATCTACATGGGTGCCAATTTAAATGCTTCCCCCCACCACTCGAAAAACCGTTTTTAAATTTCACCACCATGTGTTCTCACCATTCCGGATGGGGAGCAGACTAAAAGATATGCCACCGGTTGTGGCAATTTTGATTTAATGGCCAGAACTTTAGAAATCATTTGCTATCGATGAAAAGTATAGGATTTTATACTGGCGTTTATCAAAAGTTGAAAAATGGCTCATAATGAAAAAAAAAGTCTCAAGTTTGGGGAGTTTTAAACTTCTGGAATACTATTTCTACTTTGTATCCACAGCGCTTAATGCAGGAACACCACATTGTTTGAGAATGCGTTTTGCGCAACATATGCAAAATATCATGCTTGGCTTCTACGGTATTTTTTTTTAAATGACTTCTTTCTGGCACTTACGGCAATCAGTTACGAAGGCTCGATTTTTGAAATTAATTCCTTTTCCGGGCATGAAGATTATTGTCGTATGACAACGTCGTGTTGATGCTTATTTTGAAAGCAATTTTTTAATATTCTTTCATTAAATCAATGATTTTTTTAGTTAGTTTTTAAAATCGAGCCAGTAAATCGACTTTCCAAAGCTTATATAGTAGTCATTTAAAAGGGTACTGTAGTTTTTTCGCTACGAGATATTTTGGATAGTTGTTTAAAACGCATTCCCAAAATTATATATATTCATATGGCAGTTGCATATGCTCAGGTACAGTATTATTCATATCTCTCTGTAAGTTTGACATCTGAAGCAACCACTGTGACGAATCTTAGCGAGAGACCCACTCCAGAAGAAGGCGTGTGCCTTTAAGCTGGGAAGTGCCAGAATTTCGCGAAAGTACAATAAACTAAATATATTGAAACTATTTTTTAATCAATTTTTTCAGAGTAAAATTCAGATATAGAGGCCACACAATGGAACGAGCTGACGCACCATCATTGTTCATCATGCGAGACCCCAATTGACGTACCATGTCCAGCAATTGAAATACCACGAACTCCGCCCTTCATCTCATGTGAACGGCCTGGCAGTATCTTGGATATCCCTTTCCTTCTCATTCTTGCTTGTTATTGCAAAGTAAGTATTGGGTGGCAAGCAATTTTTGGGATATATTTACAAAAACAAAATATCAGCAAAATAGGATGGATTATTTGGATTAGGAGAGAACACGTCTACCCGCAGAGGCCAAGCTCTGCAGTTGAAGTTGAAACAAAGAGGAAAAAATGAAAAAAGTGGAGAAGAAGGAATTGCAACACAAATGGGGAATGAGGATGATTGTAAAGCTGGAAGAAGAAAAAAATGAGCTGTTTCTCCCCAGCTCGAATTGTATTCAGGGCTACGATGAAACTGCGTCAGCGCTTCTGCTGCGCCTGAAATATGGAAATTTTGTGGGCTTTTCGCTTTTGATTTTGGTGCGTCTAATATCAGAGCCATTGTCTCATATTTTGCAATTTCTAGTCATGGTTTCTCCCGTTACTACCAAACCAAATTTGGTGAATTTAAGAAAAGGTGCCGTATCTTTCAAAAGCACACACTGATTTTCTAAAAAGGATTTTGATCATTAATGAGTAGGACCCTTTCTGCATCAAAATAGATGTATCTTTGCAATTGCATTTCTGCCATTTTCGTGTTCCATCCCTCCACGTCACACAGAGAAATAATCCAATATTTCAGTTCACCGACCACGTGAACAAGCAGTGACATCATTTCTGTCCGCTTCCCGGTCAGTTTTTGATGGTTTCCATGCGGATCAGAAAGAAGAGAACACGGTATCTGAATATGTATATATTGGCAAGGCAGGCCACCCCATTCTGCAGGTAATCTTTTGTCGTTTATTGTAGTCTCGCCACGATTCAAGTTGTTTGAAGCTAATTATTAAGAGAGAGAATACCCTAAAGGTTCATTTTACAAGATTTCATTCTCAGTGGCCAATAATTTTCGAAATGTTGAATCAAAATTGGATTATTTCGTTATTATAAGAACTTTTCGTCTCTAGGAACTTGGAAGCATAAGAGAACTTCGACAAATTTCCGCCTCAAAAGGAAATTCCAAGTTTTGTTCAAAATTCTATGTTCAGAACAGGGGGACTAAAAGATTTGTTTTGTGTCAGCTCCAATTTTAATAAATTTTTCTTTTGCTTTTCGCCACCCCACTCATGCACCATGAGTCATTTGTTCAAATTTAGGGAAATTCCTTGATGGCCATGGCTACTGGTTTACTGAATCTATCTTATTCAGTCGTCTCACTTTCCTTTACCATGGATATTTCTTCTCGAGATACTGTTCTTCTTTCTTCCTTTCTATGACCATCTTCGCTCATCACCGTCATCCGTTGTGTTTCAAACGGGAGTTTTCAAGCTCCAGAGATCCATGTGATTTTCGTCTAAATTGTATTGCCCTCCGGCACCCGATTTCGTTTGAAACGCCCGCACCATGAAAGAGATAGAAAAAATGAATCTTTTTTTCAGGCTTCAGTTCTTCTTTTCTCCAAACTCGGTAGTTGCTGAAATTTTTTCTATAAGTTAACAACAAAAATGGTGGCTGATAACTCAGGAAAAATCAACGGAAATCAGAATGGATCGTGATCAGCACTATTTCCAGTAAAAGATGATCTTCCAAATGCAATTGAAAACTGACTCAAAGTACCAGAAGATGTAAGCTTTTGATTTCAAATTGGCTCTACTTTTAACTTTTATTTATAGGTATTATTCGATAATAAACAAGACAAAGACTTCTCGCATCTCTATTCACAAAATCGAGAAAAGAAGACATTCATTTCTAGATTTCCTGCGCAGCTTCAAAAGTTCAGAGTAATTTTCAAGGTGAGTTGAAAAACTCTGAAAACACAACACGTGATGACAGTGATGATGAGATGGGTCAAGAAGAAGAAAGAACAGTGGTCTCGAGAAGAAATATCCATAAAAAAAAAGCCGAGAAAGTGAGACAGCAATGAAGACTGAATAAGATGGAGATTTTCCAATGGAAAAAAGCCGAAAGTAGCCATGGCCATCAAGGGAACTCAGGTTTTTTGGAACAAATGGCTCATGGTGCATGAGTGTGGAGTGGTTTAAAGCAAAAGAAAAAACATTTATTGTTCAGTTTTCGACAAAAACAACAAATCTTTTAGTCCCCCGTTCTGGAAGATATAGAATTTTGAACAAAACTAACGGAATTTTTGAGGGCAGGAAATTTGCTGTTTTCTTATGCTTCCAAGTTCCTAGAGACGAAAGTTCTTATAATAACGAAATAATCAATTTTTTGATTCAACATTTCGAAATTATTCTCAATAATTGAGAATTATTATGAAATCTTGAAATGAACCTTTTAGGGTATTCTCTTAATAATTGGCTTCAAAATACTTGAATCGTGGCGAGACCTACAATAAACGACAAAGATTCGTGCAGAATATAAATTGGCCTGCCTCGTGCCAATATATATATGTTATTCAGATACACAATGTGTTCTCTTCTTTGATCCGCACGGAAACCATCAACTGGACCAGGAAGCGAGGCCAGAAATGATGTCAATGTTTGTTCACGTGGTCGGTGAAACTGAACTATTGGATGAGGATGGAATTTACGAAATGGCAAAAGGAGAAATTGCAAAGATACATCCTATTTTTTTGAGTGCGAAGGGTCCTACCACGATCAAAAGATTTTTAGAAAATCGATTATTGTGCTTTTTTATTTGGCTTTTCTTAAATTCACCAAATTGGTTTAAATTCCGAGAGGACTAGAAATTCGTAAAATATGAGACAATGCTCTGATAGACGCGCCAAAATTCAAAAGCGAAAAAAAAGCCCACAAAAATTTCCCATAATCTCCCCAGGCGCAGCAGAGGCGCGCTGACGCAGTTTCATCAGAAATTTGAATACAATTCGAGCTGGGAGAAACAGCCACAGCAAGACTAAAAAAAGAAAAGAATCAAGAGGTTAAGCCTCTGAACTCTGCAGCAACCAAGGGGTGGAATGAAAATCCAGTCCGAAAGAGGTTTTAGGAATGACATCCATTCACATAAGATGGAGATTGTTCGAAAAGAGTACAAAACAACTTTCAGCTGGGAATCACACTTCACTTGTGGACCGCTGGAGATTCCCTTGGAGAAGCCTTTCGTTTTAAAAAAGAATTCCAGAGCCACAAAACAGTGATAATGTGTCAAATTCAGCTTTACCTCACTTGTTTCGTTTTCATCTCTCGTGTTTTCGAGCTTCTTCTTTACTGCTCCGCGAGCATCAAAATATCTTCAAATGCACGTGTTTTCCTTCTCTCACTCGTGGTTCATTTCATCTCTATTTTTGTACACTACAAAAGGGTTCTGTTTTAGACATGATGGCGAGTTTTTAGAGATCAATTCTCTATCAATTTCAATTTCGCTCTAAAAGGTAAAAGGTGAATTACAAAAGTATTTGCAGTTGTCCATTTTTTTTTTTTAAAGGCTTCTCAAAGGGAATCGGCTTCCAGTCCCTGGGAAAGTGAAGTGTGATTCCCAAAACTGTGAGCGTTTGCCTCTTTACAGGAGGAACAATCTCCATACGTCTTATGTGAATGGATGTCGGCTTCCCTAGAACACCGACCCGATTTTCACATTCCACTCGGCTGCAGAGTTCCCTTTAGAGGCTGGCTTTTCCTCTTGATCGTTTTCTTTTTTTTAGTCTTGCTGTTTCTCCCACAGCTCAGGTGTATTCAATTTCTGATGAGGCACCAAATACGGCGCTCTGCTGCGCCTGGGGGATATGGAGTTTTTTTGTGGGCTTTTCGCTTTTTTGAATTTTTGGCGTCTAATATCCAGGTATGTTGTCTCATATTTTTGCAATTTGGTCTTGGTTTTCATATTTTTTAAAACCGAGATTTGGTAGATTTAAAGAAAAGTTGCTGGCGTATCTTTTTCAAAAAGCACACACTGATTTTTCTAAAATTTTGATCATTGGTGGGATACGCTTTCTTCGCATCCAAAATAGATGTATCTTGCAATTATCAATTTCTGCCATTTCGTGTTCCATCCCTCCCGCGTCACACAGAAATAATAAAATCAATGTTCAGTTTCTACCGACCACGTGAACAAACATTGAAGCGCCATTTCTGTCCGCTTCCCCGATCCGTTTTTTTTGATGGTTTCCGTGCAGATCAGAAGAAGAGAACACATTGTATCCTGAATATATATATAAGCTGAGGCAAGGCCAGCACCCATTCTGCACACGATCTCTTTTTGTATTGTGGAGTCTCGCCACGATTCCAAAATTATTTTGGAAAAGCTAATTATTAAAAGAGGGCATACCCTAAAAGGTTCATTTTACAAAGATTTCATAATAATTCAATTATTGAATAATTTTAAAATGTTGAATCAAAATTCGGATTATTTCGTTATTATAAAAGAACGCACTTTTCGTCTCTAGGAACTTGGAAGCATAAAAAAAACGGCAAATTTCCCGCCTCACAAAAATTCAGAGTTTTTGTTCAAAATTCTCAATATTCGAACAACCGGGGACTAAGAAAAGATTTGTTGTTTTTTTGTCGAAAAACCGAACAGAAAATAAATGTCATTTTTTTCTTTTGCTTTAAACTTCACCCCACACTCATGCGCACCATGAGTCAAATTTGTTCAAAAAAATTTGAAATTCCCTTGATGGCCATGGCTACTGGTTTTACTAAGGAAAGGAAATCTGTCTTATTCAGTCTGCGTCTCGCTTTCCTTCTGCTTTTTTTTAGCATGGATATTTCTTCTCGAGACCACTGTTCTTCTTTCTTCCTTTCTCTTGACCGTCTTCATGCATCACCCAAATCATCGCGTTGTCTTTCAGGTTCAGCAGCTCACCTGAAAATTACTCAGGAGCTATCGTCAGGAAGCTGCGCAGGAAATCGAAATGAATGTCTTCCTCTGATTTGTGTGAATAGAGACAAAGTTGCCTTGTTTATTATCGAATACCCTATAAATAAAAAAGTTAAAAGTATAGGCAATTTGAAATCAAAGACTTACATCTTCTGATACTTGAGTCACAATATGGGCATTTACATTTGATCATCTTTACTGGAAACAGTGCTGATCAATGATCAACTGGCAACGGATTTCGTTGATTTTCCGAGTTATCAATAACCACCATTTTTTTGTTGTTAACATAGAAAAAATTTCAGCAACCACCGAGTTTGGGAGAAAAAAAGAACTGAAGCACAAAACTTCGTTTCCTATCTTCTTTTCATGGTGTGGGCGTTTCAAGAGCAAATCGGGTGCCGGAGGGCTGGTACCAGACGAAAAAAAAAAAGAATCCGCATGGATTGGGCCAAGAAACTCTGAAAACCTGACATGACGGTGACCCGATGAAGATGGTCAGAAAGGAAGAACAGTGGTCCTCCAGCTGAGAAGAAATATCCATAAAAAAAAAGCAGAGAGAAATGGGAGCGTAGACTGAATAAGATAAAATTTTCAGTAAACCAGTAGCTTCCCATAATAACCATCGAGAAATTTCAAATTACAGAACAAAATGACTCACAGTGCATGAGTGGAGTAAGTTTTAAAACAAAGAAAAACATTTATTGTTCGGTTTTAAACCCAGAAACAACAAAATCTTTTAGTCCCCAAAATTCTGAATATAGAATTTTGAACAAAACTCTTGGAATTTTTGAGGCAGGAAGTTTGCTGTTTTCTTATGCTTCCAAGTTCCCTAGAGACGAAAGAGGATTCTTATAATAACAGAAACATAATCAGTTTTTGATTCAGCATTTCGAAATTATTCTCAATAATTGAGGAATTATTATGAAAATATCTTGTAAAAAATGAACCTTTTTTAGGGTATTCTATATGCTTAATAATTAACTTCAAAATAACTTGAATCGTGGCGAGACCTGCAATAAACGACAAAAGATTCGTGCAGAGATAGATTGGCCTGCCTCGTGCCAATATACCATATATTCCAAGATGCAATGTAATTTTTCTCTTCTTTACAGTCGCTTTGAGAGTAAATAAGCCTTGGCGTGGACGGAAGCGGTGTAATTTTGCATTGGTAGTTGTGCTGTGTGTGATGAAGTGGTATGGTACCATGTTTTTTTGATTGAGATTGGGTCAAATTTTAGTCATTGGAAATTCCAAAATAAATATATATGACACCAAGATTCAAAAGAAAGCCAGAGGCTATAATCTCCCCAGGCGCGGGCCGAGCTGGGAGGACGATCAAGTTGACCTCTGCAGTAGCCGAGTGCTGGAAAATGGGATATCGTCTATGAACCATGTGTATGGGTGTACATTCCCAAACTCTCTTTAAAATGTGTAATGTTTATGGTCGTGCACATCTTCAGGCAGTGGAAGTGATTATCAAAACATCTAAAACAAATGAAAAGGTCTGATAAGCGTTAGATCGACTTGTTGATGCTCTTAAGAAAGAAAAAGAAAAAAAAACACAGTAATGAGGAATTGGTGACATATCATATGGAGTTATATTTTGTTGTTGTTTTTTTTTTTGAAAGCAACGAGTTAGGTACTGTTCCGGGAAAATTTATCACCCAAAAGAGTTATTTTCGAAACTAAAGTTACCGTAAAAAAAATATGCTGATTTGTCAAGCAATTTTTATTTATTATGAAATTCGGTCGAATTTACAAATATTTCATAAATATTTGATCAATGTCATGTGATATAAAATGGTTTATTTGATCTGCTGATTTGATTTTTCGTTCAAAACTAAAAAATCAAAAAATCACAAGTACTATCCGATCTGCTGTTTTTTGTTGCAAAATGCGGAACCTATCACAGTTAAAAAAAATGTCTGAACGCTTATTTTGTTAATGAACAATTTCTATTGGATCTTGAATTAAGCCTAAAAGGTGCTTTCATTGAGTAAGAAATTAATTTAAATACTTATGATAGTTAGAATGCCTCTAAAATGTTTTTGATTTCAAAAATTGCGATCAAAGTTTTGATAAGTGTTACTAGAACTAAAAGTTCAAGACGAAGATCATTTTAAAAGCTATTCTCTGTATGAATTAAGATGCATAGGTGAAGGGATTTCCTAAAGAAAAGAGATTTTACAATGATATTACATATTTTAAGGGAAAAAAAAAAATTAAAAAAGAGGTATAAAGGATAGGAAGAAACAAAAGGCGTTGAAGGGGGAGAGTACTCATAACCTCATGACGCAGTTCCCTTTTCAATCAGTTCTTTTTTTCTCCCCCAAAAATACCAATTAGGAAAGGAGGGTTTACATTCGAAAGTGTCAACACAAACTTTCAAAATGAAATAAGGAATCCATATGATATTGGTTTTAGTAAGCTCTTAGAAAACGCCAGGCAAAAAAACACATTCCGATGAAGAAGAACTCTGGAAGCTCATCTTGAGCTCGTGGAGCCAAGAAAAAAAACTCAATGGGCATTGGACAGCTGGAGGGGCAACACCAACAGCCGGAAAGTGAACATTTTAAAACTTTAAAATTCTTTTATAGAAATAAATGTCGGCGATGTGCCAGTGTGGTCTTTCAATTTTTATAAAATAAAACCTATCCATTTGTTGGCGTTTCCTCTTTTTGGAAATTGTTTTTCTTCGGATAAAAAAATTATCCACAAAAATTTGCATTAAAAATATACAAATGTTGGAATTTTGCATTTATTCCGGGAAATTAAAAAGAACGTAATAACAGTTTTATTTGGAAAAAAAAGAATTTGCAACGCTGATCTAAAATTACAACAGAAAAAATCCATACAGTATCATCTAAGTAATCTCATAAATCAACACCAAAACTGAAAAATAAAATATCTATCAAAAAGCACACGAACCAAGAAATGTTTACGAGCAGTCTAGTTTGTTCATTTTGACGTAATCACTCTCAGTCATTGTCATGGAAGTACTCAAATTTTACAATACGATTAAAATTTTCTTGATTCTGTAGCGCTAATTTTTTGATCATTTACCAGGAATTTATTAGTGTCAGAGTAGTGATCTTATTGTAACTTTTTTGGAAAAACGGAAAATTCTACAAAAAATGTCGAGACTTTTTTTTTGTGAAATGAATTAGTAAAATTGGCAGTTGATAAGAGAATTGGTATGAATTTTAACTGTGTGATTTGATCTGATCTTTTACAATATCTGGTTAGTTGACATAGAATTTATCATGTGTTTCTGGAGGCATATTCCTCAAATTAAATTTGTTTTATTTTGCTGATTTGTCCTTTTTTTTGATGAATCTAAGAAATTCTAAAAAAGGTTTTGAAAATGAAATCAAAATGCTTTAAATTCTTTTTTAATCAATTTTCATTTTCTTTAGAAAAAGGATTTCCAGAAAGGAAGAATAAAAAACTAAATCCAGAAACAGAATTTCTTAGGGCTGTTTTTTTGAATAACTCAATTTGTAGGATTCTTTGGAAATTTAGGGCCGATGGAATTGAAATTTTATTATTGTCTAATAGGAAAATTGCTCGATTCAGATTATTGAAATAGTCTTGAAAATATGAATGTTGAATTGTGTTCTGAAAAAAAAGGCACTACTTACGGCGTGGCCTGAAAAAAGAGAACAATCGGCCGCCAGTTTTTAAATACTAAAATAATCTGTCTTTTAGTGATTTTTCTCAGTGCCACCAATATTTTCATTATAATTTTCTTTTTTTTGGCAAAACTTGAAAATCAAGGGATAAATTGAAATTTACCGTTCTCGTTGGCTGCAACGTGGCTCCCTAAAAAGAGAAGCAAAGAAAAGTTCGGCCCACTAATTTTGCATATTGAGAAATCCAATAGATTTTTTTAAATGGGCCTTTAAAAACTGATTACTACGATCCCTTTCAAGAAACAAAGCAAGAAACAAAAATTAAAACGCTTGAGTTTTCAAATAAAAATAAGGAAGATACTTGAACTCTTGTTAAGAACTGTTCAGATAAATCTCGTTGATTTTACAATAAATAAATCAAAATAAAAGCTCAGGTAAAGGTTCACATAAGATGTCTATTATAACTATCAATGATGACTCTGGGTTTACTATTCCGAGGGTTTAGAACCGGATCAGTGGCAGAAGAGATTGACAAAATATGCTCATCGAGGAGAATAAGACAAAGTTAGTAGGAGGCCTCTTTCCTGTTATTAATAATGTGAAAGACATCAGAAATTCCCACAAGAGAAGTATAAGAGATATGGAAAAGATAAGAGAGCCTTTCGGCTTATCCACCCTACGGGAGAGGACACAGGACCTCTGAAAGATAGAAAATAGAAAAAACCACAAGAACACTGAAATGGGAAATGTGCTTTGGTTTAAAATAAAGGGAACTTTGAAAAGGGTGATGAAAGCTCGCTGAAATGGCATGTGGAGCACCAAAATTTCTTTTACGAGGAGATTCCAGATTACAGTGTGCAAAGTTGCAAGCACAAAAAAATAACGGTACCCGGTCTCGACGCGACCGAGAGTTTTAAACAAAGAGAGTGCGCCTTTAAAGAGTACTGCTGGTTGCGGGAAATTCTGTTTTCCTGGTGAATTTCGAATTAGCTCATCGATATTTTTTCTTTTCGAAAAATTAGTTTTCAACAGCTTTAAAAAAGGGGTGGATAAAAATTACCAAAAAAAAAGCTGAGAAACTACGGTAATCTTTAAAAGGTACACACTCTCTTCATGTGCAGGGGAAATTTCCGGTCGCGTCGAGACCAGGTTCCGTAGTTTTTCGTCGAAAGTAGTGTTTAATAGCAGCAAGATTAGATTTCATTGAAACCTTATATGTCACAAGGGACCCAAGGTCGGAAAAAAATGTTTATCAAAAAAATAAATATGCAATTCAAATTTGTCCCATGAGGTATTTGAACCGATTTAAATATAATTACTGAAAGCACTTTTTTGTAACGATGAATGCTTTTGAATGGAGAAGGGTTAACCACCAGTTTGAGCACCAACAAAACAACAAACCGACTTTTCTTAATTGGGGTCTCGTGTTTTTTCGAAAAAAAAAACAATGTTTTGATTTTGGCTGAAATGTTTCTCCCGAATTTTCCAGTGGAAGCGAGAATTTTTGTTTCTTTTTTATGGGCAAGAGTACTCTGCGGGGTTTCATATTTTAAAGTTAAAGATAAAAAAAATACGGTATGCAGTCTCGACACGGAAACACTTTTTTGCTAAATAAAAGGGATGTGCGCCGCCAGCGATACTATGAAAGTTTCAAACTTCCGTTGCTTTAAATTTTTCATGGAGTTTTCATGCAGCGGCAACCGCTCGGTACGAAGTACTGAACTCTTTAAAGAAGGTGCACATCCGTTACCAATAAAAAATATCGTGTCGGGACTCGAAAACCTATCTTTTAGCTGACAAAATTACATGTCTGTGCAATGATTAAGAGTCACGATCCAAGTCATCTTATTGGGGAAATCGCGCGGGAATTTCAACTGTTCAAAATTCTGCTTGTATTTTTTGACCTTTGTTCCTCCTCTAAAGAAAATCTGTGTCACCGCCCACCAAAAAAGATGCAATTCCCGCCTTGCAAACTCTTTGTGGCGTCACTGATTAAATCGTGTACCAGCGAACATGGATTATTTAAAATTCTAAAATGAAGAAAAAACAAAGCTTCGAGAGGAAAAAGAAATAAGAGGCACAAAAAATAAAGAAAAATGGAGGAATGTGTGCCAGAGAAATGAGCAATCTCATTAAATATAGAGCCTAGGAAAACCAAAAGAGGCAAGTACGGGGGGGCAGTGAGGAGGAACGAGCATGCGTTCCAGGGAAATGCGTCGAGGGTTGCGAAAATAGCACGAGTCGTATTGGCTATTTTTAGGCTTCTCACTGCCAAAAAACTTTAAACAGGGGACCACTGCTTCCCTTCATGATTACATATCCATCAGTTTATTTTTTGGCTTTTCACGCCCACAAGTACTCCGAGGCAAAGGCAATATGAATATGAATAAAAGTGAGATTAAAAGCAATTGATTTAGGGGTTAGCATTTCTTGTTATCATGCTGGAACACGTAGTTTTGGGGAGAAAAGGCAGTGACTCTCAAGACACCTTCCTTTTCAGTCGTCATCCGTTCTTGCGCAAGTACGTGAACGGGTGCGTTCTCCGCGAAAGTGTCAGCTCGTCGCTATTTTGCGCAGCACATCATAGTCATTACCGGGACCGTACTGAAAAAAAAAGATTAAGTTTTTTTTTCGAAAATGTTCCGAGGAATTAATAAATATAATTGCTTTGGCACCTTCAGAAATTCCCAAAATCGCATTTTACAACTTAAGATTTCCTTTCGATTCTTTTTAGTTTTTTTTTGATACTCTCCCGATGTTTTAAAAGGAAATTTATTTTTCGTTTTTTTCGAAAATAAAAGCGAAGATAACTTTTAAAATCAAGAGCTTACTTTTATTTTTTCAAAATTTGAAATTCTCAAAAAAAAAAAAATTGGAGATATTTGAAGATTTTTCAAAGGAAATCAATATCACGAAAATTTTTTGGTTTTTTTTTTCTCTTTTTAAATTTTATTAAATTTAGAAATTTTTTTAAACTTTTCGGTTTTATAATAAATTTTTTCACTAACAATTTTAGCCATTTTCTAAATCGTAAAATAATACAAGAGAGAAAAGAAAGCTTAAGAAATTTTTGTTGAATTTTCAATCAAATTAAAATCTCCAAAAATACCTTTTTTCCAAAATACTCGTTGGCATCCATCCGGCACTCATAAAGACTTGGTGGCTGACTCGAGAACTTCACATTTGATTGTTCTACCACCAACCAAGAACACACTCCTTGATGACCCACCAGCTATTGATTCTGGTGCGGAGGTGGTGAATCTCGTCCATATCAAATCTTGTGTTGGCGTTCGACGACATTCCAGTGAAGGCAAAGAAGAATTTGGTGGGAGGTCGGAGATCGTGTCGGTTCTGGGCGCCGATTTTCGAATAGTTCCATAGTAATTTTACATTGTTGCATTTGTTGTTGTTGTTGTTGTTGTACCACACTTTACGGTGCAGCTTGTCCGGTATAATTCATAGCTGGTGGTGGAAGTGGGAATGTTGAGGTGATTCTGGACCTCCCAGCACTGCTGGTACGAATGTGATGGTCTGGGAATAGAAAGCTACCTGCATCCACTGTAGTCCGACCACCAGCTCGAATAGTTCCCGTAACGATCAGGTTGATAGAAATGGAATTATAGTCTGATGATCCGTGTTGACTTCACTTCCACCACCACCGCTCATATGATCTCCGAACTCTGATCCATGGCTCATTTGACGGCCGATTCGGCGAATTCTGATTGGTGTACGACCTGTAAAAGTAATCGGATTATGTTAGAAAAAAAGCGATTAGACACGAAATGACTGATTTTTTAAAGTGGTTGTTTTATGATACTGCAATCTAACTGCTGTAACAAAGTTTCAGATTCTTATTCCGGGCTCGCTCTAAAATTTTTTTTCGATATTTTCAGGAAGTCTCACATTATGAAGTACGGTCGTTTTAGGTCCAACGTTTTGAATAAATTTATCAATGGTTTACTTTTTTTTCCAATACTATTGAAAGGTGTATTTTTCCATGAAAAAAAAGTTTTAAATTTAAATATAAATTATGTCAAGGTACAGCTCCCTTTTTTTTTGAAAACGTTTGTCAAAACACGAGCAAATTTTTCAGCCTCTATGAGAATGTGGAAATGTTCACCTGTGGCAACCGATAATCCGATGTAGAGCAAGGTGATGGAGCATACGGTCTCTGGCTATTTCTAGCTTCCTAACAGCAGCCGTTCGTTCACCGGCACCAAACTCCGCTTACGCTGGAGATTCATTGAGGTGGCGATGGAGAACTGCAGAAGTCCGATGAGATTGCTCTTGAGATTGGTGCTCTCGGTGGATCGATGTTCTGCACCATGCCTATTCCGTCAAGAACAGAAATCGATGGGCGTTCGTTGATATCCTCTGCTTTCATCTGGGTTGCTGAGGTGCAATGATTTTGGGTTGCTTTAATGTTTTATTTAGTTGTGAGAGGAACCAATTTCTGTCGTGTGTCTTGCAAGCTTCTCTTCATGTACATCAACTTCCGCCCAGCTGTACATTGAACTTGATTTGTAAAGAGTTCACTTTTTATCGGTTTTGTAAGTAAGCATATCATTGGCAAAATCTCTGAAAAAAAAGATTCATAATTAAAAACAAATTAATTGAAATACTTGTGGCTTAAATCTTGTTATTAATCTGAGCTTCCGCTGGCGGTACCTGGATCGCGGAATTTCTTGGGATTCCTCTGGCACGCTTGAATTTATTCTGAAACGTTTGAATTCATAAACTTAAAAGAAAAATTAAAGCCACGTTTGATTGTACATCACAATGCGCGGCAGCTTGTTTGAAGATTCGCGCGCTGACTCGTTTCCAGTTGAGCCTGATTATCGGGCTCCGTCGCTCGATGAGCTCTTGAAGGAATCGTGCTGCACTCATTTCACCTTCCCATTGTAGCATCTGCTTGGCAAACTTCCAAAGTTAACTAACGTTCTTTAAAATAACTAAATTGGCAGCAGAAATTTAGCGAAAAACACTCAAAGAACTGGGAATGAATAGAGGTGTTAATGAGGGGCGTGGTCACAGAATGATGATACAACGCTTGCCTGGCGCCTTTTCATAAATGGTACGCACATGTTATTTCCCGCGAGGGAGAGCATAAGATAGCTGGGAATTTCCTCGGATATATTCAAGTAAAATCGATATAAATCATGTTTCCTAAAAGTTCTGAGCCAAAATAATTCTAAAAATGAAACCAGCTGACGTTCTCGCACAGAATTTATGAGTCTGGCGAAAGCTGCAGCAGAGGTTTGAAATTTTACGAAATTTTAATGTATTTAATTTTGTGACTTTCAACGAAAATATTTCTCGACGGATAATTGAAATGCAACAAGATTCCGAGATTTTGCGATGAAGTCGATGGCGGAGCTTTGACGATTTCCCATGAAACAAAAGGTACGCTTTTGGTATAAAGAAATTTTTCAACAAGGAAGTTCCAGAAGTTGCGAAGCCATCATCTCGAAAGGAAGGAGATTCCAGGAACAGACAGCCCGTCGGGGAGCGAGAATGGCACCGAAACTAAGGCCTCAATTTCGCGAATCCCAGGAGATGAAATGTCTCGGTTTTGCCGACTCTGTGGATATTATTAGCACCAACCGCTCCGAAACACGTGTAGCCACCGGAGAAACCCCAGGCGGATCTGAGAGACGAACCTTTGCATCATGACAAAACAGGAAAACTTTCAGGAGGGTTACCGCAAAAGGACAGACTTTGTTTTGATGCTGGCGGAATTGTCTCGTGGTGGAGTGTGATGTGGGTACTGCGTGGCCATGTAAGCGGTGCAAATGTAGAGATGATATTCATTAACTAAAAATATTTGTTTAAAATTCTTTAAACAAAGAAAAATGCATTTTCAGCTCGCAAATGTCTCATCGGATGTATGGAAATAAAATCGAAATGGTGATACGCGTCGAGGAGATGTACACGAAGTGACGGAAGCCCGGGCCCTGTTGTCAATATTAATCCCTTATTTTCCGGGCAAAATCAAGGATTAAATGCCTTATCGTTTATCGAAAGTACAACACTCTTATGTATGTTCCCCTTTTCTGCTTATGCTGGTATTATCTATTTTATTTGATTTATATGTCTTTGTGAAAAATTCAATCTCGATATTCATTAAAACTAAAGATATTGTTTGTTTTGTTCTTTTTTTGTCTTAGCATACTAATCCATAGTTTCTCAGTTGATAATCTGAGAAATATATCTAACTCTTCTCGAGAAAAATTCCAATCAACTTGATATTTCAGAATCTTCAGAAATGTCGTCATACGCTCTTCCGAGGACCGCACTGGGTCAGGCACTCGATAAAACTCTTGAGGACATGGAATCGAAGGAACTTCTCCGCAAAGAAATCTGCTTCAAAGAAAGTTCACAACAATTTATGACAAAAAGCGCCAGATGCAAAGCAAATCTCGCGGCTTCCAAAAGAAAATGAATTTTTTTGTGCGACACAACTGCCTCGCTATCGATGTTAATGATAACGTTTGAGGACGTTTATTCTCAATAATGTCACGTTGAAAGATCCCCGGCGATCGTTTGGAAGTGAACCCTATTGATAAGTGAGTGTTTCTTTATTTGTATTAAAAATAAAAAATCTAGAAAAAAAGCAATTGTTTATTAATTTTCTATAAAATTTTTTGTTTCTCGATGATTCTATGAGAGCCCATTAATATTTCAGACTGAAAGTGGTCGCCTGTGATGGTCGTCAAACAAGCCTTCTGCAGACATTGGAAGCATAGGGACCATCCGAAAGTCAAATCAAGCTCCATGCTTCCAGGCATTGTTATTGAAAGATGATGACGATGATTGGAGAATGAACTTTCCAAATCATTGTTGTTTCATTTTCAATCAATTTCTTCTCTTACGAAGCTTTCCTTGTATGGGCCCAGCTCATTTCTTTTCTAGATGTCTCGCTGTCACAGCAAGACCTCCTCTATCTCTCCAATCCTATAATATATTTTCGAACGGAACAACTTAATTTGTGATTTGAAAAAAAAATGCAAACAAGGAAAATCTAAACAACTCTCGAAACAACTCCCGCAAACCTCTCCGAATGCGCATGTTATCTTGAATCACACCGAGATCCGCTTCTGGCAGCAGCATTTCTCTCATCAAAATGTGCTTTTGATGATCAGCAAAGACTGTGTTGACGAAAAGGCACAGTCTTCAAGCATAGATGGCACTTTATTCCGCAAAGGACTTTTTTTTCGTGGCTTAGGCTTGCGATCCGGATCTTGGGAATATAGTACAGGTGGTTCATCAGACATAATTCGTTTCGATCACTTCCCTCGGTGATGGGATCTTCGAAATTACCATCATACATCATAATCAGCGGATCCTCTTTCTCATGCACCGCTTCCCAGCTACTCGATTGTCTGCCTCCAGGACGGAGTCTTTGCTTGCGTACCATTCCAGGGAATTTCCCGTTACCACTCATCGCGTAAGACAACCTCATCCGAGGAAAATTGAAGCTTCTCCATTTGACCAAGGAACTGGCCACGCCAAGATGATCTAAGAAAGAAGTGATTAGGAAATCAGAAAAATCAAATGCTTAAAGGAAGTATGTCATTTTGAAACGATTTGAAAGCCTATTTAAAAGCGCAAACATGTTTCCCTCGGCGTGTCTCGCCATTTTGCTGCTCAAATCTGAATTCAGGTCTTGGAAAGCTGAAACTTTATGGCAACCGTACCCACCTCCGGTTGCAGTAGATTTTCTTTTCTCTTTGACAATCGGAGGTTTAAAATAAAAATTAAAAAATTGGCTGGAAATGTTTCCTGTATTACATAGAAAAAATGAATAAAAAAATAATTTTCTCAACATTATCACTGAAAAACGTTTGAAAAGTATTGCCAAATCCTACCGTTGGCTCATGGGTACATTAGCTGAAAAAAAATGTTTTACTTAAGACCCGTGATCGAATTTTATCCTGTGAATTCATATTTTAAAAAAGAAAAAAAACATACTTGTAATCGTATTATTAGACATTACATGAGGTCTACATGCAAAATGATGTCCATTAAATGGATGCTCCATTGCTCAAAATTTATATCCATCGAGATGAATTGTCCGAATGACGTCCTGGCGATTCACTTCAGTTTTGGCACTTTCGACAACTCAAACGCGTAGAATTTCACCGTGATATTCAAACCATATCGATTAAAATGGGGAATGCATAATATAAATGTGGTTGTTAACTGGAGTCATTACTGCAACTTGATGAACATTTTCATGTTTATGCTTATTAAAAAAGGCATTCGATGGCAATTTTGTGCTCGACGACTGAAGGGTATTGTTGGTTATCGGTTGATTGCATCGCATTTCCATTTATGCTTTACGGCAGGCTCCATGGAAATGTGGCTCGGCATTGAACGACGTTGTCGATAATTTTGGAAGTGCGGTCATTTCCGGAAGATTCGATCATCGATCTGAAAGAAATATTAATTCTAAAAGAAAAAGGATTCAAAATTCAAAAACTCGCTTGAAGAAAATAAAAATTTCACTACTTCGCTCAAACTTTTTTGCTTAATAATTAAAACTTTTTTCTGGAGTTCAAATTTTCCAATATGTGATTGGACTTGCCTTTTGGTTTTTTTGTGTTTTACTTTGGCTTGAAATGGGTCTTTTGATGTTTTTTTGGAGAAACTTTCTTTTTTTTAAATTCCGTCGCTTTGAGATAATTTTTTTCATATGGGGAGATTCATTAGAATTCCAACCTAACCAGTATGGAAGCAAAAGTGTCGTGACTGGTGACCAACAACAGATATAATAGTTCTTGTGTTACACTCTGAAGTACTATAGCTAGAAGCCGAGAAAGGAGAATGTATGACATTGCTCTTTGAGTTCTTCTGATTTAGCCCACTTGAAAGACGGATTTTTTGGATTCGGAACTTGGCAGACCTTGAGACGGGAGGGGCGCTTGATCCAACTATATTTGGATTCCTGAAATTTCAAGGTCATGTTATTTTTTTCTGGATTTCCCTTTCACCAAAAGATTTAGTTTGTTTCGATTTTAACAGTTTGCCAGTTTTAAATAATCAAATTCAGTTTTAAATGCGCACATACTCTTATAATTTTCTGTTTTCTGATTGCCTTCAATTCTGTAAATCTCATGATAACGAGATCCTTCCATTCATTCTCGTAATACGCGGCACTTTTCGCTTCAACCATTTCGCATTGCGAACATTTATGTAACCGAACGGCGTGTGGATGAACTTCTGCAAAATTAATGTTTAATTTGATTTTCTCAAATTTTAAAAGTTTTCAAAAGATAAATTGGACCTGAAGATCAAATTTTCAATTTCCCAAAAAAAATGTTTGGAAACTTCAAAACTTGATTTTTTTTCAATTTCCGATAGTTCTATAAATAATGAACCTTCGTAGTCAGATTTTCATGCTAACAGGAATTTCTTCATGATTGCTCGAGAAGTTGGCTCCTGATCACTTTTCTATATTCCTGCTGAAACTGCTCGACCGGCTCAACTCCTTTTCATAAATCGCTCTCGTGTTTGGCTCCCACTATCAATCTCCGGCTTCTTCCCCACGTCATCATCGCGTGCCTCGTATTCCAGAGCGAATCCTGATCATCCTCATCGTGATCGATTTCAATTAGGAATTCAATTTTTTTCAGTTTAAAAGTTCTGGAGCTTACCTTGCTCATTATCTTTTATCTAGAGATCTGAAATATTTTAAATTTATTTCCTGTTACTTTCTTTGAGATGGAATGTAAAGTAGATAAAGACTTGAAAAACATGTTATATTTTTTTTGAAAGTAAAATGAGGGAGTATGGTATAAGTGAATTTATTGTGACATCAGAAATTTTGCCATAATACATTTAAAAAAAATCCCTTCACATGTTTTCATCCGTAGGCCGGTGTAATGCTTTAACCTTTGAAGCTCCGTCTCATATCGGTGATTTTCACAGGAATAACATCTGGACAAATCTGAAAAGAAATTTGATTTTATAAAATTATATCCGGAGTTTTTCAAATTAAAACTAACACCTCAAACGTGGTGTTGGTGTCAGATGGGGCAAATGTGTTATCAGTAACTTGCAAGAAGAGTGAGTTGTTGGCTTGAATATTCCAGCGAGAAGTTTTCGCAATTTCTGGAAGAAATAATATTATTTCATTTTAAGAATTTCAATTCTTTTCAAGATGAAAGAGGCTTAACAGTGGCTCCGTTGGATTCACCACCATTTTCTTATTTTTTAGAACTGGCGCATCTGCGATATTCCACTCCATGCCCTTACGGTCACCTTGACTTTGGTGGTTCGGCGGAAGCTGCAGCGAGGTGAATTTCCGTGTTTCCTGTTATTTGGGTGTGGCGGTTTCTGTTTCATTTTCCACTTAAAAGAAAAACAAATGGGAATAGAAGTATTGGAGGCGAAAAATTCGAAAAAAAAATTTAGCAGACTGATAACTACGAGTTGCTTTGGGAAAGAGGAACATACTTAACACATTTGACCTTAACCTTACGGAATATATTATTTTATGGAAAGAACTGGGTTTAGATGTGTTTTTTTTTAAAACTTGAGGTTTTAAATCTAAAAACTATTAGCTCATGGAATTTTAAAATTCAATAATATTTTCAAAATCTTGGCACACCAACATTTTACTCTTGCTATAGTTTAGAAACTTCAAACGTGAAAAAACCTTCAAGAATGTAAAGGAACACAATCAACTCTAGGAACTTTTAAGTCGACTGGAATTAAAAAAACCAATTACTATTGTAGTAAAATGGCGGAGTTGAGATTTCTCTCAGAATATAAATTGAAGAAAATATTTCTTAAGCTTAACTAAAAAAAAAGGTCACTGGCATATGTTACTTTCTTGCCCTCGTTTCTTCCAGTGGTCGTTAACGCGTTTGTCATTAATGCTTTAGAGAAAGAGACAGGGGGTGATACAGATTGCGCATAACCCTCTTGTGGACAAAATAAATCCTATTTATTTCATGAAGCTCGATTTTTCCTAGAATTTACTCAGAAAGTATCATAAAATAGTGAAAATAAGGCAGTTTTTCTCGGGCGACTTCGCCATAAAAAGACAAAAGAACAAAACTCTTTGAAAATATATGTAGCTGCGACCTTTTTTTAGCGTTTAGAAATATTTTCTTCAACAACTACGAGAGAAATTCAAACTTCCGCCATTTTACTACAATAATGGTGGTTTTTAGAATTCCCAGTTCCCAGAGTTGATTGGCTTCCTTTACATTCTAAGCGTTTTCACGTTTAGAAGTCTTCCAAACTATAGCAATCATCGGAATTTTTTAGCAAAATATTATTGAATTTTAAGAACTGGCTAATTAAGTTTTTTAGATTTGCAAAACCCTGTTTTTTTAAAAAAAACACATCTGCAAATCGATTCTTTCACTGCGAAATAACAATATTCCGGGAAAAA
>c7f4fcb0-9c1f-437e-aef0-3279f206e879 runid=25a14159951308b246e34aa811ab569c663aaecb read=24513 ch=45 start_time=2018-03-08T20:45:42Z reverse_complement
CCTGCCACGCATGCTCACGAGGCAGGCCACCCCATTCCTGCAATCTAATCTTTGTCGTTTATTGTAGGTCTCGCCAATGATTCAAGTTATTTTGAAGCCAATTATTAAGAGAATACGCCCTAAAAGCGTTCATCTCTTATTAAGATTTCATTCAATTATTGAGAATAATTTCGAAATGTTGAATCAAAAATTGGGATTATTTCGTTATAAGAACTTTCGTCTCTAGAACTTGAAGCATACAGAAAACAGCAAATTTCCCGCCTCAAAAATTCCAAGAGTTTTTGGTTCAAAATTCTCATATTCGTGAACGGGGACTAAAGATTTTTGTTGTTTTTGTCGAAAACCGAACAATAAACAGCTTAAACCACCCATTACACTCATGCAATTGTTCCAAAATTTGAAATTCCCCTTTTGATTAAGGGCTACTGGTTTTATCACTGGAAAAATCTATCTTATTCAGTCTACGTCTCACTTTCCTTCTGCTTTTTTTATGGATATTTCTTTTCTCGAGACCATCAGCCTTTTTTTCCTTTCTCTTTGACCATCTTCATCACATCACTGTCATCACGCGTTGTGTTTTCAGAGTTTTCAAGCCCAGAATCCATGTGATTTTTTTTCGTCTAAATTCAGGCCCTCCGGCACCCGATTTCCGTTTTGAACGCCCACACCATGAAAGAAGATAGAAAAAATGAATCTTTTTTTTTCAGGCTTCAGTTCTTCTTTTTCTCCCAAACTCAGGGTTGCTGAAATTTTTCGAGCAAGTTACAACAAAAATGGTGGTTGATAACTCCGAAAAATCAATCTTGAAATCCGTTAAGCAATGGATCATTGATCAGCCGAGCCTAGTAAAGATGCAGATCTTCCAAATGCAATTATTGTGACTCAAGTACCAGAAGATGTAAGCTTTTTTTGGATTTCAAATTGGCTCTACTTTAACTTTTATTTATAGGTATTCGATAATAAACAAGACAAGGCAAACTTCTTCATCTCTATTCACACACAAATCGAGAAAGACATTCATTTCGATTTCCTGCGCAGCTTCCGACGAGCCTGAGTAATTTTCAGGTGAGTTGGAAAACTCTGAAAACACAACGTGATGACGGTGATGATGAAGATGGTCAAGAGAAAAAAGGAAGAAAGAACAGTGGTCTCGAGAAGAAATATCCATAAAAAAGCAGAAGGAAAGTGAGACGTAGACTGAATAAGATATGATTTTCCAGTGTCAGTAGCCATGGCCATCAAGGGAATTTCAAATTTTTTGAACAAATGACTCATGGTGCATGAGTGTGGGTGGTTTAAAAGCAAAAGAAAAAACATTTATTGTTTTGAAAGCTTGACAAAAACAACAAATCTTTTTTAGTCCCCCGTTCTGAATATAGAATTTTGAACAAAAACTCTTGATGGTTATGGTTGCGCTGAGCTGTATCTCCAGGCCTGATGTCTTTCATCTTTCAGCGAGAAGAGTGCCGAGACCACTGTTCTTTTTCTTCCTTTCTCTTGACCATCTTCATCACCGTCATCACGTTGTGTTTTTCAGAGTTTTTCAACTCACCTGAAATTACTTCCTCGAATCCGTCGGAAGCTGCGCAGGAAATCGAAATGAATGTCTTTCGATTTGTGTGAATAGAGATGAGAAGTTGCCTTTGTCTGTTTATTATCGAATAACACCTATAAATAAAGTTAAAAGTAGAGCCAATTTGGAAATCAAAAGCTTACATCTTCTGTACTGAGTTACAATAATTGCATTTGGAAGATCATCTTTACTGAAACAGTGCTGATCAATGATCCATTGGCAACGGATTTCGTTGATTTTTCCGAGTTATCAGCCACCATTTTTTGTTGTTAACTTATAGAAAATTTCAGCAAACTACCGAGTTTGGGAGAAAAGAAGAACTGAAGCCTGAAAAAAAAAGATTCATTTTTTCTATCTTCTTTTCATGGTGTGGCAAAAACGAAATCGGGTGCCGGAGGGCACAATTTAGACGAAAAAAATCACATGGATTCTGAGCTTGAAACTCTGAAAACACAACGATGACGGTGATGATGAAGATGGTCAAGAGAAAGGAAGAAAGAACAGTGGTCTCGAGAAGAAATATCCATATAAAAAAAAGCAGAAGGAAAAAAGTGAGACGTAGACTGAATAAGATAGATTTTCCAGTAAACCAGTAGCCATGGCCATCAAGGGAATTTCTCAAATTTTGAACAAATGACTCATGTGGTGGCTGAGTGTGGGTGGTTTAAAAAGCAAAAGAAAAAAAACATTTATTGTCTGGAGTGCTGACAAAAACAACAAATCTTTTAGTCCCCCGTTCTGAATAAATATAGAACAAAACTCTTGGAATTTTGAGGCGGGAAATTTGCTGTTGTTTTTCTCTTTATGCTTCCAAGTTCCTAGAGACGAAAGTTCTTATAATAACGAAATAATCCACTTTTGATTCAACATTGAAAATTATTCTCAATAATTGAGAATTATTATTATGAAATCTTGTAAAATGAGTGAACCTTTTAGGTATTCTTTTAATAATTAGCTTCAAAATAACTTGAATCGGCGAGACCTACAATAAACGACAAAAAAGATTCGTGCAGAATGGGTGGCCTGCCTCAAAGCCAATATATATATATTCAGACAATGTGTTCTTCGATCCGCACGGAAACCATCAAAAAACCGGACCGGGAAGCGGACAGAAAAGTCGCACGTTTGTTCACGTGGTCGGTGAAACTGAACATTGTGATTATTTCTGTGTGACGCGGAGGATGGAACACGAAATGGCAGTGAAATTATAATTGCAAAGATACATCTATTTTTGATGCAGAAAGGGTCCTACCACGATCAAAATTTTAGGAAATCAGTGTGCTTTTGAAAGATACGGCAACTTTTCTAAATTCACCAAATTGGTTTAAAAATTCCGAGAACCAAGACTGTGAAATTGTAAAATATGAGACAATACTCGATATTAGACGCACCAAAATTCAAAAGCGAAAAAAGCCCACAAAAAATTTCCATATGTCTCCCCCAGGCGCAGCAGAGCGCTGACGCAGTTTCATCAGAAATTTGAATACACCCGAGCTTTCGGGAGAAACAAAGACTAAAAAAAAAGAAAACGATCAAGAGGTTAAGCTTCCTGAACTCGCGAGCAGCGATGGAACCGATCCAGATATCTGAACATCAACGTGCACGGAAGATCGACATTAACAAAACGGTTCAGGTTCTGACCGACGACTGAGGCCTTGTCAAAAACGCAGATCAACAACATTCATAACTGAATCAACCCGACGAACTGAAATCAGATTCTAAACTCAAGAAAACATTAGTGCAGATGAAATGAACCACGAGGAGAGAGTAGGGAAAACACGTGCATTTATTATCATTTGATGTTTCCGTGGAGCAGTAAAAGAAGAAGAAAAACACGAGAGAAACGAACAAGCGAGGTGTTGACCGACACATCAATTGTTTTGTAGTTCCTGAATCTTATGAAATTGTTTTGAATTTGTTTTGATTTTGAAAAAAAACAGGAGTTATTGGTACTTTTTCGTTCCGGAAGATTTATCAAGAGTTATTTCGAAACCAAAGTTACCGTAAAAATAATACTGATTTAGTAAACAATTTTGTTGTGTAATCGGTCAATTTTACAAAAGTATTTCGCAAAATATTTGATCAATGTCCTTGATCTAAAATAGTTTATTTGATCTGCTGATTTGATTTTTTCGTTCAAAACTAAAAAAATCAAATCACAAGTGCTCATCCGATTCGTTGTTTTGTTGCAAATGCACGGAACTCATCACAGTTAAAAAATGTGTGAACGCTTATTTTGTTAATGAACAATTTCTGGGATCTTGAATTGCCTAAAGGTGCTCGCTGTGAGTAAGAAATTAATTTTAAATGCACTTCTATGATAGTTAGAGATACTTCTTAAAATGTTTTGATTTCAAAAATTGCAGTCAAAGTTTTGATAAATTACACATTAGAGACTAAAAAAGTTCAAGACAGAACACGAAGATCATTTTAAAAGTTATTTTGCATGACTAAGATACATAGGTGAAGGGATTTCCTCAAGAAAAAGCTTTACACAATACATATTTTTAGGGGAAAAAAATTCAATAAAGAGCAAAAGGATGGAGAAACAAAGGCGTTGAAGAAGAGGGGAGGGTACCATAACCTCATGACGCAGTTCACTTTTTTTTCATAATCGGTTCTTTTTTCTCCCAAATACTGGGAAAGGGGTTTGTTCGAAAGTGTCAACACAAAACACAAAATGAAATAAAAAAGGATCATAGTATTGGTTTGGTAAAGCAAGCTCTTAGAAAAACGCCAGGCAAAAAAAAAAAACACATTCCGGGATGAAGAACTGAAGCTTCATCTTTGAGCTCGTGGAGCCAAGAAAACTCAATGAGCATTGGACAGCTGGAGGGCAACAATTTCAACAGCCGGAAAACAAGACATTTTAAAACTTTAAAAATCTTTTTATAGAAATAAATGTCGGCGATATTGTCGTGGTGTGGTCTTTCAATTTTTATAAAATAAAACCATCCATTTTGTTGGCGTTTCTCTCTTTTGAAATTGTTTTTTCTTCGATAAAAAATGTCCACAAAAATTTGATAAAATATGCAAATGTTGGAATTTTCATTTATTCCGGAAATTAAAAGAACGTAATAACAAAACAGTTTTATTTTGGAAAAAAAGTTGTAAATCTCCTTTGATCTAAAATTTTACCAGAAAAATCCATACAGTATCATCTATTAATCTCTAAATCAACACCAAAAAACTGAAAATAAAGTATTCGTATCAAAAGCACACAGACAGAGAAATGTTTATAGCAGTCTAGTTTGCACCATTTTGACGTAAATATTCAGCTTCCTTCGGGTTGTCGTAGGTACTCAAATTTCTACATGATTAAAATTTTCTTGATTCAGCGCTAATTTTTACCATTTACCGGAATTTATTGGTGTCAGTGAAGCGGATCTTGTTAACACGGAAAACGGAAAAATTCTACAAAATGTCAGACTTTTTTTGTGAAATGAATTGATAAAATTCAGATTGATATGAAAATTGGTGGTGAATTTTAAACTGTGTGATTTTGATCTGATTTTGCAATATTCGGTTAGTTGACAATTTATCATGTTTCTGAGAGCATATTCCCCAGAATTAAATTTGTTTTTATTTTTTAAGAAGGTCAACTTTTAGTGAATCTAAAAGTCTAAAGGTTTTGAAAATGAAATCAAAATGCTTTAAATTCTTTTTTTAAATCGAATTTTCATTTTCTTAGAAACGGATTTGCAGAAGGAAGAATAAAAAAACTAAATCCAAGAAAAAACAGGAGATTTTCGGCAGAACGATTTTTTAGCTTCAACTCAATTTGTGGGGATTTCTTTTGAAATCTAATGGTCTGGAAATTGAAGATTTTATTATTATTAATAGGAAAATTGCTCGATTCTCAGATTATTGAAATAGTCTTGAAAAATATGAATGTGTTGAATTATGTTGTTGAATATTTCTGGAAAAAAAGGTTACTTGCGACGTGGCCTAGAAAAAAAAGAGAACAATCGGCCACCAATTTTTTTTAAATACTAAATAATCTGTCTTTTAGTGATTTTTCTCCTTGTTATTACCAATATTTTTCATTAATTTTTTTTGGCAAAACTTGAAAATCGGCGGGATAACTGAGGTACTGTTCTCGCTTATGCAACGCGGCCTAAAAGCAGAAAGCCACTAATTTTTTTGGCATATTGAAAGAAAAATCACATAGATTTTTTTTAAATGAGCCTTTAAAACTGATTTTTCGATCACTGAAACAACGAAAACAAAAAAAGAGTAAAGCAACTTGAAGGTTTTCAATAAAAATAAGGAAAGATGCTTCTTGAACTCTGTTAAAGAACATTCCAGATAAATGGATTTTGGTAATAAATAAATAAAATAAAAAACAGGTGAGTTCACATAAAGATGTTCATTTATAACCATCAATGATGACTCTGGGGGCTTACTATTTCCGAGGGTTTGCGAAAGAACGGATCGGTAGCCGCCCTGTGAAGAGAGAAAAAAAGATTGACGAAATATGTAACAGAGAATAGACAAGAGCTCTTTCGTTGTGTGTGTGAGAGAAAGATAGAGAGAGAGTACAGAGAGTACAGAGATATGGAAAGACGTAAGAAGAGAGCGTACTGACGTCACGCCCTGGTAGGGGAGGGAGAAGGACACAGGACACCTTGAAAGATAGAAAATAGAGAAAAAAGAGCCACAAGAACACTGAAATGAAATGTGCTTGGTTTGCAAAATAAGGAACTTTTGAAAATTGAAAAAAATACTGAAATGCGCGCATGGAAAGCACCAAAATTCCCCTTTGCATCCAGATTGCAACACCATTACCGTTGGGTAAGAAAATGTGGCTGACGAAGCCTGGAGTCCTCGACGCGACCGAGTTGTAAGTAAAGAGAGAGCCTTTAAAGAGCAAGCACTGTAGTTGCGCGTGAAATTTGTTTACGCAATTGTGTTCAATTATCATCGATATTTTTTTCTTTCGAAAAAATTGGGTTTTCGAAAACAGCTTTTAAAAAAGGGTGGATAAAAATTGCAAAAAAAAAAACCGAGAAACTACGGCATCTTAAAGGTGGCCACACTCTTTCTATGCCTGAATTTCCGGTCGCGTCGACCAGGTTCCGTCAGAAATTGTGCTTTAATAGCAACAAGATTAGATTTCATTGTTATACAAGAAAGTTGCTGTCGGAAAAAAATGTTTATCAAAAAAATAATATGCCAATTCAAATTTGTCCCATGAGGTATTTGAACCGATTTAAATATAATTACTGGTACTTCCTTTTGTATTAGATGCTTTTGAATGATAACTGCAGTTTAAGAGCAATCAACAAAACAACAAACCGATCTTTTCTTAATTGAGGTCTCGTGGTTTTTCGAAAAAAAAACAATGTTTTGTTTTTCTGACTGAAATGTTTCTCGAATTTTCCACTAAAAGCGAATTTTTGTTTTTTTATGAGCAGAGTACTCTGCAGTAGGCTTCATATTTTTTTAAAAAAGTTGTAAAGATATGGCCGAGGAATTCGATACACGACTTTTTTTGTTAAGTGGATAAAGGCCTTTAACGAGTACTGTTTCAAACTTCCGTTGCTTTTAAATTTTCATGGAGTTTTCACGCAGCATGCAGCAACAAATTTTGAAAGCACTGAACTCTTTAAAGGCGCAACATCCGCTTTATCCATCAAAAAAAATTGTCGTGTCGAGACCGAGTACCGTATTTGGCGCAAAATGACAAAAATTTTGCGTCTGTGCAATAAGTTATCCCACCGCGATCCAAGTCATCTTATTGGAAATCGCGCGGGAATTTCAACTGAAACCAAGAATTCTTGCCATATTTTTGACCTTGTTCCTCCTCTAAGAAAATCTGTGTCCACCGCCCACCAAAAAAAGATACACAATTCTTTACCGCCTTGCAAACTCTTTTGGCGTCAATTAATTCGTCGTGCCGAACATGAATTATTTAAAATTCTAAAATAGAAGAAAAATAAACTAGAGAGGAGAGGAAAAGAAATAAGAAGGCACAAAAATATAAGAAAAATGAATGAATGTGTGCATTTAAGAAGAGAAAATGAGCAATCTCATTAAATAGGCGAGCCCCTAGTAGGAAACTCAAAAGAGAGGTAGTACGGGGGCAGTGAGAGAACGACATTGCGTTCAGGAATGCGTCGAGACCTCGAAAATAGCAGTCGTATTGGTTATTTTTTAGGGCTTTACTGCTGCAAACGAGGGGACCACTGCTCTTCATGATTACATATCCATCGTTTATTTTTGGCTTTTCACAAGTACCGAGGCAAAAGGCAATATATGAATATGAATAAAAGTGAGATTAAAAGCAATTGATTTAGCAGGGTTAGCATTTTGTTATCATACTGGAACTACGTAGTTTCCAGGAAAAGCCCAGTGACTCCATCCAATCTTCATACCAGTCGTCATCGTTCTTTTTTCAGTACGTGTAGACAATTGGTGTTCTCGCGAAGTGTCAACTCGTCTCTTTTGCAGCATCATAGTCGTACAGGACCCGTACTGAAAAAAAAAAAAAGATTGGTTTTTTCGAAAATGTTTAAATCTTCGATAAATATAATTGCTTTGAATATTAAAAAATTCTGCAAAAAAATCGCATTTGCCAACTTAAGATTTCGATTCTTTTTGGATTTTTTGATACTCCGATTGTTTTAAAGGAAATTTATTTTTCGTTTTTTCGGTGTCAAAGCTAAAGATAACTTCCCTTTAAAAATCAAAAGCTTATAATTTTCAAAAAATTTGAAAAATTTCAAAACTTGGAGATATGCTTGGAATTTTCAAAATCACTTTCCAATATCACAAAAAATTTTTTGTTTTTTTCTTTTTTTAAATTTTATTAAATTTAATTTTTTTAAACTTCTTTTTCTTTTGTTTTATAAATTTTTCACTAACAATTTAGCCAATTTTCTAAATCGTAAAATAATACAGAAAGCTTAGAGAATTTTTTCCGACAATTTTTTCAATCAAATTAAAATCTCCAAAAAAATACACCTTTTTCCAAATACTGTTGGGCAATCCATCCAGCACTCTCGTGGTCAAAGAGACTTGCGGCTGACCTGAACTGTACGATTCCTCCTGTCTCCTACCAGCAACACCATACGCTGATGACCCACCAACTGATTCTGGTGGAGGTGGTAGATCATCCATATCATTCAGGGTGCGTTGGCATTCTGACATTCCAGTGAGCAAAGAATTTGGTGGAGGTGGAAGATCATGTCGGTTCACCGTTGATTTCGAATAGTTCCATAATTTTGTTGTTGCATTTGTTGTTGTTGTTGTTGCTAAATTGGCCACTTCCCCGGCAACATATCCAGTATATCCATAGCTGGTGGTAGCGGAATGTTGGTGATTCTGACCTCCAGCACTACTTTGTGCAGATGATAGTCTGGGGAATAGAAGCTACCATCCACCGTAGTCCGACCACCAGCTCGAATAATCTGCAACGATCAGGTTGATAAAATGGAATTATGGGGTCTGATGGATCCGTGTTGATCTCCGCTTCCACCACCACCGCTCATATGATCTCCGAACTCTGGATCCGTGGCTCATTTGATTCTCGATTCGTGATTCTGATTGTGGTGTGACCTGTAAAAGTAATCGGATTATGTTAGAAAACTTGATTAATTTTTTTGAAAAGGAAATGAGTTGATTTTTTTTTTTAAAAATTAGTTGTTTAGTCTGAAGTCGACAAAAACTAGCCTGAAAACATTGAATTTCATAAAAAAAAAGACTTCTAAAAAAATTTCAAAATTAATTATGTGATTGTCTTCAATAAATATCAATTAACTGCTGTAACAAGGGATTTCAGATTCTTATTCAGGCTCGCTCAAATTCTTTTTTTTTCGATATTTTCAGAAGTCTCATTATGAATGGTCGCGGTGCTTCGGGTCAAAACCGTTTTTGAATAAATTTATCAATGGTCTACTTTTTTTTTCAATACGTATTTTTCAGAAAAGTTTAAAATTTAAATGTATAAGTTATGTCAGAATTTTTCGCTCCTTTTTTTTGAAAACGTTTTGTCAAAAACACGAAAAGCAAATTATTTTCAGCCTCTATGAATATTTCAAATGTTCACCTGTGGCAAACTGATAACTGATGGAGCAATTGATGGAGCATACGGTCTCATTGCTCCTTTCCTAACGTAGCCGTTCGTTCACCAGCATAAACTCCATACGCTGGAGATTCATTGTGAAATTGTGATGGAGAACTGCCTGAAATTGATGAAGTTGTTCTTGAGATTGGTGCTTTCACTCGGTGGATCCGATGTTCTGACACTTTCATGCCCTATTCCGTCAAGAACAAAATCAGATGGGCGCTCCGTTGATATCTCTGCTTTTCATCTGGGATTGCTGGTGCAATGATTTGGGTTGTTGAATAATGTTTTTATTGGTTGTGAGAGAACCAATTTCTCGTCTTGCAAGCTTCTTTATGTACATCAACTACTACAACATATTGAACTCTGATTTGTTAAAGAGTTCACTTTATCGGTTTGTAGAGCAAGCATTATCGTAAAATCTCTGAAAAAAGATTCATAATTAAAACAAATTAATTGAAATACTTACGCAACCTTTGTTAATTCAGGCCATGCTGGCGAGCGTCGGATCGCGAATTTCTTGGATTCCTCTAGCGCAGCAGATTTATTCTGGAAAACGCACTATAAACTTAAAGAAAAAATTAAACCACATCATTTGATTAGGCATTATCTGGCTAATACGCGGGTGCACTTGTTGAAGACATTCGCATGACTTCAGCTTCCAGTTGAGTTTCCGATTATGCTGGTATCTGTCGCTCGATGAGTTTTGAAGATCATTAACACTCATTCCGCCTTTCCCATTATGCATCTGTAACAACCAAAAGTTAACTTCAACGTTTAGAAAATATTTTAAAAATAACAAATTGACAGCAGAAATTTCATGAAAACACTCAAAGGAACTGAATGAATAAGAAATTCACGAGGGCGTGGTCACAGAATGCAACGCAGCAACATGCAACTGAACGAAGCACCGAGCTTTTTTTTTTTTTGCCAG
>d6c47240-a6a4-489c-a446-c131a1ce8a23 runid=25a14159951308b246e34aa811ab569c663aaecb read=36664 ch=411 start_time=2018-03-09T12:08:30Z
ACCCATCAGTGGCCACTTCAGTTCCGGTTACGTATTGCTGGCTAAGAAATTAAAAGAAGTTGGAATGATTAGCTCAAATGTGAGACTGACGATTAACGAATACAATGAATATGTCCTGGACGGAAATCTCAAGGGAATTTATCAAGGAAAAAATTACTGTGGATGCTAATCACCATCCTTCATCTCAGGGAGAAATGTCTTCATGCAGCTCCGAATTCTTTACTTCCATCACCAGCAACTCGTGGAACATCGTCTGAGTGGAGCAGATTCTTCTCACTCCCGAGGCAATCACGTCCGCTTCATCAGCTGTTCCAGCGGTGCCTGCAAGACTAACTGAAAGGGGATTCGATTGTTTCAGACGGAACAAGTCGGAATGATGAATCAGAACTTCCTGATTCGGCTGATCCGTTTAATCGGGGAGGGAGGAGGAGGAGTCTCGAAGAGAAAAGTCTCCAGTGAAAAAAAAGAGGAATGGGAGCAGCTGCTTGATCCCACAACATCAAATTGTTCCAAGATATCAAACATCAGGGGAACAGAATAGTGGTGGTATTTTATTGAGGTAGTGTTGATGACCACGACCCCTGTTTGTGTTAAGTTTCAAGAAATTCACCGAGTTTTTTTCATGCTTTTCCACGATTTTCGTTTATTTTTTTTTGTTGCAAAAAATTACATTTTCAGTAATAGTGAAAATGGAAATTCAAGAAGTTGAAAAAAATGCAATTTCTCGGATAAATTTTCTTTTTTTTTAAACTACATAGTTTTCACTTTTGAAGGATTATTTTTTTTTGAAACTATTAATTTTTTGAAAATACGAAAAAACAGGGCGTGGTCGTAATAATTGAGCTTCTAGTCTGCTCCTCCTCATCCTCCTCAGTCTTATTTTCCAGAAATTTCTCACGCTTCTCTCCTCCCCGCCTCGCTCGACGTCTTCAACTCAAAAAACGAAGCAAATCTCAACCTCGATCTTCGTCACAACCGGAACTACCGTAGTCCCATGAAGCTTGTAGATCTTCCGACAACTGCTGCGGCTATAGCTACAATTCTCAGGAGAAATCTCGACGACTCTGGTTGGTTCCAGCTTCTTCTTATTCGGCATGCAATCCTCTCCGGTTTTAACTAATTTACAATTAAACATTCTTCAATTTAAAAATATAGATTAACCCGTTTTCAGATAATAACAGATCGCCGTTCTCCAGAGCATGGAAAGTATAAATCGGCCGGTGGAAACATTCTCCGTGGAACGGGCAAATTCCAACAGGATCATCTTCAAAAGTTCAATTTATGCGAAGCAGCGAGAGTCCTGATCAACATCCATTTCCACCTGGTGCATTGCTTAGATTGAAGAATGAAAGAGTCGATCAAGAAGATAAATCAAGAAAGAAAAAGTGATATGGGAAAGTGAGTTTTTTTTTTGGAAATTACTGAAAAAATTCATCAAAAAAATTATTTTAAAAACTTTGTTGAATATCATTTTAACAAGGGTGATAAATCGGACTTTGAAAAAAAAAAAGTAAAAATGACGGAGAGAATCTTTTGAAAATGACGGAGAATCCTTTCATAGCTTCAGTAGTTTGCATTAAAATTCACCGGAAACATGTTTTTTGTGGGTGTCATCGGAAAAACGAAAAAATCTAGAAAAAAAAATTTAATCAAGTCTTCGATCACTCGTAGTTTTCTCTTCGTTTCTCGTTTCTCGTAGCACCCTGTGGAGATTTTCTTTTTGTTCATTTTCGCTATATAATTGTTTTTTTTCTATAAAAAAATTTCTGAAAGTGAAAAATCTTAAATTTTTTGATTCACTAGCAATCGATTAGCCCACTTCCGGTGCGATGCGAAACTTCTTTGGATTCGGAAGCAAAATCAAGAGATGCATCACCAGAAAAAAACACCGACTGGAATCAGTTCGAGGTAAGATGCTGTGAGAACGACCTAAATCAATAATTGATGAAGAAATAATGGATCATCTGGAACGTGCTCCACCTCACTACCACCATCAATCACCTTGACGTGGAAGTGGTGGAAATGTATTGTAGATTATGGTGTCATATGGACTCATTCCACAGTATTATCCCCATAATACGGTAGGTTAATTGAATTTAAATTTTGAAAGATTTTGGACATAGAATTGTGCTCTTGGTTGCTCAGAGAAGAAATATTTAAATTTTGAAGAAAAAATTACAACGAAACGATTTTAAACATTTTTTGAAGCTTCGCGCTTTTCTGAAGCATAAGAAAGTTAAAATCAACAATTTTACAAAAAAAATTTATCTGAAATTTTACTGTATCAATTTTTAATATTTTACAACAATCGGGCATGTTTCCAGTTTAAAATTTATTTTTTTAAACCACAACAAGCAGACAATTACATGTTCTCGATGTTTCTGCAATAAAGTAATTCTTTTGTGTTTGAAAATTTTATTTATTTTTCTAAATGTTTGCTTTATTTTCTAATTTTTTTGTTACTATTTTACATATTATAATCATGCGAGGAATCGAGGCTGTCATCAAAAATTAATTTGGGACCAAAACTTTGGAATTCTTCTAGATACTAAACTGAAAATTAACATTTTTGAAAAGAAAACGTTTTTTTTTTCAGTCAGAAATAAAAAAAAACAAAAAAATTCATTTCATTACCAATTTATTTTTTTTACATGGTTATATCTAATATCTTGAATAATTTCTAATCCCAGCTAATCCCAGCTAATCCAGGTAACCAGTTACGGTCAAAAATCATGGCAACAAGTGCCCAAAACGGTATTCCGTCTTATTTCCTATACAAAGAATCAATCTTCATCACCACCTTACCCACCTCCACCTGCGGGAGGATTATCTCCACTTCAACTGGGAATTCAAATTCTGGCTATCGAACCTTCTATAACTCAACGGCCTGGTACTACTACTGATGATCCTGCTCCACCCGAGCCCACAATCCCGACGTTCACCTTTTGTTCATCTGATCCTTTGTTTGTCTGTCTGTGTTGCCGTTTGTCCTTTTATCCACTAAAATCTCTAACAATCACATCCTTCTCACCGAAAAGCTTCAACCTCATTGAGGTTTTGTGAAATCCAAATTGGCGAAATTTCTTTTAAACGTTTTCCAAATCTCCAAAAAGAACGAAAAATTGGGAAAATTCTTCGTTTTATTCTACGATTACAGTATTTTTACACGATATCTGTAAATTTTCTCCAAACCAATAATTTTTTCCATGAAAAAGATTTCCAAAAGCGGAAAAACAGAAATTTCTAAAACAAAGTTATCCGAAAATTTTTCTAATTTTGAAAGTGAGAAATCATTTTTTTAAAAAAAAAGAATCTATAGAAAATTAAAATTGTTTGAAAATGTTTGATTGAATTTTTGCAGTTCTCGAACTACATGTGAACTGAACCTACATTAAACCCCAAATGTTCGAGATATTTCCAATCAAATTTCTATTATTTCAGACTTCCGGATTATGAGGTCGTACGCCGACTCTGAGCTCTGATCGATACGCGGCCCATCGCTATCACCCGCGTGAGGCCAAATCATCGGTGATGAAAGACGAATACATTTACAGACAACAGAGTACCAGCGGTAATTCACCCGATCAACACGTCGTCTATGTCAACTATGGATTACCAGCGTAAGTATTTTGATATTTGTTGAAAATATCTGAAAAATTAGGAGAATTGGCACATTGGCGCAAAACTAACAATTTGGTTTCCAGAAAAAATGTTCTAACTTATCTTAAACGAAATTTCCAAGAGTTATCTCATTCCGAGACCAAAAATCTATTTTGTTTTTAAAATGATTCTCGTCCCGCAAAACTTGGGGAAAAAGAATACAAAAAAAATCTGAAAATTAAAATTTGCAATTTTGTAAAAAATAAAGAGAAATTTCAAGCAAAAAACAATGTAATATTTTCCTGAAAATAATTTTTTTTCTAAAATATTCAACAAATTTCTAAAAATTAATAATTATTTGTATTTTCAGATCTAATACGTGCCATGTTTGTCGGTTCCCGAATACCACCACAAACCTCCAGTGGAAGTATCTCGAAACCAGTGGAGCGATGCGTCATGTCTATCCCGCCGAATACGATGAAGACGTCACTTCATCAATAAATTCCCCAACAATCGCGGATATCAACAGGTAGCGGTAAGACGTGGTAACGCCGACTACCATCGCATGTTCAGCTCGTGGTTCGCGTACACTGGCGGTGGAGCAGTCGGCGCCGCTCCACGGTCATCAAAGAATCCTCGTACGGATCATCGCCGGTACCGGATCGCAGCCACTTCTAAGCCATCGGGCGCAGGCGAATCGTTCGTCGTCAGGCTCCGTCAGTGGTTCGTCGGCCTCGGCCACTGACCGTCGGGGACGAGCACTTCGAGAGTGGAGCCGTTGCCTCTGGATCATCATCAACTGGGTTCCAATATGCCGCGAAGGAGAATATGCGGATGCTCGATCTGGAAGAAAATTCAATGGTGGATCGACCGACTCTTTATTCCAAAGACATACGGCGGTGGAGCTCAGCGCGGCTGCGTTGCAACAAACTTCGAGGAAGCCTGCGAGACGTGGTGGAGAACCCGGCGGCTCGCCGAGAGCCAATACCGTCGCAGAATCGGGGACCGCCCTCATCGTTTTCCCCAGTACTAGGTCAGTTTTTTTCTCAAGTTATATTACGCAGCCGCGAAAATACGGAATCCGTAAAATAAACGGTGATGCGCCTTTAAAGAGTACTGTAGTTCCGAACTTTTCATTGCGTGCAAATTTCAATAGATTTTTTTATTCATATCAATAATTTTCAGATTTTCCAATAGCTGCCTCATCAATGCGGAGTATCGTAGCGGCACAACCGCTTGCGAATTCTGTAAACCACGATCTGTATCAAATAATAAAATCAACGATAATAATTCCATGAGCAGATCTCATTAAGGTACGTCCACCATTTACGACTTTTCGAACAGTTTCCATATTTTTTTGATTTTCAGAGCCAGAAAAAGGCTTCATCGAGAAGCTGCAGTAACACGAAGCGAGTTCTTCTTGCTGCCGTCGTGATTCAAATGAGAATATCAAACTGTTCAACAGTCTCCTTCCGCCATCCACATCAAATGTCATGACAACAAGACCTGCGTCACCTACGACGCCGAAAAAGGTAAAGATTCTATGGCTTTATATATATATATTTAATTCCTCTATAATTCTCCTTTTCACTTCTCCCTCGATATCTATAACTCTACTTCTAAAAGCCGGTTCTTCTTATTCTAAACATTTTATTGGGGAATTATCTCTATTTCTCTCTCTGTTGAATTCATAGCCGTCGTCCATCTCTGTGATGTTCTATATTGTTTGTATTTAGTAGCCTCCCCGAATCAAATCCAAATCCATTTTATTCTGTTTAGCTTTTATACTTCTTGTTTGCATAACGAATGTTGTTTGTGAGCTTTAGATTCAGATTTGAAACAAATCAATCGAATGAATCTGGTGAATTTATGTTTCAGCTTTATCTTTTTTTTATGTAAATTAATGGAATGGCTTTCGCATGATAAACGCATCAGGAGGACTGCATCGTTGATAGTATTGTGGAACGAGACAATCCACGTTGAAGCCGCGGTTCTGTATGAATTCGATCGCAGTTTTGTTGAGATCTGCGCATGGAGCATCGCGTGAGGGCAATTTCAATAATTTTCCCCTTTTTTTCGTCGACGAGAAATCCATCAGAAATATGAGCAGAGACCAGCTTCGCGGTGACAGGGGATGAACTGGAAAAATAAGTACGTTACGTTTTCAATTTCTAAAAATTAAAGGATTATATTTTTAAGAAATCGAAAATTGTCCGCAGTTTTTAGAGAAAAATGGAAAGAAATTTCAGTCTTCAATTAAAAGAATTAAAAAAACTAAAATTGGAAAACACTGTAAAAAAATGTTTTTTTTAAATTTATTTTTGGTTTTCAAGTATTTCGAGTAGATTTTCAACACTTTTTTTTGTTTCTTTTTGAAAAATGTATCAAGAAATTTTTTTTTTGAGAATACGAAAATAGATCTTTTTAAAGTATTGATTAATCATATTTTGAAAAATATTTTTAGATTTGCAAAATTTGCACTATCAAAATGTTGCTTTTTCTACAAAATTTTTAGGTTAAATGACACTTTTAATTAGAAAATAGCTTCCGAAAAAAATTTTAACTGAAAAAAATGGAAGATATTTCTAAAAAGTGACTTTTAGTGAAAATCGAATCATAATTTTTTTAATTTTGATTTTTTGTTTTAAAAAACCAGACTTTTTTTTTCTGAACTTTGAGACCATATTTTAGAAAACTTAATTTTATAACATTTTTTCTTGAATTTTAAATGAAAAAATCTTAATTTCTCCAAAATTTACAAACCTCCAACTTCTTATATAAAGTACGTCCCTGTTTCGAAATTCTCAGGCTTTTACAGCAACTATGGCGATTGCCTCGCCGTTTCGTAATGCCACAACTCCTGTTATTCGTTATTCATACATTCTTGATAAAATTGTCGCTGTACGACACCGAATATGCTTGAAACGAGTTCGAGGCTGTTTTTATGTTTCCGCAGTCACTCGTTGCAGTCGAAGTTCAAGAGAATTATCGGTTGATGGTGATGAATGTGATAAACATTCCTCTTCTTCCGTGCTGAAACTTTGTCTAAACGTTGACTAGGGCAATACGAAAACAAAAATATTCACAGTTGAAAACTGGTTGGATTTTCAATTCATTTGATTTCATTTTCGAAAATTGTATTCATATCCACATTTGTACCAGATAAATAAAATAATATTTAGTATCAAAAAAATTCGAAAATCAATCCCTTGTCTGATTGAATGTCGACCAACTGAAGATGTGAAGACGGGCGTACTTGTAGAAAATATAGATCAAAGAGGATTCCGTTCTGGAGGCTCTGGATGGAGTTCTTTGTGGTTTTCTTGCTGGGTTTACAGTTCATCGTCCAACTCATCAAAAAGCCAGTTTTCGATCGTTCGTTGGATGTATTCACCATTGATATGTCTGAAATGGCATGTTTTATTGCAAAGACAAACTAATTCGTTACCATGTCCGTTTATCAAAAGAATCACAGACTGTAGCTTTTTTATTGGTCTCCGGAATGTTTTCTTTCTTTTCAGTCCTTCCTGTCATCACCAATGATGAAATGGTGGTGGTTTCATTATGGAAGCCATTACTGAGACAAGCTCCGGTTGACGTCTCACCGGATTCACCGAGAACTGATCCTTGTTCGACCTTGATATTTGTAGCATTTCTGGCTTTTGCAAAAACTATTTTTTTCCACTTTTCTCAACCACGGGATTCCCGAAAATCAATGCTGCCAATCCGCAAATGCTCGTTTCGTTCTGAATTTTTTCTATTTTTTCATTGAAAAATTATTGCAACTCACCTTTGAATCTCCACAATAGCTTTTGTCAAACGTTGTCCCCAACTGTTTCCAGTTTCCAGCGAGCACTTTTCTTCAATTTGCAGCTCGAGGTTCCTCCAATTTCACATGATCCGCCACATAGCTCTTCCATTTCCTGCGTCTGCAGTCTCATTCATGTCCACATCCAAATTGTGCAAGGAGTCTGAAATTCGTAGCAAATAATTCCAAATGGACTGGCTGGAGCAACTTGCCTTGTACTGTGAGGTGTCAGCTTTTTGAGAGTAATTCTGGAGATTGGTTTATCGAACGTCTTTTAACTTCTCCAAAAGTAAATAAGAACATGTTCCAGCGTTTCGTTAGCCATTTGACTCGCTATTTGCCTGAAAAATACCAATGAATGTTTGATGAACTGAGAAAATACTGAAAACTGTTGATTCAAAGCTTCCGCGTGCAAGTCTCCGTAAATCGACAAATAAGCAAGCGCGCTCTATGGCACATTTCATGCTTACCACCAAAACATGCTGCGAAAGGAGTGATACAGAAACATTCATGCTTCCCTCTTTTCCGTTGATTTTCCCAATTTTTCTTTTTCTTTTTTTCTTTTTTCTCAAATCTTGAAATATATTTTGTGAAAACAATATTAACAGGATCCGAAATTTCTAATTTTCAGGTAAGCATCAAGGACTCTTGCTGCCAAACAACAATGTCTGACGCAGGAGGGTGAGTTATTTTGTTTTTTTCTGAAAATCTTGCACCTGGTATATCGGAAGATTTTGAAGTCATAGTTTTTCCTATCGTAGTGTGCAATAAAACCCGTTCTACTGCCACACGGGTACTGTATGAAGCTGTATCGGTTCCCAAAGTTGTTTCGAACGAATTAATTCCTTGTCTCCAAAAGCAAAAGTTTATGAAGGCTATTAAAATATTGGATAATTTTAGAATGTTCCAAGTGGCCCCAGCCGCCGTCGCCCAGGGACCAATGGACAAGGAAGGGAGCTTTGAGAGCTGTGTTCTTCGCGCGCCCACCACGCTGATGGACTCGCCAGGGGACTCCACGAGACCTGCAAGGCTCTTGACAGAAGTAAGTAATTATTTTTAGTTTGTATTTTAGTTTCCTTATTTTTCAACGTCTTAGAGTTCTAGAATCGATGTGACCCAATGGCTAATTTAGATAAGTTGTTACTCTGCCACGTGTACTGGTATCATGCTTTTGTATGTGTTCCAAAGATTTTACAAACAATTTCAGGCGTGAGGCTCACTTCTGTGTCCTCGCCGAGAACACGACGAGAGAGCCACAATACGTCAAGCTTGTCGAGACCCTCTGCGCCAGATTCCACTCATTAAAGGTCGCCGATAAGAAGATCATCGGAGAGTACTGCGGACTCTGCAAGAGTACGATAAGGAAGGGAAAGGCCCGCAAAAGGGTCGTTGGATGCTCATCCGCCGTTGTACCAACTGGAAATGAGGAGCAGGACGATGCCATCCTCTGCGACTACTTTTGCCTCCCAGGGGAACTAATCTGTTCGTTGTTCCAATAAATTGTTATTGTTCCCTATTTGTTCGTCTTTAATTACAAAATGGTACACATTCACAGTTGTTGGGATAATAATATTCGAGAACGAAAGTATAGGAAAGGTTCTGCAATATATCACGCCGGTAATTTTTTTTATTTCGGTACGCTGAATAACGTATGCGCTTAGAGACGTGAGCGCAGAAACTATTGCCAACGCGCAAAAGATCCTTTTCAAAAGCCGTGAACGTAGTCGCCGGTTCGAGGCTTTCCCCAATGGACAATCTGAGACAAATGCCTATCTGATTTAGATCTCAATTTCCCTTTATTTGCACTTTCCACCCACTCTTTCAAATGACTGCAGCTCAAATACATTCTGATTGTAGTGTTCATATGCTGCCACGTCATGTCAAGATGTAGAACCAATTCTGTTAGGGTTTAATATTGCCAGAAATTGAGTTTTAATTTTCAATTTTAAAGCGGAATTTCAAAAGCGATAAAATCGAAATACATTATGAAATCTCGAGCCGATTTAGTTGTGAATTCGCTTGATTTCGGAGCCAAAATGGCTTCAATTTGTTCTTCTTTCTTTAGCAATATTTATTTTGTGGTACGCTAGGACCACGGGTATGGGTGAGATTAGAAGTTTACATAAAAAAATGTTTGGAAGAAAAAAAAAATATTTCAGGAATTAATATTCCATAAACTACCTGGAGATGAAACCATTTGGATGGACGTTAACACTTATTCAATTCCTGATTTATATAGCGGATGGTGGATATACGGAATGTATTATTTGGCATAACACGAAACGAATGTGAGTTTCAATTATTCAAATTTCGCGATTTATTGCGTCAGTAAATAGGTCTCGACACGCTTTTTTTTTTGTTTAATGAAATCTGATGTGTGCCTTTAAAAAAGAGTACCGCAGCTTCAAACTTTTGTTGCTGGATTTTTTTCTCGATTTTGTTTATTAATAAAATAAATACATTTATTCAAAATTTAAAAACAAAAAAATTAAACAAATTAAAAGGGAAAAAACTGTAAAGTCGATAAAAAATCCACAGGAACTAAGGTGCCGAAAGTTTGAAACTACAGTAATCTTCAAAGGCGCACACCATTTTCTAAAATTGCCGTGTTGAGACCGGTTTTGATGCAACAATCGCAATATTTCAGCGTATATGTATTGCAAATGAGTACAAAATTCAGAATTAAAAAATATTTAATTTTTTCCGAAGTCCTTGGAGAATCTACGGTGTAATTGCCTTTTCACGAGTAGCAACAATGGGACTTTCCGAATGCATCCGTTGGATATTTAATTATCCGAACTCCGAAGTGATTTTCAAGTGCTGCCAAGCTAATTCCAGTGTGCTCATTGGAGGGATTCTGATCAGGAAAACGATATGGATGATTGATATTGGTGCGGCGATGATTGTTAATGAGTTTAGGTGAGGATTTTGGATTTTAAAAATTAATTAAATATTTTATTTCCAGGAATTATCATGTTCACATTGGCCGATAATAAAGTATCCCCAAATTTTCGATTCTCGAGGATACATCATGATTTGTGGAGCTCTTCTGGCAGATGCTGTGGTGGAAATATTCAAGAAAGAATATGAAGAGTACAGTGGATCTGGTAATGAAATGGTTCTCTACTCATGGAATGGCTCAGTGTTCATTTTCGCATTGCCTTCTGGAAATTGCTCTCCAGTGAAAGTCTTCAGTGCAATTCCATTTTCCTGGAGAACTTTCGTGGAAAACATTCGGCTACGCACTGATCCTCTCATGTCTTGGATATCTCGGTGTCAACGTTGTGCTCACTCATATCAAAGTGTTTGGAGCACTTGTTGCGGTTACTGTGACAACTCTTCGCAGGCACTGACTATAATTGTCGTTCATGCTCTTCTCGAAGCCGTTCACCATCGAATATGTTTATGCGGATCTGTGGTGATGCTGGCAATTTATTTAATTTGGCCACAGCAAGAACAAACGTCTTGGGATAATATGATAAGAAGATTCGTGGCGAGAGCAATGGATATCATGATGTATCTGTTGCTAGGAAGGATCCAATGACGGTTTTAGAACTTAAATATTAACGAATAACTTTTATCAGGGCTCCGGGTATATTATACTTTACACTTTTTTCCTTCTTTTCATGTGATATTATTGATTCTTTTAAATGCAAATAATTTATTTGCATTATTTTCTTTTCATTTGAAGATTCATTCATAAAAAAGGAGAATATATAGTAAATGATGGGTGGTAAACAATTTTTTGGGATATGTTACAAAACAAAATATCAGCAAAAATATAAGTGGATTGTTGGATTAGGAAGGAACACGTCTACCCGCGGCAAGAATAAGCTCTGCGGATTGAAGTTGAAACAAGGAAAAAATGAAAAAATTGGAGAAAAGAAGGAGTGCAACACAAATAGAGATGAGGATGATTGTAAAGCTGGAAGAAAAATGAATAACAGAAGAATGAGAGAAGGATATCCAAGATAATTACTGTTCACATGGAGATGAAGGGCGTGGAGTTCGTGGCATTTCAGTGCTGATGGAAGGTACGTCAGTGGGGGGTCTCTGCATGGATGGTGTGATTGCTGGTATTCAGCTCTCCATTGTGTACTTCATATCTGAATTTTGGATTTGAAAAAAAATTGATTAAAATATTTCAATATTTAGTTTATTGTACTTTTCTAAGAAATTCTGGCACTTCAGTTTAAAGGCACACGCTACTGGAGTGGGTCTCACTCAAAGATCACGTCATATTGGTTGCTTCAGATGTCCAAACTTTACAGAGATATGAATAATAATAAAAAAATTGAGCATGTAGCAACTATTACAAAAGAACATATAATTTTTGGGGAATGCGTTTTGCACAACTATTCAAAAATATCTCGTAGCGAAAACTACAGTAATTCTTTTAAATGACTACTATGGTGCTTGTGTCGATTTACTGGCTCGATTTAAAACTAACTAAAATCATTGATTTAATGAAAGAATATTAAAATTGAGCAAAATAAAGAATACGACGTTATTATACGACACACTATTCGAAAAGGAATTAATTTCAAAAAAAATCGAGCTCGTAAATCGACACAAGTGCGTGGTCATTTAAAAAAAAAACTCTGTAGTTTCGCTACGGATATTTTGCATGTTGCGCAAAACGCATTCTCAAATGTGGTGTTCCCGTAATAGCTGTGTGATAAAAGTAGAAACAGTATTCCAGGCTTGCAAAACTCAAACTTATAGACCCCTTTTTTCACATTTTCAACTTTTGATAAACACGTCCATATAAACTTACTTTTCATCGATAACCAAATGACATAAGTCTGACATTAAATCAAATTGCATACAACCGGTGGCATATCTTTAGTCTGCTCCCATCCGACTGGTGGAGAATATGGTGGTGAAAATTAAAACTGTTTTTTTCAGTGGTGGAAAGCATTTGAGGTGGCACTCATGTAGATCCTTTGTGCAAAAGCTTTCAACTCGTGCCTTTAAAAAAGCTCGCGCCGAACGATAAGTTTGGCGGCTGTAGCGTTTTCGAGAGCTGGAAACAAAAGTTATTGAAAATTGGCGGTTTCCTCTGACTCACCTGAAAAAATTACTCGAACTCGTCCGGAAGCTGCGCAGGAAATCGAAAATAATGCTTTTCTCGATTTGTGTGAATAGAGATGAAGTTTGCCTTATGTGATTTTATTATCGAATACCTATAAATAAAAGTTAAAAGGCATTAGAGCCAATTTGAAATCAAGCTTACATCTTCTGGTACTTGAGTCACAATAATTGCATTTGGAAGATCATCTTTACTGGAAACAGTGCTGATCAATGATCCGGCTGGCAACAGTTTCGGTTGATTTCCGGTTATCAGCCACCATTTTTTGTTGTTTTATAGAAAAAATTCAGCAACCTGAGTTTGGGAGAAAAAAGAAAGAACTGAAGCCTGAAAAAAAGATTCATTTTTCTATCTTCTTTTTTTTTTTTCGTAGTGTGGGCGTTTCAAACGGAAATCCGGGTGCCGGAGGGGCACAATTTAGACGAAAAAAAAAAATCACATGGATTCTGGAGCGAAAACTCCTGAAAACACAACGTGATGACGGTGATGATGAGATGGTCAAGAGAGGAAGAAAGAACTGATGGTCTCGAAGAAATATCCATAAAAAGCAGAAGGAAATTAGAGACGTAAACTGAATAAGATATAGATTTTCAGTAAACCAGTAGCCATGGCCATCAGGAATTTCAAATTTTGGAACAAATGACTCATAAGTGCATGAGAATTGTGAAATTGGTTTAAAGCAAAAAAAAAAAAACACATTGTGTTCGGTTTTCGGCAAAACAACAAATCGCGTCCCCCGTTCTGAATATAGGGTACGAGGAACAAAACTCTTGGAATTTTTTTTTGAGGCGGGAAATTTGCTTTATTTTTCTTATGCTTCCAAGTTCTAGAACCCGAAGTTGCTTATAATAACAAGAAATAATCCAATTTTGATTCAACAATTTTTCGAAAATTATTCTCAATAATTGAGAATTATTATAGTAAAAATAAGACAGCACAGGGTATTCTCTTTAATAATTAACTTCAAAAATAACTTGAATCGTGGCGAGACCTACAATAAACGACAAAAGATTAAATTGCAGAATGGGGTGGCCTGCCTCGTGCCGATATATATATATTCGAATACAATGTGTTCTCTTCTTCTGATCCGCACGGAAACCATCAAAACTGGACCGGAAGCGGACCCACCTTGTTCGTTTCTCTCGTGTTTTTTCTTCTTCTTTTACCTTTCCGCGAGCATCCAAAATAATAATGCACGTGTTTTCCGCCTTCTCTCCACTCATTGGTTCATTTCATCTCTATTTTTTGTCATAAGGTTCTGTTTTTTTTGAACATGTTTTTTTTTCTTGAGTTTAAGAATCGATTCTCTATCAATTTCAATTTCGCTCTAAGATAAGAAATTTGAATTTCTAGTTACAAAATGTTGTTGCAGTTGTCCGTTTTTTAAAACGAAAGGCTTCTCCAAGGAATCACGTGGTCCACAAGTGAAGTGTGATTCCCAAGAACTGAAAACGTTGTACTCTTTTCGAAACAATCTCCATACGTCTTATGTGAATGGATGTCATTCCTAAACCTCTGACCGATTTTCATTCCTCGGCGCTGCTCGCAGAGTTCTTAACCTCTTGATCGTTTTCTTTTTTTTTTTAGTCTTGCTGTTTCTCCCGAATTGTATTCAGGGCCTACAGTGAAACTGCGTCAGCGCTCTGCTGCGCCTGGAGATTATGGAAATTTTGTGGGCTTTTCGCTTTTTGAATTTTGGTGCGTCTAATATCAGGTATTGTCTCATATTTTACGAATTTCTGGTCCTTTGGTTTCTCGGGTACCAAACCAATTTGGTGAATTTAGAAAAGTTGCCGTATCTTTTCAAAGCACACGCAGTTTCTAAAGGGTACGATCGTGGTAGGACCTTTCTGCATCAAAAAATAGATGTATCTTTTGCAATTATAATTTCTGCCATTTCGTGTTCCATCCCTCCACGTCACACAGGAAATAATCAATGTTCGATTTCTGCGACCACGTGAACAAACATTGACATCATTTCTGTCCGCTTCCCGGTCCAGTTTTTGATGGTTTTCCGTGCGGATCAGAAAGAAGAACCCATTATCCTGAATATATATATATATTGGCACGAGGCAGGCCACCCCATTCTTGCACGAATCTTTTGTCGTTTATTGTAGGTCTCGCCACGATTCAAGTTATTTTTGAAGCTAATTATTAGAGAATACCCTAAAAGGTTCGTTTTACAAGATTTCATAATAATTCTCAATTATTGAGAATAATTTTCGAAATGTTGAATCAAAAAACCGGATTATTTCGTTATTATAAGAACTTTTCGTCTCTAGGAACTTGGAAGCATAAGAAAAACAGCAAATTTCCCGCCTCCAAAAATTCCAAGGAGTTTTTGTTCAAAATTCTATATTCAGAACGAGGACTAAAAGATTTGTTGTTTTGTCGAAAAACCGAACAATAAATGTTTTTTTCTTTTGCTTTAAAATACCCACTCATGCACCATGAGTCATTTGTTCAAAAATTTGAAATTCCTTGATTGGCCATGGCTACTAGTTTACTGGAAAATCTATCTTATTCAGTCTACGTCTCACTTTCCTTCTGCTTTTTTTATGGATATTTCTTCTCGAGACCACTGTTCTTTCTTCCTTTCTCTTGACCAATCTTCATCATCACCGTCATCACGTTGTGTTTTCAGAGTTTTCAAGCTCCAGAATCCATGTGATTTTTTTTTTCGTCTAAATTGTGCCCTCGGCACCCGATTTCCGTTTGAAACACGCCCACCATGAAGAAAGATAGAAAAATGGAGTATCTTTTTTTCAGGCTTCAGTTCTTCTTTTTCTCCCAAGCTTCGGTGGTTGCTGAAATTTTTCTATAAGTTAACAACAAAATGAAAAGGGTGGCTGATAACGAATCAACGAAATCCGTTGCCAATGGATCATTGATCAGCTTTTGTTTCCAGTAAGATGATCTTCAAATGCAATTATTGTGACTCAAGTACCAGAAGATGTAAGCTTTTTGATTTCGCAAATTGGCTCTACTTTAAACTTTTATTTATAGGTATTCGATAATAAACAAGACAAGGCAAACTTCTCATCTCTATTCACACAAATCGAGAGACGATTCATTTTCGATTTCCTGCGCAGCTTCCGACGAGTTCGAGGAAGTAATTTTTTCAGGTGAGTCCGAGAGGAAACCGCCAATTTTTCAATAACTTTGTTTTGTTTCAGCTCCCCGAAACGCTACAACCGCCAAACTTATCGTTCAAGGATTCTCTTTTTAAAAGGGCACGGTTGGCTTTTTTTGCGCAAAGGATCTGGAGTGCCAATTCCCAAATGCTTTCCCCCCCGTACTCGAAAAACAGTTTTTTAATTTCATGTTCTCCACCAGTCCGGATGGGAGCAGACTAAAGATATGCCACCGGTTGTATGCAATTTTGATTTAATGGCCAGACTTGCGTCATTTGCTATCGATGAAAAAAATGAAAGTTTATATGACGTTTATCAAAAGTTGAAAAATGTGAAAAAAGGGGTCTATAAGTTTGGAGTTTTGCAAGCCTGGAATACTGTTTCTACTTTGTATCACACAGCGCTTATTACGGGAACACCACATTTTACGAGAATGCGTTTTGCGCAACATATGCAAAAAATATCTCGTAGCGAAAACTACGTATTTTTTTTTTAAGCTACTGTAGCACTTATTGTCGATTTACGAGCTCGATTTTGAAATTAATTCCTTTTCGAATAGTGTGTCGTATAATAACGTCGTATTCTTATTTTGCTCAATTTTAATACTAACTTTCATTAAATCAATGATTTTTAGTTAGTTTTAAAATCGAGCCAGTAAATCGACACCAAAACGCCATGGTAATTCATTTAGTACTGTGGATTTTCGCTACAGATATTTAATGAATTATGCAAAAGCATTAAATGCTATGTTCTTGTAATAGTTGCTACATGCTTCAATTTTTTTATTATTATTCATATCTCTGTAAGTTTGACATCTGAAGCAACCACTATGAGAAAGGCGTAGATCTTGGCAAGACCCACTCAGAAGAAGCGTGTGCCTTTAAACTGAAGTGCCAGAATTTCGCGAGTACAATAAGAGACTAAATATTGAAATATTTTAATCAATTTTTTCAATCAAAATTCAGATATGAAATTACACAATGGAGACGAGCTGACACCAGCAATCATTGTTCATCCATGCGAGACCCCAATTGACGTACCATCAGCAATTAAATGTCTACGAACTCCGCCCTTCATCTCCATGTGAACAGTAATTATCTTGGATATCCCTTTCCTTCTCATTCTTCTTGTTATTATAGTAAGTATTGGGTTGGTAAACAATTTTTGGGATATATTTACACAAAAAACAAAATATCAACAAAAATAAGTGGATTGTTGGATTAGGGAAGAGACACGTCTACCCGCGGCAGAATAAGCTCTGCGGATTGAAGTTGAAACAAGGAAAAATGAAAAAAAATTGTAAGGAAGAAGGAGTGCAACACAAATAGAATGAGGATGATTGTAAAGCTGGAAGAGAAAAAATGAGCTGTTTCTCCCATCCCGGGTGTATTCAAATTTCTGATGAAACACTGCGTCGGCGCTCTGCTGCGCCTGGGGGAAGAATATATGGAAATTTTGTGGGCTTTTTTTCGCTTTTTTGAATTTTGGTGCGCGTCTAATATCAGGTATTGATATATATTTTACAATTTCCCCAGTCCTTGGTTTCTCGGAATTTTAAACCAATTTGGTGAATTTAAGAAAAGTTGCCGTATCTTTTCAAAAGCACACACTGATTTTCTAAAAAAATTTTGATCGTGGTAGGACCCTTTCTGCATCAAAAAATAGATGTATCTTTGCCAATTATAATTTCTGCCATTTCGTGTTCCATCCCTCCACGTCACTGAGAAATAATCCAATGTTCGAAGTTTCGACCGTGAACAAACATTGACATCATTCTACTTCCGGTCAGTTTTTGATGGTTTTCCGTGCGGATCAGAAGAAAGAAGGAACACATTGTATCTGGGCATGCTCAATATATATTGGCTTTGAGGAGCAGGCCACCCATTCTGCACGAATCTTTTGTCTCGTTTATTGTAGGTCTCGCCACGATTCAAGTTATTTTGAAGCTAGTGATAAGAGAATACCCTAAAAGGTTCATTTTACAAGATTTCATTCTCGGTATTGAGAATAATTTTCGAAAATGTTGAATCAAAAAATTGGATTATTCGTTATTATAAGAACTTTTTTCGTCTCTAGGAACTTGGAAGCATAAAGAAAAACAACAAAATTTCCCGCCTCAAAAAATTCAAGAGTTTTTGATCCAAAATTCTATATTCAGAACAGGGGGACAAAGATTTGTTGTTTTTGTCAGCTCAGACAATAAATGTTTTTCTTTTGCTTTAAACCACCCACACTCATGCACCATGAGTCATTTGTTCAAAATTTGAAATTCCCTTGATGGCCATGGCTACTGGTTTACTGGAAAATCTATCTTATTCAGTCTACGTCTCACTTTCCTTCTGCTTTTTTTTATGGATATTTCTTCTCGAGACCACTGTTCTTTCTTCCTTTCTCTCTTGACCATCTTCATCACATCACCAAATCATCACGTTGTGTTTTCAGAGAGTTTTCAAACTCCAGAATCCATGTGAGCAATACGTAACTGA
