# Supplementary material for: A spontaneous complex structural variant in rcan-1 increases exploratory behavior and laboratory fitness of Caenorhabditis elegans
Source: PLoS Genet. 2020 Feb 24;16(2):e1008606. doi: 10.1371/journal.pgen.1008606 (PMC7058356; doi:10.1371/journal.pgen.1008606)
Supplement: S2 Data — This file contains sequence information of the proposed rcan-1 structural variant in fasta format. (TXT) [file pgen.1008606.s011.txt]

>rcan-1_RA
ccaatggacaatctgaacaaatgcctatctgatttagatctcaatttccctttatttgcgcactttccacccactctttcaaatgactgcagctcaaatacattctgattgtagtgttcatatgctgccacgtcatgtcaaagaggatgtagaaccaattcatctgttagggtttaatattgccagaaagtgagttttaattttcaattttaaagcggaatttcaaaagcgataaaatcgagaatacattatgaaatctcgagccgatttaatttgtgaattcatgattttcagaccaaaatggcttcaatttgttcttctttctttagcaatatttattttgtacataggatacgggtatatgcaggtgagattagaagtttacataaaaaaatgtttggaagaaaaaaaatatttcaggaattaatattcaaactacctggaatgaaaccatttggatggacgttaacacttattcaattcctgatttatagcggatgtggatatacggaatgtattatttggcataacacgaaacgaatgtgagttttcaattattattcaaatttcgcgatttgtgcgtcagtaaataggtctcgacacgcttttttgtttaatgaaatctgatgtgtgcctttaaagagtactgtaacttcaaacttttgttgctacggattttttctcgattttgtttattaataaaataaatacatttattcaaaatttaaaacaaaaaaattaaacaaattaaaaaaagggaaaaactgtaaagtcgataaaaattccacaggaactaaggtgcgaaagtttgaaactacagtaatcttcaaaggcgcacaccattttccacaaaaattgccgtgttgagaccggttttgatgcaacaatcgcaatatttcgcgtatatgtagtacaaatagtacaaaattcagaattaaaaaatatttaatttttccaggatcccttggagaatctacggtgtaattgcctttttcacagtagcaacaatgggactttcgaatgcatccgttggatatttaaattatccaactcaagtgattttcaagtgctgcaagctaattccagtgctcattggagggattctgatccaaggaaaacgatatggatggattgatattggtgcggcgatgttaatgagtttaggtgaggattttggattttaaaaaattaattaaatattttatttccaggaattatcatgttcacattggccgataataaagtatccccaaatttcgattctcgaggatacatcatgatttgtggagctcttctggcagatgctgtaattggaaatattcaagaaaagaatatgaagaagtacggtggatctagtaatgaaatggttctctactcatatggaattggctcagtgttcattttcgcatttgtcgtgctctccggtgaagtcttcagtgcaattccatttttcctggagaactcgtggaaaacattcggctacgcactgatcctctcatgtcttggatatctcggtgtcaacgttgtgctcactcatatcaaagtgtttggagcacttgttgcggttactgtgacaactcttcgcaaggcactgactataattctgtcgttcatgctcttctcgaagccgttcaccatcgaatatgtttatgcgggatctgtggtgatgctggcaatttatttgaatttgtacagcaagaacaagacgtcttgggataatatgataagaagattcgtggcgagagcaatgggatatcatgatgtatctgttgctaggaaggatccaatgacggtttagaacttaaatattaacgaataactttttatcagggctcgggtatattatacttgctttttccttcttttcatgtgatattgtcagttcttttaaatacaaataatttatttgcattattttctttttttttcattttgaagattcattccataaaaaggaatatatagtaagtattgggtggtaaacaatttttgggatatatttacaaaaacaaaatatcagcaaaaataagtggattgttggattaggaagagacacgtctacccgcggcagaataagctctgcggattgaagttgaaacaaggaaaaaatgaaaaaattggagaagaaggagtgcaacacaaatagaatgaggatgattgtaaagctggaagagaaaaatgaataacaagaagaatgagaaggaaagggatatccaagataattactgttcacatggagatgaagggcgtggagttcgtggcatttcaattgctgatggtacgtcaattggggtctcgcatggatgaacaatgattgctggtgtcagctcgtctccattgtgtacttcatatctgaattttggatttgaaaaaaattgattaaaatatttcaatatttagtttattgtactttcgcgaaattctggcacttcagtttaaaggcacacgcttcttctgagtgggtctcgccaagatctacgtcatagtggttgcttcagatgtcaaactttacagagatatgaataataataaaaaaattgagcatgtagcaactattacaagaacatataattttgggaatgcgttttgcacaactattcaaaatatctcgtagcgaaaactacagtaattctttaaatgactactatagtgcttgtgtcgatttactggctcgattttaaaactaactaaaatcattgatttaatgaaagaatattaaaattgagcaaaataagaatacgacgttattatacgacacactattcgaaaaggaattaatttcaaaaatcgagctcgtaaatcgacacaagtgctacagtagtcatttaaaaaaaaatactgtagttttcgctacgagatattttgcatatgttgcgcaaaacgcattctcaaaatgtggtgttcccgtaataagcgctgtgtgatacaaagtagaaacagtattccaggcttgcaaaactccaaacttatagaccccttttttcacatttttcaacttttgataaacgtcatataaacttacttttcatcgatagcaaatgacgcaagtctggccattaaatcaaaattgcatacaaccggtggcatatctttagtctgctcccatccgactggtggagaacatggtggtgaaattaaaaactgtttttcgagtggtgggggggaaagcatttgggaattggcactcatgtagatcctttgtgcaaaaaaagctttcaactcgtgccctttaaaagagaatccttgaacgataagtttggcggctgtagcgttttcgggggagctggaaacaaaacaaaagttattgaaaattggcggtttcctctgactcacctgaaaattactcgaactcgtcggaagctgcgcaggaaatcgaaatgaatgtctttctcgatttgtgtgaatagagatgagaagtttgccttgtcttgtttattatcgaatacctataaataaaagttaaaagtagagccaatttgaaatcaaaagcttacatcttctggtacttgagtcacaataattgcatttggaagatcatctttactggaaacagtgctgatcaatgatccattggcaacggatttcgttgatttttccgagttatcagccaccattttttgttgttaacttatagaaaaaatttcagcaaccaccgagtttgggagaaaaagaagaactgaagcctgaaaaaaagattcattttttctatcttcttttcatggtgtgggcgtttcaaaacggaaatcgggtgccggagggcacaatttagacgaaaaaaaaatcacatggattctggagcttgaaaactctgaaaacacaacgtgatgacggtgatgatgaagatggtcaagagaaaggaagaaagaacagtggtctcgagaagaaatatccataaaaaaagcagaaggaaagtgagacgtagactgaataagatagattttccagtaaaccagtagccatggccatcaagggaatttcaaatttttggaacaaatgactcatggtgcatgagtgtgggtggtttaaagcaaaagaaaaaacatttattgttcggtttttcgacaaaaacaacaaatcttttagtccccccgttctgaatatagaattttgaacaaaaactcttggaatttttgaggcgggaaatttgctgtttttcttatgcttccaagttcctagagacgaaaagttcttataataacgaaataatccaatttttgattcaacatttcgaaaattattctcaataattgagaattattatgaaatcttgtaaaaatgaaccttttagggtattctcttaataattagcttcaaaaataacttgaatcgtggcgagacctacaataaacgacaaaagattcgtgcagaatggggtggcctgcctcgtgccaatatatatatattcagatacaatgtgttctcttcttctgatccgcacggaaaccatcaaaaactggaccgggaagcggacCCCAccttgtttcgtttctctcgtgtttttttcttcttcttttactgctccgcgagcatcaaaatatctgtgtaaatgcacgtgttttcctacttctctcactcgtggttcatttcatctcctatttttgtcataaggttctgtttttagacatgttttttcttgagtttagaatcgattctctatcaatttcaatttcgctctaaagataaaaatttgaatttctagttacaaaatgttgttgcagttgtccattttttaaaacgaaaggcttctccaagggaatcgtggtccacaagtgaagtgtgattcccaaaactgagcgttttgtactcttttcgaacaatctccatacgtcttatgtgaatggatgtcattcctaaacctctgaccgattttcattccactcggctgctcgcagagttcagaggcttaacctcttgatcgtttttctttttttagtcttgctgtttctcccagctcgaattgtattcaaatttctgatgaaactgcgtcagcgctctgctgcgcctgggggagattatggaaatttttgtgggctttttttcgctttttgaattttggtgcgtctaatatcagagtattgtctcatattttacgaatttctagtccttggtttctcggaattttaaaccaatttggtgaatttaagaaaagttgccgtatcttttcaaaagcacacactgattttctaaaaattttgatcgtggtaggaccctttctgcatcaaaaatagatgtatctttgcaattataatttctgccatttcgtgttccatccctccacgtcacacagaaataatccaatgttcagtttcaccgaccacgtgaacaaacattgacatcatttctgtccgcttcccggtccagtttttgatggtttccgtgcggatcagaagaagagaacacattgtatctgaatatatatatattggcacgaggcaggccaccccattctgcacgaatcttttgtcgtttattgtaggtctcgccacgattcaagttatttttgaagctaattattaagagaataccctaaaaggttcatttttacaagatttcataataattctcaattattgagaataattttcgaaatgttgaatcaaaaattggattatttcgttattataagaacttttcgtctctaggaacttggaagcataagaaaaacagcaaatttcccgcctcaaaaattccaagagtttttgttcaaaattctatattcagaacggggggactaaaagatttgttgtttttgtcgaaaaaccgaacaataaatgttttttcttttgctttaaaccacccacactcatgcaccatgagtcatttgttccaaaaatttgaaattcccttgatggccatggctactggtttactggaaaatctatcttattcagtctacgtctcactttccttctgctttttttatggatatttcttctcgagaccactgttctttcttcctttctcttgaccatcttcatcatcaccgtcatcacgttgtgttttcagagttttcaagctccagaatccatgtgatttttttttcgtctaaattgtgccctccggcacccgatttccgttttgaaacgcccacaccatgaaaagaagatagaaaaaatgaatctttttttcaggcttcagttcttctttttctcccaaactcggtggttgctgaaattttttctataagttaacaacaaaaaatggtggctgataactcggaaaaatcaacgaaatccgttgccaatggatcattgatcagcactgtttccagtaaagatgatcttccaaatgcaattattgtgactcaagtaccagaagatgtaagcttttgatttcaaattggctctacttttaacttttatttataggtattcgataataaacaagacaaggcaaacttctcatctctattcacacaaatcgagaaagacattcatttcgatttcctgcgcagcttccgacgagttcgagtaattttcaggtgagtcagaggaaaccgccaattttcaataacttttgttttgtttccagctcccccgaaaacgctacagccgccaaacttatcgttcaaggattctcttttaaagggcacgagttgaaagctttttttgcacaaaggatctacatgagtgccaattcccaaatgctttcccccccaccactcgaaaaacagtttttaatttcaccaccatgttctccaccagtcggatgggagcagactaaagatatgccaccggttgtatgcaattttgatttaatggccagacttgcgtcatttgctatcgatgaaaagtaagtttatatgacgtttatcaaaagttgaaaaatgtgaaaaaaggggtctataagtttggagttttgcaagcctggaatactgtttctactttgtatcacacagcgcttattacgggaacaccacattttgagaatgcgttttgcgcaacatatgcaaaatatctcgtagcgaaaactacagtatttttttttaaatgactactgtagcacttgtgtcgatttacgagctcgatttttgaaattaattccttttcgaatagtgtgtcgtataataacgtcgtattcttattttgctcaattttaatattctttcattaaatcaatgattttagttagttttaaaatcgagccagtaaatcgacacaagcactatagtagtcatttaaagaattactgtagttttcgctacgagatattttgaatagttgtgcaaaacgcattcccaaaattatatgttcttgtaatagttgctacatgctcaatttttttattattattcatatctctgtaaagtttgacatctgaagcaaccactatgacgtagatcttggcgagacccactcagaagaagcgtgtgcctttaaactgaagtgccagaatttcgcgaaagtacaataaactaaatattgaaatattttaatcaatttttttcaaatccaaaattcagatatgaagtacacaatggagacgagctgacaccagcaatcattgttcatccatgcgagaccccaattgacgtaccatcagcaattgaaatgccacgaactccacgcccttcatctccatgtgaacagtaattatcttggatatccctttccttctcattcttcttgttattatagtaagtattgggtggtaaacaatttttgggatatatttacaaaaacaaaatatcagcaaaaataagtggattgttggattaggaagagacacgtctacccgcggcagaataagctctgcggattgaagttgaaacaaggaaaaaatgaaaaaattggagaagaaggagtgcaacacaaatagaatgaggatgattgtaaagctggaagagaaaaatgagctgtttctcccagctcgaattgtattcaaatttctgatgaaactgcgtcagcgctctgctgcgcctgggggagattatggaaatttttgtgggctttttttcgctttttgaattttggtgcgtctaatatcagagtattgtctcatattttacgaatttctagtccttggtttctcggaattttaaaccaatttggtgaatttaagaaaagttgccgtatcttttcaaaagcacacactgattttctaaaaattttgatcgtggtaggaccctttctgcatcaaaaatagatgtatctttgcaattataatttctgccatttcgtgttccatccctccacgtcacacagaaataatccaatgttcagtttcaccgaccacgtgaacaaacattgacatcatttctgtccgcttcccggtccagtttttgatggtttccgtgcggatcagaagaagagaacacattgtatctgaatatatatatattggcacgaggcaggccaccccattctgcacgaatcttttgtcgtttattgtaggtctcgccacgattcaagttatttttgaagctaattattaagagaataccctaaaaggttcatttttacaagatttcataataattctcaattattgagaataattttcgaaatgttgaatcaaaaattggattatttcgttattataagaacttttcgtctctaggaacttggaagcataagaaaaacagcaaatttcccgcctcaaaaattccaagagtttttgttcaaaattctatattcagaacggggggactaaaagatttgttgtttttgtcgaaaaaccgaacaataaatgttttttcttttgctttaaaccacccacactcatgcaccatgagtcatttgttccaaaaatttgaaattcccttgatggccatggctactggtttactggaaaatctatcttattcagtctacgtctcactttccttctgctttttttatggatatttcttctcgagaccactgttctttcttcctttctcttgaccatcttcatcatcaccgtcatcacgttgtgttttcagagttttcaagctccagaatccatgtgatttttttttcgtctaaattgtgccctccggcacccgatttccgttttgaaacgcccacaccatgaaaagaagatagaaaaaatgaatctttttttcaggcttcagttcttctttttctcccaaactcggtggttgctgaaattttttctataagttaacaacaaaaaatggtggctgataactcggaaaaatcaacgaaatccgttgccaatggatcattgatcagcactgtttccagtaaagatgatcttccaaatgcaattattgtgactcaagtaccagaagatgtaagcttttgatttcaaattggctctacttttaacttttatttataggtattcgataataaacaagacaaggcaaacttctcatctctattcacacaaatcgagaaagacattcatttcgatttcctgcgcagcttccgacgagttcgagtaattttcaggtgagtTGAaaaactctgaaaacacaacgtgatgacggtgatgatgaagatggtcaagagaaaggaagaaagaacagtggtctcgagaagaaatatccataaaaaaagcagaaggaaagtgagacgtagactgaataagatagattttccagtaaaccagtagccatggccatcaagggaatttcaaatttttggaacaaatgactcatggtgcatgagtgtgggtggtttaaagcaaaagaaaaaacatttattgttcggtttttcgacaaaaacaacaaatcttttagtccccccgttctgaatatagaattttgaacaaaaactcttggaatttttgaggcgggaaatttgctgtttttcttatgcttccaagttcctagagacgaaaagttcttataataacgaaataatccaatttttgattcaacatttcgaaaattattctcaataattgagaattattatgaaatcttgtaaaaatgaaccttttagggtattctcttaataattagcttcaaaaataacttgaatcgtggcgagacctacaataaacgacaaaagattcgtgcagaatggggtggcctgcctcgtgccaatatatatatattcagatacaatgtgttctcttcttctgatccgcacggaaaccatcaaaaactggaccgggaagcggacagaaatgatgtcaatgtttgttcacgtggtcggtgaaactgaacattggattatttctgtgtgacgtggagggatggaacacgaaatggcagaaattataattgcaaagatacatctatttttgatgcagaaagggtcctaccacgatcaaaatttttagaaaatcagtgtgtgcttttgaaaagatacggcaacttttcttaaattcaccaaattggtttaaaattccgagaaaccaaggactagaaattcgtaaaatatgagacaatactctgatattagacgcaccaaaattcaaaaagcgaaaaaaagcccacaaaaatttccataatctcccccaggcgcagcagagcgctgacgcagtttcatcagaaatttgaatacaattcgagctgggagaaacagcaagactaaaaaaagaaaaacgatcaagaggttaagcctctgaactctgcgagcagccgagtggaatgaaaatcggtcagaggtttaggaatgacatccattcacataagacgtatggagattgttcgaaaagagtacaaaacgctcagttttgggaatcacacttcacttgtggaccacgattcccttggagaagcctttcgttttaaaagaattccagagctacaaaacagtgataatgtgtcaaattcaacacctccttgtttcgtttctctcgtgtttttttcttcttcttttactgctccgcgagcatcaaaatatctgtgtaaatgcacgtgttttcctacttctctcactcgtggttcatttcatctcctatttttgtcataaggttctgtttttagacatgttttttcttgagtttagaatcgattctctatcaatttcaatttcgctctaaagataaaaatttgaatttctagttacaaaatgttgttgcagttgtccattttttaaaacgaaaggcttctccaagggaatcgtggtccacaagtgaagtgtgattcccaaaactgagcgttttgtactcttttcgaacaatctccatacgtcttatgtgaatggatgtcattcctaaacctctgaccgattttcattccactcggctgctcgcagagttcagaggcttaacctcttgatcgtttttctttttttagtcttgctgtttctcccagctcgaattgtattcaaatttctgatgaaactgcgtcagcgctctgctgcgcctgggggagattatggaaatttttgtgggctttttttcgctttttgaattttggtgcgtctaatatcagagtattgtctcatattttacgaatttctagtccttggtttctcggaattttaaaccaatttggtgaatttaagaaaagttgccgtatcttttcaaaagcacacactgattttctaaaaattttgatcgtggtaggaccctttctgcatcaaaaatagatgtatctttgcaattataatttctgccatttcgtgttccatccctccacgtcacacagaaataatccaatgttcagtttcaccgaccacgtgaacaaacattgacatcatttctgtccgcttcccggtccagtttttgatggtttccgtgcggatcagaagaagagaacacattgtatctgaatatatatatattggcacgaggcaggccaccccattctgcacgaatcttttgtcgtttattgtaggtctcgccacgattcaagttatttttgaagctaattattaagagaataccctaaaaggttcatttttacaagatttcataataattctcaattattgagaataattttcgaaatgttgaatcaaaaattggattatttcgttattataagaacttttcgtctctaggaacttggaagcataagaaaaacagcaaatttcccgcctcaaaaattccaagagtttttgttcaaaattctatattcagaacggggggactaaaagatttgttgtttttgtcgaaaaaccgaacaataaatgttttttcttttgctttaaaccacccacactcatgcaccatgagtcatttgttccaaaaatttgaaattcccttgatggccatggctactggtttactggaaaatctatcttattcagtctacgtctcactttccttctgctttttttatggatatttcttctcgagaccactgttctttcttcctttctcttgaccatcttcatcatcaccgtcatcacgttgtgttttcagagttttTCAactcacctgaaaattactcgaactcgtcggaagctgcgcaggaaatcgaaatgaatgtctttctcgatttgtgtgaatagagatgagaagtttgccttgtcttgtttattatcgaatacctataaataaaagttaaaagtagagccaatttgaaatcaaaagcttacatcttctggtacttgagtcacaataattgcatttggaagatcatctttactggaaacagtgctgatcaatgatccattggcaacggatttcgttgatttttccgagttatcagccaccattttttgttgttaacttatagaaaaaatttcagcaaccaccgagtttgggagaaaaagaagaactgaagcctgaaaaaaagattcattttttctatcttcttttcatggtgtgggcgtttcaaaacggaaatcgggtgccggagggcacaatttagacgaaaaaaaaatcacatggattctggagcttgaaaactctgaaaacacaacgtgatgacggtgatgatgaagatggtcaagagaaaggaagaaagaacagtggtctcgagaagaaatatccataaaaaaagcagaaggaaagtgagacgtagactgaataagatagattttccagtaaaccagtagccatggccatcaagggaatttcaaatttttggaacaaatgactcatggtgcatgagtgtgggtggtttaaagcaaaagaaaaaacatttattgttcggtttttcgacaaaaacaacaaatcttttagtccccccgttctgaatatagaattttgaacaaaaactcttggaatttttgaggcgggaaatttgctgtttttcttatgcttccaagttcctagagacgaaaagttcttataataacgaaataatccaatttttgattcaacatttcgaaaattattctcaataattgagaattattatgaaatcttgtaaaaatgaaccttttagggtattctcttaataattagcttcaaaaataacttgaatcgtggcgagacctacaataaacgacaaaagattcgtgcagaatggggtggcctgcctcgtgccaatatatatatattcagatacaatgtgttctcttcttctgatccgcacggaaaccatcaaaaactggaccgggaagcggacagaaatgatgtcaatgtttgttcacgtggtcggtgaaactgaacattggattatttctgtgtgacgtggagggatggaacacgaaatggcagaaattataattgcaaagatacatctatttttgatgcagaaagggtcctaccacgatcaaaatttttagaaaatcagtgtgtgcttttgaaaagatacggcaacttttcttaaattcaccaaattggtttaaaattccgagaaaccaaggactagaaattcgtaaaatatgagacaatactctgatattagacgcaccaaaattcaaaaagcgaaaaaaagcccacaaaaatttccataatctcccccaggcgcagcagagcgctgacgcagtttcatcagaaatttgaatacaattcgagctgggagaaacagcaagactaaaaaaagaaaaacgatcaagaggttaagcctctgaactctgcgagcagccgagtggaatgaaaatcggtcagaggtttaggaatgacatccattcacataagacgtatggagattgttcgaaaagagtacaaaacgctcagttttgggaatcacacttcacttgtggaccacgattcccttggagaagcctttcgttttaaaaaatggacaactgcaacaacattttgtaactagaaattcaaatttttatctttagagcgaaattgaaattgatagagaatcgattctaaactcaagaaaaaacatgtctaaaaacagaaccttatgacaaaaataggagatgaaatgaaccacgagtgagagaagtaggaaaacacgtgcatttacacagatattttgatgctcgcggagcagtaaaagaagaagaaaaaaacacgagagaaacgaaacaaggaggtgttgaatttgacacattatcactgttttgtagctctggaattctatgaaatgtttttgaaatttgttttgatttttgaaaaaaaaacaggagttaaggtactgttccggaagatttatcaagagttattttcgaaactaaagttaccgtaaaaaataatactgatttagtaaacaatttttgttgtgtaattcggtcaatttacaaaagtatttcgcaaatatttgatcaatgtccttgatctaaaatagtttatttgatctgctgatttgattttttcgttcaaaactaaaaaatcaaaatcacaagtactatccgatctgctgttttttgttgcaaaatgcacggaacctatcacagttaaaaaaatgtgtgaacgcttattttgttaatgaacaatttctattggatcttgaattaagcctaaaggtgctcgtgagtaagaaattaatttaaatgcacttatgatagttagagatactctaaaaatgttttgatttcaaaaattgcagtcaaagttttgataaattgttactagagactaaaagttcaagacagaacacgaagatcattttaaaagctattctctgtatgaattaagatacataggtgaagggatttccctcaagaaaagtttttacacaatacatatttttaggggaaaaaaattcacaaagagcaaaaggatgggagaaacaaagggcgttgaagaagaggaggtactcataacctcatgacgcagttcactttttttttcaatcggttcttttttctcccaaataccattgggaaaggggggggggggtttgttcgaaagtgtcaacacaaacacaaaaatgaaataaaaaggatcatagtattggtttggtaaagaagctcttagaaaacgccaggcaaaaaaaaaacacattccgatgaagaactctgaagctcatctttgagctcgtggagccaagaaaaaactcaatgagcattggacagctggagggcaacaccaacagccggaaaacaagacattttaaaactttaaaaattcttttatagaaataaatgtcggcgatattgccggtgtggtctttcaatttttataaaataaaacctatccattttgttggcgtttcctcttttttggaaattgttttttcttcggataaaaaattatccacaaaattttgataaaaatatgcaaatgttggaattttcatttattccgggaaattaaagaacgtaataacagttttatttggaaaaaaaagttgcaactttgatctaaaaatttttaacagaaaaatccatacagtatcatctattaatctcataaatcaacaccaaaactgaaaaataaagtatctgtatcaaaaagcacacagacagagaaatgtttacaggcagtctagtttgttcacattttgacgtaaatactcagtcattgtcgtaggtactcaaatttacaatacgattaaaattttcttgattctcagcgctaatttttgatcatttaccggaatttattggtgtcagtgaagttgatcttgttaacacggaaaaacggaaaaattctacaaaaatgtcagacttttttggtgaaaatgaattgataaaaattgtgattgataaggaaaattggtggtgaattttaaactgtgtgattttgatctgatcttttgcaatatctggttagttgacaatttatcatgtttctgagagcatattcctcagaattaaatttgtttttattttgctagttgtcaactttttagtgaatctaaaagtctaaaaggttttgaaaatgaaatcaaaatgctttaaattcttttttaaatcgaattttcattttcttagaaacggatttccagaaaggaagaataaaaaactaaatccaagaaacaggagattttcgccagaacgattttttttgaataactcaatttgtggggattctttgaaatttgggccggtctggaattgaagattttattattattaataggaaaattgctcgattcagattattgaaatagtcttgaaaatatgaatgttgaattattgttgaatatttctgaaaaaaaggctacttgcgacgtggcctagaaaaagagaacaatcggccaccaatttttttaaatactaaataatctgtcttttagtgatttttctccgttattaccaatatttttcattaatttctttttttggcaaaaaacttgaaaatcaagggataaattgaggtaccgttctcgtttatgcaacgtggcctaaaaagcagaaagttcggccactaattttttttggcatattgaaagaaaatcggccatagattttttaaatgagcctttaaaactgattttcgatcactgaaacaacgaaaacaaaaagagtaaagcaacttgaaggttttcaaataaaaataaggaagatgcttgaactcttgttaaagaacattccagataaatggattttgcaataaataaaataaaataaaaacaggtgagttcacataaagatgtctatttataactatcaatgatgactctggggtttactatttccgagggttttttgcgaaagaacggatcggtagccgcccctgtgaagagagaaaaagattgacgaaatatgtaaatagagaatagacaagttggtgagctctttctgttgtgtgtgtgagagagatagagagagtacagagagtacagagatatggaaagacgtaagaagaggagcgtaccgacgtcacgccctggtaggggaggggagaagggacacaggacactctgaaaagatagaaaatagagaaaaaagagccacaagaacactgaaatgaaatgtgctttggtttaaaaataagggaacttttgaaaattgaaaatactgaaatgcgcgtatggagcaccaaaatttctttgcaattcagattgcaattattaccaagttgcaagaaaatacaaaaaaaataacggtacccggtctcgacgcgaccgagagtttcgcaaaagagagtgcgcctttaaagagtactgtagttgcgaaattctgttttacgcaattgtgttcaattatcatcgatattttttcttttcgaaaaattagtttttcgaaaaacagctttaaaaaggggtggataaaaattgcaaaaaaaaactgagaaactacggtaatctttaaaggtacacactcttctatgcctgaaatttccggtcgcgtcgagaccaggttccgtagtttttcgtcagaaattgtgtttaatagcaacaagattagatttcattgttatacaagagttaaggtcggaaaaaaaatgtttatcaaaaaataaatatgccaattcaaatttgtcccatgaggtatttgaaccgatttaaatataattactggtactttttgtattagatgcttttgaatggaagattaaccgcagtttaagagcaccaacaaaacaacaaaccgacttttcttaattgaggtctcgtgtttttcgaaaaaaaaaacaatgttttgtttttctgactgaaatgtttctcgaattttccaattaaagcgaatttttgtttctttttatgagcagagtactctgcagagtttcatattttaaagttaaaagataaaaaaatacggtatgcggtctcgacacgacacttttttgctaaataaaaagggatgtgcgcctttaacgagtactgtagtttcaaacttccgttgcttttaaattttcatggagttttcatgcagcatgcagcaacaaatttttgaaagtactgaactctttaaaggtgcacatccgtttttatccaataaaaaattgtcgtgtcgagaccgagtaccgtattttggcgcaaaaatgacaaaattttgcgtctgtgcaatagttaaggtcccaccgcgatccaagtcatcttattggaaatcgcgcgggaatttcaactgttcaagaattctgcttgtatttttgacctttgttcctcctctaagaaaatctgtgtccaccgcccaccaaaaaagatacaattcccacgccttgcaaactctttggcgtcactattcgtcgtgccgaacatgaattatttaaaattctaaaatagaagaaaaaataaactagagaggagaggaaaagaaataagaaggcacaaaaatataagaaaatgaatgaatgtgtgtgcatgaagagaaaatgagcaatctcattaaataggcgagcccctaggaaaaccaaaagagagtagtacgggggcagtgagagaacgagcacatgcgttcaggaaatgcgtcgagactcgaaaatagcagtcgtattggctatttttaggcttctcactgctgcaaacgaggggaccactgcttccttcatgattacatatccatcgtttatttttggcttttcacatacaagtactcgaggcaaaaggcaatatatgaatatgaataaaagtgagattaaaagcaattgatttagcagggttagcatttcttgttatcatactggaactacgtagtttccagggaaaagcccagtgactccatccaagacaccttcataccagtcgtcatcgttctttttcagtacgtagacaattgcgttctcgcgaagtgtcaactcgtcttcttttgcagcatcatagtcgtacaggacccgtactgaaaaaaaagattggtttttttcgaaaatgtttaaattgacaaatataattgctttgtaacattaaaaattctgcaaaaaatcgcattttacaacttaagatttcgattctttttggatttttttgatactccgatgtttttaaaggaaatttatttttcgtttttttcgaaaataaaagctaaaaagataactttttaaaaaatcaaagcttataattttcaaaatttgaaaattctcaaaaaaaaaaaatttggagatatttgaatttttcaaaatcactttccaatatcacaaaattttttgtttttttctcttttttaaatttttattaaatttaatttttttaaacttttttcggtttttataataaatttttcactaacaattttagccaattttctaaatcgtaaaataatacagaaaagcttagagaatttttttccgacaatttttcaatcaaattaaaatctccaaaaatacctttttccaaatactcgttgggcatccatccagcactcgtatcaaagagacttggtggctgactcgaactgtacgattctgttctaccagcaaacactccatacgctgatgacccaccaactgattctggtggaggtggtagatcatccatatcatcttgtgttggcattcgacttgacattccagtgagcaaagaatttggtggaggtggaagatcatgtcggttcaccgttgattttcgaatagttccataattttgttgttgcatttgttgttgttgttgttgttgtaccacacttcccggtgcaacatatccagtataattcatagctggtggtggaagtgggaatgttggtgattctggacctccagcactactttgtgcagatgatagtctgggaatagaaaagctaccatccactgtagtccgaccaccagctcgaatagttccgtaacgatcaggttgataaatggaattatagtctgatgatccgtgttgacttccgcttccaccaccaccgctcatatgatctccgaactctgatccgtggctcatttgacggccgattcgtgattctgattgtggtgtgacctgtaaaaagtaatcggattatgttagaaaaaacttgattaattttttgaaaaggaaatgagctgattttttaaaaattagttgtttagtctgaagtcgacaaaaactagcctgaaacattgaatttcataaaaagacttctaaaaaatttcaaaattaattatgtgattattcaataaatactgtatctaactgctgtaacaaggatttcagattcttattcaggctcgctctaaattttttttcgatattttcagaagtctcattatgaaatgcggtcgttttgggtcaaaaaaaccgttttttgaataaatttatcaatggttcacttttttttcaatattgagtgtatttttcagaaaaaaaagtttaaaatttaaaatgtataagttatgtcagaatttttcgctcccttttttttttgaaaacgttttgtcaaaaacacgaaaagcaaattattttcagcctctatgaatatttcaaatgttcacctgtggcaaccgataatccgatggagcaattgatggagcatacggtctcattgttcttcctaacgtagccgttcgttcaccagcataaactccatacgctggagattcattgtgaaattgtgatggagaactgccagaaattgatgaagttgctcttgagattggtgctgctctcggtggatccgatgttctgacaccatgccctattccgtcaagaacagaaaaatcgatgggcgttcgttgatatctctgcttttcatctgggattgctggtgcaatgattttgggttgcttgaataatgttttattggttgtgagagaaccaatttctcgtcttgcaagcttctctttatgtacatcaactacttggctaacatattgaacttgatttgttaaagagttcactttatcggtttgtagagcaagcatatcgtgtaaatctctgaaaaaaagattcataattaaaacaaattaattgaaatacttacgtaaccatcttgttaatctggtaggctacgctggcgagtgcctggatcgcgaatttcttggattcctctagcgcagcagatttattctgaaaacgtttaattcataaacttaaaagaaaaaattaaaccacacgtttgattgtatataattatcctcacaatacgcggcaacttgttgaagattcgcatgactcgtttccagttgagctcgattatcgggtatccgtcgctcgatgagctcttgaagatcattaacactcattccgccttccccattatgtagcatctgtaacaaactaaaagttaactaacgtttagaaaaatattttaaaaataataaattgacagcagaaatt
