# Supplementary material for: A spontaneous complex structural variant in rcan-1 increases exploratory behavior and laboratory fitness of Caenorhabditis elegans
Source: PLoS Genet. 2020 Feb 24;16(2):e1008606. doi: 10.1371/journal.pgen.1008606 (PMC7058356; doi:10.1371/journal.pgen.1008606)
Supplement: S3 Data — This file contains annotated gene and junction information for the structural variant in Genbank format. (TXT) [file pgen.1008606.s012.txt]

LOCUS       Exported               21336 bp ds-DNA     linear   UNA 05-AUG-2019
DEFINITION  natural linear DNA
ACCESSION   .
VERSION     .
KEYWORDS    proposed structural variant sequence_figure 4
SOURCE      natural DNA sequence
  ORGANISM  unspecified
REFERENCE   1  (bases 1 to 21336)
  AUTHORS   Georgia Tech
  TITLE     Direct Submission
  JOURNAL   Exported Monday, Aug 5, 2019 from SnapGene 3.3.4
            http://www.snapgene.com
FEATURES             Location/Qualifiers
     source          1..21336
                     /organism="Caenorhabditis elegans"
                     /chromosome="III"
                     /strain="Bristol N2"
                     /mol_type="genomic DNA"
                     /db_xref="taxon:6239"
     CDS             join(83..189,295..367,421..542,959..1164,1212..1798)
                     /codon_start=1
                     /gene="pst-2"
                     /locus_tag="CELE_F54E7.1"
                     /standard_name="F54E7.1a"
                     /product="Adenosine 3'-phospho 5'-phosphosulfate 
                     transporter 2"
                     /label=pst-2 (F54E7.1a)
                     /note="Confirmed by transcript evidence"
                     /db_xref="GeneID:175787"
                     /db_xref="WormBase:WBGene00018827"
                     /protein_id="NP_001040855.1"
                     /translation="MTAAQIHSDCSVHMLPRHVKEDVEPIHLLGFNIARKPKWLQFVLL
                     SLAIFILYIGYGYMQELIFKLPGMKPFGWTLTLIQFLIYSGCGYTECIIWHNTKRMIPW
                     RIYGVIAFFTVATMGLSNASVGYLNYPTQVIFKCCKLIPVLIGGILIQGKRYGWIDIGA
                     AMLMSLGIIMFTLADNKVSPNFDSRGYIMICGALLADAVIGNIQEKNMKKYGGSSNEMV
                     LYSYGIGSVFIFAFVVLSGEVFSAIPFFLENSWKTFGYALILSCLGYLGVNVVLTHIKV
                     FGALVAVTVTTLRKALTIILSFMLFSKPFTIEYVYAGSVVMLAIYLNLYSKNKTSWDNM
                     IRRFVARAMGYHDVSVARKDPMTV"
     mRNA            join(83..189,295..367,421..542,959..1164,1212..1798)
                     /gene="pst-2 mRNA"
                     /gene="pst-2"
                     /locus_tag="CELE_F54E7.1"
                     /product="Adenosine 3'-phospho 5'-phosphosulfate 
                     transporter 2"
                     /note="transcript_id=NM_001047390.3"
                     /db_xref="GeneID:175787"
                     /db_xref="WormBase:WBGene00018827"
     gene            83..1798
                     /gene="pst-2"
                     /locus_tag="CELE_F54E7.1"
                     /db_xref="GeneID:175787"
                     /db_xref="WormBase:WBGene00018827"
     CDS             join(1008..1164,1212..1798)
                     /codon_start=1
                     /gene="pst-2"
                     /locus_tag="CELE_F54E7.1"
                     /standard_name="F54E7.1b"
                     /product="Adenosine 3'-phospho 5'-phosphosulfate 
                     transporter 2"
                     /label=pst-2 (F54E7.1b)
                     /note="Confirmed by transcript evidence"
                     /db_xref="EnsemblGenomes-Gn:WBGene00018827"
                     /db_xref="EnsemblGenomes-Tr:F54E7.1a"
                     /db_xref="GeneID:175787"
                     /db_xref="WormBase:WBGene00018827"
                     /protein_id="NP_001040856.1"
                     /translation="MGLSNASVGYLNYPTQVIFKCCKLIPVLIGGILIQGKRYGWIDIG
                     AAMLMSLGIIMFTLADNKVSPNFDSRGYIMICGALLADAVIGNIQEKNMKKYGGSSNEM
                     VLYSYGIGSVFIFAFVVLSGEVFSAIPFFLENSWKTFGYALILSCLGYLGVNVVLTHIK
                     VFGALVAVTVTTLRKALTIILSFMLFSKPFTIEYVYAGSVVMLAIYLNLYSKNKTSWDN
                     MIRRFVARAMGYHDVSVARKDPMTV"
     mRNA            join(1008..1164,1212..1798)
                     /gene="pst-2 mRNA"
                     /gene="pst-2"
                     /locus_tag="CELE_F54E7.1"
                     /product="Adenosine 3'-phospho 5'-phosphosulfate 
                     transporter 2"
                     /note="transcript_id=NM_001047391.2"
                     /db_xref="GeneID:175787"
                     /db_xref="WormBase:WBGene00018827"
     misc_feature    complement(1799..2222)
                     /label=3' downstream noncoding region
     CDS             complement(join(2223..2352,3023..3283,3334..3446,
                     3495..3614))
                     /codon_start=1
                     /gene="rcan-1"
                     /locus_tag="CELE_F54E7.7"
                     /standard_name="F54E7.7"
                     /product="Calcipressin-like protein"
                     /label=rcan-1 (F54E7.7)
                     /note="Confirmed by transcript evidence"
                     /db_xref="EnsemblGenomes-Gn:WBGene00004321"
                     /db_xref="EnsemblGenomes-Tr:F54E7.7"
                     /db_xref="GeneID:175788"
                     /db_xref="WormBase:WBGene00004321"
                     /protein_id="NP_498223.2"
                     /translation="MVADNSEKSTKSVANGSLISTVSSKDDLPNAIIVTQVPEDVFDNK
                     QDKANFSSLFTQIEKDIHFDFLRSFRRVRVIFSSPENATAAKLIVQGFSFKGHELKAFF
                     AQRIYMSANSQMLSPPPLEKQFLISPPCSPPVGWEQTKDMPPVVCNFDLMARLASFAID
                     EKYEVHNGDELTPAIIVHPCETPIDVPSAIEMPRTPRPSSPCEQ"
     misc_feature    3328..3367
                     /label=Junction4
     misc_feature    3615..6199
                     /label=5' upstream noncoding region
     misc_feature    complement(3803..3842)
                     /label=Junction4
     misc_feature    4432..4514
                     /label=1st rearrangement
     misc_feature    4432..4470
                     /label=Junction2
     misc_feature    4475..4514
                     /label=Junction2
     misc_feature    4728..4767
                     /label=Junction1
     misc_feature    4937..4976
                     /label=Junction3
     misc_feature    complement(5343..5382)
                     /label=Junction2
     misc_feature    5972..6011
                     /label=Junction4
     CDS             join(6200..6319,6368..6480,6531..6791,7462..7591)
                     /codon_start=1
                     /gene="rcan-1"
                     /locus_tag="CELE_F54E7.7"
                     /standard_name="F54E7.7"
                     /product="Calcipressin-like protein"
                     /label=rcan-1 (F54E7.7)
                     /note="Confirmed by transcript evidence"
                     /db_xref="EnsemblGenomes-Gn:WBGene00004321"
                     /db_xref="EnsemblGenomes-Tr:F54E7.7"
                     /db_xref="GeneID:175788"
                     /db_xref="WormBase:WBGene00004321"
                     /protein_id="NP_498223.2"
                     /translation="MVADNSEKSTKSVANGSLISTVSSKDDLPNAIIVTQVPEDVFDNK
                     QDKANFSSLFTQIEKDIHFDFLRSFRRVRVIFSSPENATAAKLIVQGFSFKGHELKAFF
                     AQRIYMSANSQMLSPPPLEKQFLISPPCSPPVGWEQTKDMPPVVCNFDLMARLASFAID
                     EKYEVHNGDELTPAIIVHPCETPIDVPSAIEMPRTPRPSSPCEQ"
     misc_feature    complement(6447..6486)
                     /label=Junction4
     misc_feature    7592..7632
                     /label=3' downstream noncoding region
     misc_feature    7593..7672
                     /label=2nd rearrangement
     misc_feature    7593..7632
                     /label=Junction5
     misc_feature    complement(7633..7853)
                     /label=3' downstream noncoding region
     misc_feature    7633..7672
                     /label=Junction5
     misc_feature    7814..7893
                     /label=3rd rearrangement
     misc_feature    7814..7853
                     /label=Junction3
     misc_feature    7854..9116
                     /label=5' upstream noncoding region
     misc_feature    7854..7893
                     /label=Junction3
     misc_feature    complement(8260..8299)
                     /label=Junction2
     misc_feature    8889..8928
                     /label=Junction4
     CDS             join(9117..9236,9285..9397)
                     /codon_start=1
                     /gene="rcan-1"
                     /locus_tag="CELE_F54E7.7"
                     /standard_name="F54E7.7"
                     /product="Calcipressin-like protein"
                     /label=rcan-1 (F54E7.7)
                     /note="Confirmed by transcript evidence"
                     /db_xref="EnsemblGenomes-Gn:WBGene00004321"
                     /db_xref="EnsemblGenomes-Tr:F54E7.7"
                     /db_xref="GeneID:175788"
                     /db_xref="WormBase:WBGene00004321"
                     /protein_id="NP_498223.2"
                     /translation="MVADNSEKSTKSVANGSLISTVSSKDDLPNAIIVTQVPEDVFDNK
                     QDKANFSSLFTQIEKDIHFDFLRSFRRVRVIF"
     misc_feature    9364..9446
                     /label=4th rearrangement
     misc_feature    complement(9364..9403)
                     /label=Junction4
     misc_feature    9407..12275
                     /label=5' upstream noncoding region
     misc_feature    complement(9407..9446)
                     /label=Junction4
     misc_feature    10036..10075
                     /label=Junction2
     misc_feature    complement(10442..10481)
                     /label=Junction3
     misc_feature    10651..10730
                     /label=5th rearrangement
     misc_feature    complement(10651..10690)
                     /label=Junction1
     misc_feature    complement(10691..10730)
                     /label=Junction1
     misc_feature    10739..10778
                     /label=Junction2
     misc_feature    10992..11031
                     /label=Junction1
     misc_feature    11201..11240
                     /label=Junction3
     misc_feature    complement(11607..11646)
                     /label=Junction2
     misc_feature    12236..12318
                     /label=6th rearrangement
     misc_feature    12236..12275
                     /label=Junction4
     misc_feature    12279..12318
                     /label=Junction4
     CDS             complement(join(12285..12397,12446..12565))
                     /codon_start=1
                     /gene="rcan-1"
                     /locus_tag="CELE_F54E7.7"
                     /standard_name="F54E7.7"
                     /product="Calcipressin-like protein"
                     /label=rcan-1 (F54E7.7)
                     /note="Confirmed by transcript evidence"
                     /db_xref="EnsemblGenomes-Gn:WBGene00004321"
                     /db_xref="EnsemblGenomes-Tr:F54E7.7"
                     /db_xref="GeneID:175788"
                     /db_xref="WormBase:WBGene00004321"
                     /protein_id="NP_498223.2"
                     /translation="MVADNSEKSTKSVANGSLISTVSSKDDLPNAIIVTQVPEDVFDNK
                     QDKANFSSLFTQIEKDIHFDFLRSFRRVRVIF"
     misc_feature    complement(12566..18764)
                     /label=5' upstream noncoding region
     CDS             complement(join(18765..18925,19410..20001,20493..20934,
                     20981..21066,21114..21242))
                     /codon_start=1
                     /gene="abi-1"
                     /locus_tag="CELE_B0336.6"
                     /standard_name="B0336.6"
                     /product="ABl Interactor homolog"
                     /label=abi-1 (B0336.6)
                     /note="Product from WormBase gene class abi; Confirmed by 
                     transcript evidence"
                     /db_xref="EnsemblGenomes-Gn:WBGene00015146"
                     /db_xref="EnsemblGenomes-Tr:B0336.6.1"
                     /db_xref="EnsemblGenomes-Tr:B0336.6.2"
                     /db_xref="GeneID:175789"
                     /db_xref="GOA:Q10929"
                     /db_xref="InterPro:IPR001452"
                     /db_xref="InterPro:IPR012849"
                     /db_xref="InterPro:IPR028457"
                     /db_xref="InterPro:IPR036028"
                     /db_xref="InterPro:IPR036993"
                     /db_xref="UniProtKB/TrEMBL:Q10929"
                     /db_xref="WormBase:WBGene00015146"
                     /protein_id="NP_498224.1"
                     /translation="MSVNDLQELIERRIPDNRAQLETSHANLQQVAAYCEDNYIQSNNK
                     SAALEESKKFAIQALASVAYQINKMVTDLHDMLALQTDKVNSLTNQVQYVSQVVDVHKE
                     KLARREIGSLTTNKTLFKQPKIIAPAIPDEKQRYQRTPIDFSVLDGIGHGVRTSDPPRA
                     APISRATSSISGSSPSQFHNESPAYGVYAGERTATLGRTMRPYAPSIAPSDYRLPQVTP
                     QSESRIGRQMSHGSEFGDHMSGGGGSGSQHGSSDYNSIYQPDRYGTIRAGGRTTVDGSF
                     SIPRLSSAQSSAGGPESPTFPLPPPAMNYTGYVAPGSVVQQQQQQQMQQQNYGTIRKST
                     VNRHDLPPPPNSLLTGMSSRMPTQDDMDDLPPPPESVGGSSAYGVFAGRTESYSSSQPP
                     SLFDTSAGWMPNEYLEKVRVLYDYDAAKEDELTLRENAIVYVLKKNDDDWYEGVLDGVT
                     GLFPGNYVVPV"
     mRNA            complement(join(18765..18925,19410..20001,20493..20934,
                     20981..21066,21114..21242))
                     /gene="abi-1 mRNA"
                     /gene="abi-1"
                     /locus_tag="CELE_B0336.6"
                     /product="ABl Interactor homolog"
                     /note="transcript_id=NM_065823.4"
                     /db_xref="GeneID:175789"
                     /db_xref="WormBase:WBGene00015146"
     gene            complement(18765..21242)
                     /gene="abi-1"
                     /locus_tag="CELE_B0336.6"
                     /db_xref="GeneID:175789"
                     /db_xref="WormBase:WBGene00015146"
ORIGIN
        1 ccaatggaca atctgaacaa atgcctatct gatttagatc tcaatttccc tttatttgcg
       61 cactttccac ccactctttc aaatgactgc agctcaaata cattctgatt gtagtgttca
      121 tatgctgcca cgtcatgtca aagaggatgt agaaccaatt catctgttag ggtttaatat
      181 tgccagaaag tgagttttaa ttttcaattt taaagcggaa tttcaaaagc gataaaatcg
      241 agaatacatt atgaaatctc gagccgattt aatttgtgaa ttcatgattt tcagaccaaa
      301 atggcttcaa tttgttcttc tttctttagc aatatttatt ttgtacatag gatacgggta
      361 tatgcaggtg agattagaag tttacataaa aaaatgtttg gaagaaaaaa aatatttcag
      421 gaattaatat tcaaactacc tggaatgaaa ccatttggat ggacgttaac acttattcaa
      481 ttcctgattt atagcggatg tggatatacg gaatgtatta tttggcataa cacgaaacga
      541 atgtgagttt tcaattatta ttcaaatttc gcgatttgtg cgtcagtaaa taggtctcga
      601 cacgcttttt tgtttaatga aatctgatgt gtgcctttaa agagtactgt aacttcaaac
      661 ttttgttgct acggattttt tctcgatttt gtttattaat aaaataaata catttattca
      721 aaatttaaaa caaaaaaatt aaacaaatta aaaaaaggga aaaactgtaa agtcgataaa
      781 aattccacag gaactaaggt gcgaaagttt gaaactacag taatcttcaa aggcgcacac
      841 cattttccac aaaaattgcc gtgttgagac cggttttgat gcaacaatcg caatatttcg
      901 cgtatatgta gtacaaatag tacaaaattc agaattaaaa aatatttaat ttttccagga
      961 tcccttggag aatctacggt gtaattgcct ttttcacagt agcaacaatg ggactttcga
     1021 atgcatccgt tggatattta aattatccaa ctcaagtgat tttcaagtgc tgcaagctaa
     1081 ttccagtgct cattggaggg attctgatcc aaggaaaacg atatggatgg attgatattg
     1141 gtgcggcgat gttaatgagt ttaggtgagg attttggatt ttaaaaaatt aattaaatat
     1201 tttatttcca ggaattatca tgttcacatt ggccgataat aaagtatccc caaatttcga
     1261 ttctcgagga tacatcatga tttgtggagc tcttctggca gatgctgtaa ttggaaatat
     1321 tcaagaaaag aatatgaaga agtacggtgg atctagtaat gaaatggttc tctactcata
     1381 tggaattggc tcagtgttca ttttcgcatt tgtcgtgctc tccggtgaag tcttcagtgc
     1441 aattccattt ttcctggaga actcgtggaa aacattcggc tacgcactga tcctctcatg
     1501 tcttggatat ctcggtgtca acgttgtgct cactcatatc aaagtgtttg gagcacttgt
     1561 tgcggttact gtgacaactc ttcgcaaggc actgactata attctgtcgt tcatgctctt
     1621 ctcgaagccg ttcaccatcg aatatgttta tgcgggatct gtggtgatgc tggcaattta
     1681 tttgaatttg tacagcaaga acaagacgtc ttgggataat atgataagaa gattcgtggc
     1741 gagagcaatg ggatatcatg atgtatctgt tgctaggaag gatccaatga cggtttagaa
     1801 cttaaatatt aacgaataac tttttatcag ggctcgggta tattatactt gctttttcct
     1861 tcttttcatg tgatattgtc agttctttta aatacaaata atttatttgc attattttct
     1921 ttttttttca ttttgaagat tcattccata aaaaggaata tatagtaagt attgggtggt
     1981 aaacaatttt tgggatatat ttacaaaaac aaaatatcag caaaaataag tggattgttg
     2041 gattaggaag agacacgtct acccgcggca gaataagctc tgcggattga agttgaaaca
     2101 aggaaaaaat gaaaaaattg gagaagaagg agtgcaacac aaatagaatg aggatgattg
     2161 taaagctgga agagaaaaat gaataacaag aagaatgaga aggaaaggga tatccaagat
     2221 aattactgtt cacatggaga tgaagggcgt ggagttcgtg gcatttcaat tgctgatggt
     2281 acgtcaattg gggtctcgca tggatgaaca atgattgctg gtgtcagctc gtctccattg
     2341 tgtacttcat atctgaattt tggatttgaa aaaaattgat taaaatattt caatatttag
     2401 tttattgtac tttcgcgaaa ttctggcact tcagtttaaa ggcacacgct tcttctgagt
     2461 gggtctcgcc aagatctacg tcatagtggt tgcttcagat gtcaaacttt acagagatat
     2521 gaataataat aaaaaaattg agcatgtagc aactattaca agaacatata attttgggaa
     2581 tgcgttttgc acaactattc aaaatatctc gtagcgaaaa ctacagtaat tctttaaatg
     2641 actactatag tgcttgtgtc gatttactgg ctcgatttta aaactaacta aaatcattga
     2701 tttaatgaaa gaatattaaa attgagcaaa ataagaatac gacgttatta tacgacacac
     2761 tattcgaaaa ggaattaatt tcaaaaatcg agctcgtaaa tcgacacaag tgctacagta
     2821 gtcatttaaa aaaaaatact gtagttttcg ctacgagata ttttgcatat gttgcgcaaa
     2881 acgcattctc aaaatgtggt gttcccgtaa taagcgctgt gtgatacaaa gtagaaacag
     2941 tattccaggc ttgcaaaact ccaaacttat agaccccttt tttcacattt ttcaactttt
     3001 gataaacgtc atataaactt acttttcatc gatagcaaat gacgcaagtc tggccattaa
     3061 atcaaaattg catacaaccg gtggcatatc tttagtctgc tcccatccga ctggtggaga
     3121 acatggtggt gaaattaaaa actgtttttc gagtggtggg ggggaaagca tttgggaatt
     3181 ggcactcatg tagatccttt gtgcaaaaaa agctttcaac tcgtgccctt taaaagagaa
     3241 tccttgaacg ataagtttgg cggctgtagc gttttcgggg gagctggaaa caaaacaaaa
     3301 gttattgaaa attggcggtt tcctctgact cacctgaaaa ttactcgaac tcgtcggaag
     3361 ctgcgcagga aatcgaaatg aatgtctttc tcgatttgtg tgaatagaga tgagaagttt
     3421 gccttgtctt gtttattatc gaatacctat aaataaaagt taaaagtaga gccaatttga
     3481 aatcaaaagc ttacatcttc tggtacttga gtcacaataa ttgcatttgg aagatcatct
     3541 ttactggaaa cagtgctgat caatgatcca ttggcaacgg atttcgttga tttttccgag
     3601 ttatcagcca ccattttttg ttgttaactt atagaaaaaa tttcagcaac caccgagttt
     3661 gggagaaaaa gaagaactga agcctgaaaa aaagattcat tttttctatc ttcttttcat
     3721 ggtgtgggcg tttcaaaacg gaaatcgggt gccggagggc acaatttaga cgaaaaaaaa
     3781 atcacatgga ttctggagct tgaaaactct gaaaacacaa cgtgatgacg gtgatgatga
     3841 agatggtcaa gagaaaggaa gaaagaacag tggtctcgag aagaaatatc cataaaaaaa
     3901 gcagaaggaa agtgagacgt agactgaata agatagattt tccagtaaac cagtagccat
     3961 ggccatcaag ggaatttcaa atttttggaa caaatgactc atggtgcatg agtgtgggtg
     4021 gtttaaagca aaagaaaaaa catttattgt tcggtttttc gacaaaaaca acaaatcttt
     4081 tagtcccccc gttctgaata tagaattttg aacaaaaact cttggaattt ttgaggcggg
     4141 aaatttgctg tttttcttat gcttccaagt tcctagagac gaaaagttct tataataacg
     4201 aaataatcca atttttgatt caacatttcg aaaattattc tcaataattg agaattatta
     4261 tgaaatcttg taaaaatgaa ccttttaggg tattctctta ataattagct tcaaaaataa
     4321 cttgaatcgt ggcgagacct acaataaacg acaaaagatt cgtgcagaat ggggtggcct
     4381 gcctcgtgcc aatatatata tattcagata caatgtgttc tcttcttctg atccgcacgg
     4441 aaaccatcaa aaactggacc gggaagcgga cccaccttgt ttcgtttctc tcgtgttttt
     4501 ttcttcttct tttactgctc cgcgagcatc aaaatatctg tgtaaatgca cgtgttttcc
     4561 tacttctctc actcgtggtt catttcatct cctatttttg tcataaggtt ctgtttttag
     4621 acatgttttt tcttgagttt agaatcgatt ctctatcaat ttcaatttcg ctctaaagat
     4681 aaaaatttga atttctagtt acaaaatgtt gttgcagttg tccatttttt aaaacgaaag
     4741 gcttctccaa gggaatcgtg gtccacaagt gaagtgtgat tcccaaaact gagcgttttg
     4801 tactcttttc gaacaatctc catacgtctt atgtgaatgg atgtcattcc taaacctctg
     4861 accgattttc attccactcg gctgctcgca gagttcagag gcttaacctc ttgatcgttt
     4921 ttcttttttt agtcttgctg tttctcccag ctcgaattgt attcaaattt ctgatgaaac
     4981 tgcgtcagcg ctctgctgcg cctgggggag attatggaaa tttttgtggg ctttttttcg
     5041 ctttttgaat tttggtgcgt ctaatatcag agtattgtct catattttac gaatttctag
     5101 tccttggttt ctcggaattt taaaccaatt tggtgaattt aagaaaagtt gccgtatctt
     5161 ttcaaaagca cacactgatt ttctaaaaat tttgatcgtg gtaggaccct ttctgcatca
     5221 aaaatagatg tatctttgca attataattt ctgccatttc gtgttccatc cctccacgtc
     5281 acacagaaat aatccaatgt tcagtttcac cgaccacgtg aacaaacatt gacatcattt
     5341 ctgtccgctt cccggtccag tttttgatgg tttccgtgcg gatcagaaga agagaacaca
     5401 ttgtatctga atatatatat attggcacga ggcaggccac cccattctgc acgaatcttt
     5461 tgtcgtttat tgtaggtctc gccacgattc aagttatttt tgaagctaat tattaagaga
     5521 ataccctaaa aggttcattt ttacaagatt tcataataat tctcaattat tgagaataat
     5581 tttcgaaatg ttgaatcaaa aattggatta tttcgttatt ataagaactt ttcgtctcta
     5641 ggaacttgga agcataagaa aaacagcaaa tttcccgcct caaaaattcc aagagttttt
     5701 gttcaaaatt ctatattcag aacgggggga ctaaaagatt tgttgttttt gtcgaaaaac
     5761 cgaacaataa atgttttttc ttttgcttta aaccacccac actcatgcac catgagtcat
     5821 ttgttccaaa aatttgaaat tcccttgatg gccatggcta ctggtttact ggaaaatcta
     5881 tcttattcag tctacgtctc actttccttc tgcttttttt atggatattt cttctcgaga
     5941 ccactgttct ttcttccttt ctcttgacca tcttcatcat caccgtcatc acgttgtgtt
     6001 ttcagagttt tcaagctcca gaatccatgt gatttttttt tcgtctaaat tgtgccctcc
     6061 ggcacccgat ttccgttttg aaacgcccac accatgaaaa gaagatagaa aaaatgaatc
     6121 tttttttcag gcttcagttc ttctttttct cccaaactcg gtggttgctg aaattttttc
     6181 tataagttaa caacaaaaaa tggtggctga taactcggaa aaatcaacga aatccgttgc
     6241 caatggatca ttgatcagca ctgtttccag taaagatgat cttccaaatg caattattgt
     6301 gactcaagta ccagaagatg taagcttttg atttcaaatt ggctctactt ttaactttta
     6361 tttataggta ttcgataata aacaagacaa ggcaaacttc tcatctctat tcacacaaat
     6421 cgagaaagac attcatttcg atttcctgcg cagcttccga cgagttcgag taattttcag
     6481 gtgagtcaga ggaaaccgcc aattttcaat aacttttgtt ttgtttccag ctcccccgaa
     6541 aacgctacag ccgccaaact tatcgttcaa ggattctctt ttaaagggca cgagttgaaa
     6601 gctttttttg cacaaaggat ctacatgagt gccaattccc aaatgctttc ccccccacca
     6661 ctcgaaaaac agtttttaat ttcaccacca tgttctccac cagtcggatg ggagcagact
     6721 aaagatatgc caccggttgt atgcaatttt gatttaatgg ccagacttgc gtcatttgct
     6781 atcgatgaaa agtaagttta tatgacgttt atcaaaagtt gaaaaatgtg aaaaaagggg
     6841 tctataagtt tggagttttg caagcctgga atactgtttc tactttgtat cacacagcgc
     6901 ttattacggg aacaccacat tttgagaatg cgttttgcgc aacatatgca aaatatctcg
     6961 tagcgaaaac tacagtattt ttttttaaat gactactgta gcacttgtgt cgatttacga
     7021 gctcgatttt tgaaattaat tccttttcga atagtgtgtc gtataataac gtcgtattct
     7081 tattttgctc aattttaata ttctttcatt aaatcaatga ttttagttag ttttaaaatc
     7141 gagccagtaa atcgacacaa gcactatagt agtcatttaa agaattactg tagttttcgc
     7201 tacgagatat tttgaatagt tgtgcaaaac gcattcccaa aattatatgt tcttgtaata
     7261 gttgctacat gctcaatttt tttattatta ttcatatctc tgtaaagttt gacatctgaa
     7321 gcaaccacta tgacgtagat cttggcgaga cccactcaga agaagcgtgt gcctttaaac
     7381 tgaagtgcca gaatttcgcg aaagtacaat aaactaaata ttgaaatatt ttaatcaatt
     7441 tttttcaaat ccaaaattca gatatgaagt acacaatgga gacgagctga caccagcaat
     7501 cattgttcat ccatgcgaga ccccaattga cgtaccatca gcaattgaaa tgccacgaac
     7561 tccacgccct tcatctccat gtgaacagta attatcttgg atatcccttt ccttctcatt
     7621 cttcttgtta ttatagtaag tattgggtgg taaacaattt ttgggatata tttacaaaaa
     7681 caaaatatca gcaaaaataa gtggattgtt ggattaggaa gagacacgtc tacccgcggc
     7741 agaataagct ctgcggattg aagttgaaac aaggaaaaaa tgaaaaaatt ggagaagaag
     7801 gagtgcaaca caaatagaat gaggatgatt gtaaagctgg aagagaaaaa tgagctgttt
     7861 ctcccagctc gaattgtatt caaatttctg atgaaactgc gtcagcgctc tgctgcgcct
     7921 gggggagatt atggaaattt ttgtgggctt tttttcgctt tttgaatttt ggtgcgtcta
     7981 atatcagagt attgtctcat attttacgaa tttctagtcc ttggtttctc ggaattttaa
     8041 accaatttgg tgaatttaag aaaagttgcc gtatcttttc aaaagcacac actgattttc
     8101 taaaaatttt gatcgtggta ggaccctttc tgcatcaaaa atagatgtat ctttgcaatt
     8161 ataatttctg ccatttcgtg ttccatccct ccacgtcaca cagaaataat ccaatgttca
     8221 gtttcaccga ccacgtgaac aaacattgac atcatttctg tccgcttccc ggtccagttt
     8281 ttgatggttt ccgtgcggat cagaagaaga gaacacattg tatctgaata tatatatatt
     8341 ggcacgaggc aggccacccc attctgcacg aatcttttgt cgtttattgt aggtctcgcc
     8401 acgattcaag ttatttttga agctaattat taagagaata ccctaaaagg ttcattttta
     8461 caagatttca taataattct caattattga gaataatttt cgaaatgttg aatcaaaaat
     8521 tggattattt cgttattata agaacttttc gtctctagga acttggaagc ataagaaaaa
     8581 cagcaaattt cccgcctcaa aaattccaag agtttttgtt caaaattcta tattcagaac
     8641 ggggggacta aaagatttgt tgtttttgtc gaaaaaccga acaataaatg ttttttcttt
     8701 tgctttaaac cacccacact catgcaccat gagtcatttg ttccaaaaat ttgaaattcc
     8761 cttgatggcc atggctactg gtttactgga aaatctatct tattcagtct acgtctcact
     8821 ttccttctgc tttttttatg gatatttctt ctcgagacca ctgttctttc ttcctttctc
     8881 ttgaccatct tcatcatcac cgtcatcacg ttgtgttttc agagttttca agctccagaa
     8941 tccatgtgat ttttttttcg tctaaattgt gccctccggc acccgatttc cgttttgaaa
     9001 cgcccacacc atgaaaagaa gatagaaaaa atgaatcttt ttttcaggct tcagttcttc
     9061 tttttctccc aaactcggtg gttgctgaaa ttttttctat aagttaacaa caaaaaatgg
     9121 tggctgataa ctcggaaaaa tcaacgaaat ccgttgccaa tggatcattg atcagcactg
     9181 tttccagtaa agatgatctt ccaaatgcaa ttattgtgac tcaagtacca gaagatgtaa
     9241 gcttttgatt tcaaattggc tctactttta acttttattt ataggtattc gataataaac
     9301 aagacaaggc aaacttctca tctctattca cacaaatcga gaaagacatt catttcgatt
     9361 tcctgcgcag cttccgacga gttcgagtaa ttttcaggtg agttgaaaaa ctctgaaaac
     9421 acaacgtgat gacggtgatg atgaagatgg tcaagagaaa ggaagaaaga acagtggtct
     9481 cgagaagaaa tatccataaa aaaagcagaa ggaaagtgag acgtagactg aataagatag
     9541 attttccagt aaaccagtag ccatggccat caagggaatt tcaaattttt ggaacaaatg
     9601 actcatggtg catgagtgtg ggtggtttaa agcaaaagaa aaaacattta ttgttcggtt
     9661 tttcgacaaa aacaacaaat cttttagtcc ccccgttctg aatatagaat tttgaacaaa
     9721 aactcttgga atttttgagg cgggaaattt gctgtttttc ttatgcttcc aagttcctag
     9781 agacgaaaag ttcttataat aacgaaataa tccaattttt gattcaacat ttcgaaaatt
     9841 attctcaata attgagaatt attatgaaat cttgtaaaaa tgaacctttt agggtattct
     9901 cttaataatt agcttcaaaa ataacttgaa tcgtggcgag acctacaata aacgacaaaa
     9961 gattcgtgca gaatggggtg gcctgcctcg tgccaatata tatatattca gatacaatgt
    10021 gttctcttct tctgatccgc acggaaacca tcaaaaactg gaccgggaag cggacagaaa
    10081 tgatgtcaat gtttgttcac gtggtcggtg aaactgaaca ttggattatt tctgtgtgac
    10141 gtggagggat ggaacacgaa atggcagaaa ttataattgc aaagatacat ctatttttga
    10201 tgcagaaagg gtcctaccac gatcaaaatt tttagaaaat cagtgtgtgc ttttgaaaag
    10261 atacggcaac ttttcttaaa ttcaccaaat tggtttaaaa ttccgagaaa ccaaggacta
    10321 gaaattcgta aaatatgaga caatactctg atattagacg caccaaaatt caaaaagcga
    10381 aaaaaagccc acaaaaattt ccataatctc ccccaggcgc agcagagcgc tgacgcagtt
    10441 tcatcagaaa tttgaataca attcgagctg ggagaaacag caagactaaa aaaagaaaaa
    10501 cgatcaagag gttaagcctc tgaactctgc gagcagccga gtggaatgaa aatcggtcag
    10561 aggtttagga atgacatcca ttcacataag acgtatggag attgttcgaa aagagtacaa
    10621 aacgctcagt tttgggaatc acacttcact tgtggaccac gattcccttg gagaagcctt
    10681 tcgttttaaa agaattccag agctacaaaa cagtgataat gtgtcaaatt caacacctcc
    10741 ttgtttcgtt tctctcgtgt ttttttcttc ttcttttact gctccgcgag catcaaaata
    10801 tctgtgtaaa tgcacgtgtt ttcctacttc tctcactcgt ggttcatttc atctcctatt
    10861 tttgtcataa ggttctgttt ttagacatgt tttttcttga gtttagaatc gattctctat
    10921 caatttcaat ttcgctctaa agataaaaat ttgaatttct agttacaaaa tgttgttgca
    10981 gttgtccatt ttttaaaacg aaaggcttct ccaagggaat cgtggtccac aagtgaagtg
    11041 tgattcccaa aactgagcgt tttgtactct tttcgaacaa tctccatacg tcttatgtga
    11101 atggatgtca ttcctaaacc tctgaccgat tttcattcca ctcggctgct cgcagagttc
    11161 agaggcttaa cctcttgatc gtttttcttt ttttagtctt gctgtttctc ccagctcgaa
    11221 ttgtattcaa atttctgatg aaactgcgtc agcgctctgc tgcgcctggg ggagattatg
    11281 gaaatttttg tgggcttttt ttcgcttttt gaattttggt gcgtctaata tcagagtatt
    11341 gtctcatatt ttacgaattt ctagtccttg gtttctcgga attttaaacc aatttggtga
    11401 atttaagaaa agttgccgta tcttttcaaa agcacacact gattttctaa aaattttgat
    11461 cgtggtagga ccctttctgc atcaaaaata gatgtatctt tgcaattata atttctgcca
    11521 tttcgtgttc catccctcca cgtcacacag aaataatcca atgttcagtt tcaccgacca
    11581 cgtgaacaaa cattgacatc atttctgtcc gcttcccggt ccagtttttg atggtttccg
    11641 tgcggatcag aagaagagaa cacattgtat ctgaatatat atatattggc acgaggcagg
    11701 ccaccccatt ctgcacgaat cttttgtcgt ttattgtagg tctcgccacg attcaagtta
    11761 tttttgaagc taattattaa gagaataccc taaaaggttc atttttacaa gatttcataa
    11821 taattctcaa ttattgagaa taattttcga aatgttgaat caaaaattgg attatttcgt
    11881 tattataaga acttttcgtc tctaggaact tggaagcata agaaaaacag caaatttccc
    11941 gcctcaaaaa ttccaagagt ttttgttcaa aattctatat tcagaacggg gggactaaaa
    12001 gatttgttgt ttttgtcgaa aaaccgaaca ataaatgttt tttcttttgc tttaaaccac
    12061 ccacactcat gcaccatgag tcatttgttc caaaaatttg aaattccctt gatggccatg
    12121 gctactggtt tactggaaaa tctatcttat tcagtctacg tctcactttc cttctgcttt
    12181 ttttatggat atttcttctc gagaccactg ttctttcttc ctttctcttg accatcttca
    12241 tcatcaccgt catcacgttg tgttttcaga gtttttcaac tcacctgaaa attactcgaa
    12301 ctcgtcggaa gctgcgcagg aaatcgaaat gaatgtcttt ctcgatttgt gtgaatagag
    12361 atgagaagtt tgccttgtct tgtttattat cgaataccta taaataaaag ttaaaagtag
    12421 agccaatttg aaatcaaaag cttacatctt ctggtacttg agtcacaata attgcatttg
    12481 gaagatcatc tttactggaa acagtgctga tcaatgatcc attggcaacg gatttcgttg
    12541 atttttccga gttatcagcc accatttttt gttgttaact tatagaaaaa atttcagcaa
    12601 ccaccgagtt tgggagaaaa agaagaactg aagcctgaaa aaaagattca ttttttctat
    12661 cttcttttca tggtgtgggc gtttcaaaac ggaaatcggg tgccggaggg cacaatttag
    12721 acgaaaaaaa aatcacatgg attctggagc ttgaaaactc tgaaaacaca acgtgatgac
    12781 ggtgatgatg aagatggtca agagaaagga agaaagaaca gtggtctcga gaagaaatat
    12841 ccataaaaaa agcagaagga aagtgagacg tagactgaat aagatagatt ttccagtaaa
    12901 ccagtagcca tggccatcaa gggaatttca aatttttgga acaaatgact catggtgcat
    12961 gagtgtgggt ggtttaaagc aaaagaaaaa acatttattg ttcggttttt cgacaaaaac
    13021 aacaaatctt ttagtccccc cgttctgaat atagaatttt gaacaaaaac tcttggaatt
    13081 tttgaggcgg gaaatttgct gtttttctta tgcttccaag ttcctagaga cgaaaagttc
    13141 ttataataac gaaataatcc aatttttgat tcaacatttc gaaaattatt ctcaataatt
    13201 gagaattatt atgaaatctt gtaaaaatga accttttagg gtattctctt aataattagc
    13261 ttcaaaaata acttgaatcg tggcgagacc tacaataaac gacaaaagat tcgtgcagaa
    13321 tggggtggcc tgcctcgtgc caatatatat atattcagat acaatgtgtt ctcttcttct
    13381 gatccgcacg gaaaccatca aaaactggac cgggaagcgg acagaaatga tgtcaatgtt
    13441 tgttcacgtg gtcggtgaaa ctgaacattg gattatttct gtgtgacgtg gagggatgga
    13501 acacgaaatg gcagaaatta taattgcaaa gatacatcta tttttgatgc agaaagggtc
    13561 ctaccacgat caaaattttt agaaaatcag tgtgtgcttt tgaaaagata cggcaacttt
    13621 tcttaaattc accaaattgg tttaaaattc cgagaaacca aggactagaa attcgtaaaa
    13681 tatgagacaa tactctgata ttagacgcac caaaattcaa aaagcgaaaa aaagcccaca
    13741 aaaatttcca taatctcccc caggcgcagc agagcgctga cgcagtttca tcagaaattt
    13801 gaatacaatt cgagctggga gaaacagcaa gactaaaaaa agaaaaacga tcaagaggtt
    13861 aagcctctga actctgcgag cagccgagtg gaatgaaaat cggtcagagg tttaggaatg
    13921 acatccattc acataagacg tatggagatt gttcgaaaag agtacaaaac gctcagtttt
    13981 gggaatcaca cttcacttgt ggaccacgat tcccttggag aagcctttcg ttttaaaaaa
    14041 tggacaactg caacaacatt ttgtaactag aaattcaaat ttttatcttt agagcgaaat
    14101 tgaaattgat agagaatcga ttctaaactc aagaaaaaac atgtctaaaa acagaacctt
    14161 atgacaaaaa taggagatga aatgaaccac gagtgagaga agtaggaaaa cacgtgcatt
    14221 tacacagata ttttgatgct cgcggagcag taaaagaaga agaaaaaaac acgagagaaa
    14281 cgaaacaagg aggtgttgaa tttgacacat tatcactgtt ttgtagctct ggaattctat
    14341 gaaatgtttt tgaaatttgt tttgattttt gaaaaaaaaa caggagttaa ggtactgttc
    14401 cggaagattt atcaagagtt attttcgaaa ctaaagttac cgtaaaaaat aatactgatt
    14461 tagtaaacaa tttttgttgt gtaattcggt caatttacaa aagtatttcg caaatatttg
    14521 atcaatgtcc ttgatctaaa atagtttatt tgatctgctg atttgatttt ttcgttcaaa
    14581 actaaaaaat caaaatcaca agtactatcc gatctgctgt tttttgttgc aaaatgcacg
    14641 gaacctatca cagttaaaaa aatgtgtgaa cgcttatttt gttaatgaac aatttctatt
    14701 ggatcttgaa ttaagcctaa aggtgctcgt gagtaagaaa ttaatttaaa tgcacttatg
    14761 atagttagag atactctaaa aatgttttga tttcaaaaat tgcagtcaaa gttttgataa
    14821 attgttacta gagactaaaa gttcaagaca gaacacgaag atcattttaa aagctattct
    14881 ctgtatgaat taagatacat aggtgaaggg atttccctca agaaaagttt ttacacaata
    14941 catattttta ggggaaaaaa attcacaaag agcaaaagga tgggagaaac aaagggcgtt
    15001 gaagaagagg aggtactcat aacctcatga cgcagttcac tttttttttc aatcggttct
    15061 tttttctccc aaataccatt gggaaagggg ggggggggtt tgttcgaaag tgtcaacaca
    15121 aacacaaaaa tgaaataaaa aggatcatag tattggtttg gtaaagaagc tcttagaaaa
    15181 cgccaggcaa aaaaaaaaca cattccgatg aagaactctg aagctcatct ttgagctcgt
    15241 ggagccaaga aaaaactcaa tgagcattgg acagctggag ggcaacacca acagccggaa
    15301 aacaagacat tttaaaactt taaaaattct tttatagaaa taaatgtcgg cgatattgcc
    15361 ggtgtggtct ttcaattttt ataaaataaa acctatccat tttgttggcg tttcctcttt
    15421 tttggaaatt gttttttctt cggataaaaa attatccaca aaattttgat aaaaatatgc
    15481 aaatgttgga attttcattt attccgggaa attaaagaac gtaataacag ttttatttgg
    15541 aaaaaaaagt tgcaactttg atctaaaaat ttttaacaga aaaatccata cagtatcatc
    15601 tattaatctc ataaatcaac accaaaactg aaaaataaag tatctgtatc aaaaagcaca
    15661 cagacagaga aatgtttaca ggcagtctag tttgttcaca ttttgacgta aatactcagt
    15721 cattgtcgta ggtactcaaa tttacaatac gattaaaatt ttcttgattc tcagcgctaa
    15781 tttttgatca tttaccggaa tttattggtg tcagtgaagt tgatcttgtt aacacggaaa
    15841 aacggaaaaa ttctacaaaa atgtcagact tttttggtga aaatgaattg ataaaaattg
    15901 tgattgataa ggaaaattgg tggtgaattt taaactgtgt gattttgatc tgatcttttg
    15961 caatatctgg ttagttgaca atttatcatg tttctgagag catattcctc agaattaaat
    16021 ttgtttttat tttgctagtt gtcaactttt tagtgaatct aaaagtctaa aaggttttga
    16081 aaatgaaatc aaaatgcttt aaattctttt ttaaatcgaa ttttcatttt cttagaaacg
    16141 gatttccaga aaggaagaat aaaaaactaa atccaagaaa caggagattt tcgccagaac
    16201 gatttttttt gaataactca atttgtgggg attctttgaa atttgggccg gtctggaatt
    16261 gaagatttta ttattattaa taggaaaatt gctcgattca gattattgaa atagtcttga
    16321 aaatatgaat gttgaattat tgttgaatat ttctgaaaaa aaggctactt gcgacgtggc
    16381 ctagaaaaag agaacaatcg gccaccaatt tttttaaata ctaaataatc tgtcttttag
    16441 tgatttttct ccgttattac caatattttt cattaatttc tttttttggc aaaaaacttg
    16501 aaaatcaagg gataaattga ggtaccgttc tcgtttatgc aacgtggcct aaaaagcaga
    16561 aagttcggcc actaattttt tttggcatat tgaaagaaaa tcggccatag attttttaaa
    16621 tgagccttta aaactgattt tcgatcactg aaacaacgaa aacaaaaaga gtaaagcaac
    16681 ttgaaggttt tcaaataaaa ataaggaaga tgcttgaact cttgttaaag aacattccag
    16741 ataaatggat tttgcaataa ataaaataaa ataaaaacag gtgagttcac ataaagatgt
    16801 ctatttataa ctatcaatga tgactctggg gtttactatt tccgagggtt ttttgcgaaa
    16861 gaacggatcg gtagccgccc ctgtgaagag agaaaaagat tgacgaaata tgtaaataga
    16921 gaatagacaa gttggtgagc tctttctgtt gtgtgtgtga gagagataga gagagtacag
    16981 agagtacaga gatatggaaa gacgtaagaa gaggagcgta ccgacgtcac gccctggtag
    17041 gggaggggag aagggacaca ggacactctg aaaagataga aaatagagaa aaaagagcca
    17101 caagaacact gaaatgaaat gtgctttggt ttaaaaataa gggaactttt gaaaattgaa
    17161 aatactgaaa tgcgcgtatg gagcaccaaa atttctttgc aattcagatt gcaattatta
    17221 ccaagttgca agaaaataca aaaaaaataa cggtacccgg tctcgacgcg accgagagtt
    17281 tcgcaaaaga gagtgcgcct ttaaagagta ctgtagttgc gaaattctgt tttacgcaat
    17341 tgtgttcaat tatcatcgat attttttctt ttcgaaaaat tagtttttcg aaaaacagct
    17401 ttaaaaaggg gtggataaaa attgcaaaaa aaaactgaga aactacggta atctttaaag
    17461 gtacacactc ttctatgcct gaaatttccg gtcgcgtcga gaccaggttc cgtagttttt
    17521 cgtcagaaat tgtgtttaat agcaacaaga ttagatttca ttgttataca agagttaagg
    17581 tcggaaaaaa aatgtttatc aaaaaataaa tatgccaatt caaatttgtc ccatgaggta
    17641 tttgaaccga tttaaatata attactggta ctttttgtat tagatgcttt tgaatggaag
    17701 attaaccgca gtttaagagc accaacaaaa caacaaaccg acttttctta attgaggtct
    17761 cgtgtttttc gaaaaaaaaa acaatgtttt gtttttctga ctgaaatgtt tctcgaattt
    17821 tccaattaaa gcgaattttt gtttcttttt atgagcagag tactctgcag agtttcatat
    17881 tttaaagtta aaagataaaa aaatacggta tgcggtctcg acacgacact tttttgctaa
    17941 ataaaaaggg atgtgcgcct ttaacgagta ctgtagtttc aaacttccgt tgcttttaaa
    18001 ttttcatgga gttttcatgc agcatgcagc aacaaatttt tgaaagtact gaactcttta
    18061 aaggtgcaca tccgttttta tccaataaaa aattgtcgtg tcgagaccga gtaccgtatt
    18121 ttggcgcaaa aatgacaaaa ttttgcgtct gtgcaatagt taaggtccca ccgcgatcca
    18181 agtcatctta ttggaaatcg cgcgggaatt tcaactgttc aagaattctg cttgtatttt
    18241 tgacctttgt tcctcctcta agaaaatctg tgtccaccgc ccaccaaaaa agatacaatt
    18301 cccacgcctt gcaaactctt tggcgtcact attcgtcgtg ccgaacatga attatttaaa
    18361 attctaaaat agaagaaaaa ataaactaga gaggagagga aaagaaataa gaaggcacaa
    18421 aaatataaga aaatgaatga atgtgtgtgc atgaagagaa aatgagcaat ctcattaaat
    18481 aggcgagccc ctaggaaaac caaaagagag tagtacgggg gcagtgagag aacgagcaca
    18541 tgcgttcagg aaatgcgtcg agactcgaaa atagcagtcg tattggctat ttttaggctt
    18601 ctcactgctg caaacgaggg gaccactgct tccttcatga ttacatatcc atcgtttatt
    18661 tttggctttt cacatacaag tactcgaggc aaaaggcaat atatgaatat gaataaaagt
    18721 gagattaaaa gcaattgatt tagcagggtt agcatttctt gttatcatac tggaactacg
    18781 tagtttccag ggaaaagccc agtgactcca tccaagacac cttcatacca gtcgtcatcg
    18841 ttctttttca gtacgtagac aattgcgttc tcgcgaagtg tcaactcgtc ttcttttgca
    18901 gcatcatagt cgtacaggac ccgtactgaa aaaaaagatt ggtttttttc gaaaatgttt
    18961 aaattgacaa atataattgc tttgtaacat taaaaattct gcaaaaaatc gcattttaca
    19021 acttaagatt tcgattcttt ttggattttt ttgatactcc gatgttttta aaggaaattt
    19081 atttttcgtt tttttcgaaa ataaaagcta aaaagataac tttttaaaaa atcaaagctt
    19141 ataattttca aaatttgaaa attctcaaaa aaaaaaaatt tggagatatt tgaatttttc
    19201 aaaatcactt tccaatatca caaaattttt tgtttttttc tcttttttaa atttttatta
    19261 aatttaattt ttttaaactt ttttcggttt ttataataaa tttttcacta acaattttag
    19321 ccaattttct aaatcgtaaa ataatacaga aaagcttaga gaattttttt ccgacaattt
    19381 ttcaatcaaa ttaaaatctc caaaaatacc tttttccaaa tactcgttgg gcatccatcc
    19441 agcactcgta tcaaagagac ttggtggctg actcgaactg tacgattctg ttctaccagc
    19501 aaacactcca tacgctgatg acccaccaac tgattctggt ggaggtggta gatcatccat
    19561 atcatcttgt gttggcattc gacttgacat tccagtgagc aaagaatttg gtggaggtgg
    19621 aagatcatgt cggttcaccg ttgattttcg aatagttcca taattttgtt gttgcatttg
    19681 ttgttgttgt tgttgttgta ccacacttcc cggtgcaaca tatccagtat aattcatagc
    19741 tggtggtgga agtgggaatg ttggtgattc tggacctcca gcactacttt gtgcagatga
    19801 tagtctggga atagaaaagc taccatccac tgtagtccga ccaccagctc gaatagttcc
    19861 gtaacgatca ggttgataaa tggaattata gtctgatgat ccgtgttgac ttccgcttcc
    19921 accaccaccg ctcatatgat ctccgaactc tgatccgtgg ctcatttgac ggccgattcg
    19981 tgattctgat tgtggtgtga cctgtaaaaa gtaatcggat tatgttagaa aaaacttgat
    20041 taattttttg aaaaggaaat gagctgattt tttaaaaatt agttgtttag tctgaagtcg
    20101 acaaaaacta gcctgaaaca ttgaatttca taaaaagact tctaaaaaat ttcaaaatta
    20161 attatgtgat tattcaataa atactgtatc taactgctgt aacaaggatt tcagattctt
    20221 attcaggctc gctctaaatt ttttttcgat attttcagaa gtctcattat gaaatgcggt
    20281 cgttttgggt caaaaaaacc gttttttgaa taaatttatc aatggttcac ttttttttca
    20341 atattgagtg tatttttcag aaaaaaaagt ttaaaattta aaatgtataa gttatgtcag
    20401 aatttttcgc tccctttttt ttttgaaaac gttttgtcaa aaacacgaaa agcaaattat
    20461 tttcagcctc tatgaatatt tcaaatgttc acctgtggca accgataatc cgatggagca
    20521 attgatggag catacggtct cattgttctt cctaacgtag ccgttcgttc accagcataa
    20581 actccatacg ctggagattc attgtgaaat tgtgatggag aactgccaga aattgatgaa
    20641 gttgctcttg agattggtgc tgctctcggt ggatccgatg ttctgacacc atgccctatt
    20701 ccgtcaagaa cagaaaaatc gatgggcgtt cgttgatatc tctgcttttc atctgggatt
    20761 gctggtgcaa tgattttggg ttgcttgaat aatgttttat tggttgtgag agaaccaatt
    20821 tctcgtcttg caagcttctc tttatgtaca tcaactactt ggctaacata ttgaacttga
    20881 tttgttaaag agttcacttt atcggtttgt agagcaagca tatcgtgtaa atctctgaaa
    20941 aaaagattca taattaaaac aaattaattg aaatacttac gtaaccatct tgttaatctg
    21001 gtaggctacg ctggcgagtg cctggatcgc gaatttcttg gattcctcta gcgcagcaga
    21061 tttattctga aaacgtttaa ttcataaact taaaagaaaa aattaaacca cacgtttgat
    21121 tgtatataat tatcctcaca atacgcggca acttgttgaa gattcgcatg actcgtttcc
    21181 agttgagctc gattatcggg tatccgtcgc tcgatgagct cttgaagatc attaacactc
    21241 attccgcctt ccccattatg tagcatctgt aacaaactaa aagttaacta acgtttagaa
    21301 aaatatttta aaaataataa attgacagca gaaatt
//
