# Supplementary material for: A spontaneous complex structural variant in rcan-1 increases exploratory behavior and laboratory fitness of Caenorhabditis elegans
Source: PLoS Genet. 2020 Feb 24;16(2):e1008606. doi: 10.1371/journal.pgen.1008606 (PMC7058356; doi:10.1371/journal.pgen.1008606)
Supplement: S2 Table — This table includes the junction sequences for the rcan-1 structural variant. The primer’s information and the information of each PCR product’s size are also included. (XLSX) [file pgen.1008606.s015.xlsx]

## Sheet: Sheet1
	PCR product No. in Figure S4	Primer 1	Primer 2	Expected length(bp)	Observed length in agarose gel(bp)	Rearrangement covered		Rearrangement	Junction Sequences	Junction ID in File S3 .gb file and File S4 .dna file
	#1	rcn-9	rcn-11	1024	~1000	#1		#1	tccgcacggaaaccatcaaaaactggaccgggaagcggac --- CCA --- ccttgtttcgtttctctcgtgtttttttcttcttctttta	Junction 1
	#2	rcn-9	rcn-12	1439	~1500	#1		#2	tatcttggatatccctttccttctcattcttcttgttatt --- atagtaagtattgggtggtaaacaatttttgggatatatt	Junction 2
	#3	rcn-9	rcn-13	2536	~2700	#1		#3	atagaatgaggatgattgtaaagctggaagagaaaaatga --- gctgtttctcccagctcgaattgtattcaaatttctgatg	Junction 3
	#4	rcn-9	rcn-14	2831	~3000	#1		#4	tgcgcagcttccgacgagttcgagtaattttcaggtgagt --- TGA --- aaaactctgaaaacacaacgtgatgacggtgatgatgaag	Junction 4
	#5	rcn-10	rcn-11	1503	~1500	#1		#5	tgtggaccacgattcccttggagaagcctttcgttttaaa --- agaattccagagctacaaaacagtgataatgtgtcaaatt	Junction 5
	#6	rcn-10	rcn-12	1918	~2000	#1		#6	cttcatcatcaccgtcatcacgttgtgttttcagagtttt --- TCA --- actcacctgaaaattactcgaactcgtcggaagctgcgca	Junction 4
	#7	rcn-10	rcn-14	3310	~3000	#1
	#8	rcn-3	rcn-7	2919	~3000	#2		Primers used for resolve rcan-1 rearrangement	Primer Sequence
	#9	rcn-4	rcn-7	1839	~2000	#2		rcn-1	gatgagcttcagagttcttcatcgga
	#10	rcn-4	rcn-10	2101	~2000	#2 #3		rcn-2	cgaaaataactcttgataaatcttccgga
	#11	rcn-5	rcn-7	1355	~1500	#2		rcn-3	ctccatacgtcttatgtgaatggatgtca
	#12	rcn-5	rcn-10	1617	~1500	#2 #3		rcn-4	ctcactttccttctgctttttttatgga
	#13	rcn-5	rcn-11	2771	~3000	#2 #3		rcn-5	acaagacaaggcaaacttctcatctcta
	#14	rcn-5	rcn-6	2035	~2000	#2 #3 #4		rcn-6	gctgacaccagcaatcattgttca
	#15	rcn-6	rcn-7	251	~300	#2		rcn-7	cgggtagacgtgtctcttccta
	#16	rcn-6	rcn-10	513	~500	#2 #3		rcn-9	gacaaaaataggagatgaaatgaaccacg
	#17	rcn-6	rcn-11	1667	~1500	#2 #3		rcn-10	gagacaatactctgatattagacgcacca
	#18	rcn-11	rcn-13	1415	~1500	#3		rcn-11	ggatttcgttgatttttccgagttatcag
	#19	rcn-3	rcn-5	1302	~1500	#4		rcn-12	gaaagcatttgggaattggcact
	#20	rcn-4	rcn-5	222	~200	#4		rcn-13	ggcagaataagctctgcggat
	#21	rcn-5	rcn-9	1568	~1500	#5		rcn-14	gctaggaaggatccaatgacggtttag
	#22	rcn-9	rcn-10	530	~500	#5		rcn-19	tcgagaccactgttctttcttcct
	#23	rcn-2	rcnRA6	2172	~2000	#6		rcn-20	gaagctgcgcaggaaatcga
								rcn-21	cgataagtttggcggctgtag
								rcn-22	gtctaaattgtgccctccggca
								rcn-23	ggtgcatgagtgtgggtggttta
								rcn-24	cgctcagttttgggaatcacacttc
								rcnRA1	caaaaattgtttaccacccaatacttactataataac
								rcnRA2	tccctttccttctcattcttcttgttattatagt
								rcnRA3	aagctggaagagaaaaatgagctgt
								rcnRA4	gagctgggagaaacagctcatt
								rcnRA5	gttcgagtaattttcaggtgagtTGAaaaact
								rcnRA6	cgttgtgttttcagagttttTCAactcacct
								rcnRA6_2	gagttttTCAactcacctgaaaattactcg
								rcnRA7	ggagaagcctttcgttttaaaagaattcca
								rcnRA8	tcactgttttgtagctctggaattctttta
