# Supplementary material for: A spontaneous complex structural variant in rcan-1 increases exploratory behavior and laboratory fitness of Caenorhabditis elegans
Source: PLoS Genet. 2020 Feb 24;16(2):e1008606. doi: 10.1371/journal.pgen.1008606 (PMC7058356; doi:10.1371/journal.pgen.1008606)
Supplement: S3 Table — This table includes all genetic variants identified in the rcan-1 near isogenic lines (NILs). (XLSX) [file pgen.1008606.s016.xlsx]

## Sheet: Sheet1
	S3 Table: Identified small genetic variants in RILhf, NIL1, and NIL2
	Note: Reference Genome WS245; 0/0 represents homozygotes with REF(reference allele); 0/1 represents heterozygotes with REF(reference allele) and ALT(variant allele); 1/1 represents homozygotes with ALT(variant allele)
	The CB4856 SNVs at kyIR1(V, CB4856>N2), qgIR1(X, CB4856>N2) in N2* are filtered out from this table. 30 de novo mutations were detected in botht he NIL1 (PTM413) and NIL2 (PTM414) strains. These new mutations likely occurred in the CX12311 strain prior to the process of NIL construction.
	CHROM	POS	REF	ALT	Annotation	N2*	LSJ2	RILhf	NIL1	NIL2
	I	33252	G	A	A|upstream_gene_variant|MODIFIER|sesn-1|WBGene00022279|transcript|Y74C9A.5.1|protein_coding||c.-770C>T|||||770|, A|upstream_gene_variant|MODIFIER|sesn-1|WBGene00022279|transcript|Y74C9A.5.2|protein_coding||c.-770C>T|||||770|, A|downstream_gene_variant|MODIFIER|21ur-15479|WBGene00170953|transcript|Y74C9A.7|pseudogene||n.*1709G>A|||||1709|, A|downstream_gene_variant|MODIFIER|21ur-13439|WBGene001735…	0/0	1/1	0/0	0/0	0/0
	I	593401	G	T	T|missense_variant|MODERATE|hum-7|WBGene00002040|transcript|F56A6.2a|protein_coding|17/30|c.3624C>A|p.Asn1208Lys|3624/5683|3624/5643|1208/1880||, T|missense_variant|MODERATE|hum-7|WBGene00002040|transcript|F56A6.2b|protein_coding|17/29|c.3624C>A|p.Asn1208Lys|3624/5644|3624/5604|1208/1867||	0/0	1/1	0/0	0/0	0/0
	I	1222532	C	T	T|upstream_gene_variant|MODIFIER|Y48G8AL.12|WBGene00021690|transcript|Y48G8AL.12|protein_coding||c.-3556G>A|||||3550|, T|downstream_gene_variant|MODIFIER|Y48G8AL.13|WBGene00021691|transcript|Y48G8AL.13a.1|protein_coding||c.*1629G>A|||||1424|, T|downstream_gene_variant|MODIFIER|Y48G8AL.13|WBGene00021691|transcript|Y48G8AL.13b.1|protein_coding||c.*1629G>A|||||1424|, T|downstream_gene_variant|MODIFI…	0/0	0/1	0/0	0/1	0/1
	I	1507377	A	T	T|intron_variant|MODIFIER|Y92H12A.5|WBGene00022361|transcript|Y92H12A.5b|protein_coding|2/12|c.997-35T>A||||||, T|intron_variant|MODIFIER|Y92H12A.5|WBGene00022361|transcript|Y92H12A.5a|protein_coding|2/12|c.997-35T>A||||||	0/0	1/1	0/0	0/0	0/0
	I	1612537	CAAAAAAAAAG	CAAAAAAAAAAG	CAAAAAAAAAAG|upstream_gene_variant|MODIFIER|Y73E7A.6|WBGene00022273|transcript|Y73E7A.6.1|protein_coding||c.-2511_-2510insT|||||2413|, CAAAAAAAAAAG|upstream_gene_variant|MODIFIER|Y73E7A.6|WBGene00022273|transcript|Y73E7A.6.2|protein_coding||c.-2511_-2510insT|||||2413|, CAAAAAAAAAAG|upstream_gene_variant|MODIFIER|adpr-1|WBGene00044440|transcript|Y73E7A.9c|protein_coding||c.-1065_-1064insA|||||1064…	0/0	1/1	0/0	0/0	0/0
	I	1708011	T	A	A|upstream_gene_variant|MODIFIER|atg-5|WBGene00022152|transcript|Y71G12B.12a.1|protein_coding||c.-1576T>A|||||1574|, A|upstream_gene_variant|MODIFIER|atg-5|WBGene00022152|transcript|Y71G12B.12a.2|protein_coding||c.-1576T>A|||||1082|, A|upstream_gene_variant|MODIFIER|atg-5|WBGene00022152|transcript|Y71G12B.12c.2|protein_coding||c.-1576T>A|||||1082|, A|upstream_gene_variant|MODIFIER|atg-5|WBGene000…	0/0	1/1	0/0	0/0	0/0
	I	1768943	CAAAAAAAAAAAC	CAAAAAAAAAAC	CAAAAAAAAAAC|downstream_gene_variant|MODIFIER|lin-65|WBGene00022149|transcript|Y71G12B.9a|protein_coding||c.*2925delA|||||2487|, CAAAAAAAAAAC|downstream_gene_variant|MODIFIER|Y71G12B.25|WBGene00022160|transcript|Y71G12B.25a|protein_coding||c.*2588delT|||||2415|, CAAAAAAAAAAC|downstream_gene_variant|MODIFIER|lin-65|WBGene00022149|transcript|Y71G12B.9c|protein_coding||c.*2925delA|||||2487|, CAAAAAA…	0/0	1/1	0/0	0/0	0/0
	I	2151415	G	A	A|downstream_gene_variant|MODIFIER|Y37E3.25|WBGene00195033|transcript|Y37E3.25|lincRNA||n.*1505G>A|||||1505|, A|downstream_gene_variant|MODIFIER|Y37E3.24|WBGene00195032|transcript|Y37E3.24|lincRNA||n.*1412G>A|||||1412|, A|downstream_gene_variant|MODIFIER|Y37E3.23|WBGene00195031|transcript|Y37E3.23|lincRNA||n.*1176G>A|||||1176|, A|intron_variant|MODIFIER|Y37E3.30|WBGene00235158|transcript|Y37E3.30…	0/0	1/1	0/0	0/0	0/0
	I	2312090	ATTTTTTG	ATTTTTG	ATTTTTG|3_prime_UTR_variant|MODIFIER|nsun-4|WBGene00021476|transcript|Y39G10AR.21a|protein_coding|6/6|c.*51delT|||||51|, ATTTTTG|3_prime_UTR_variant|MODIFIER|nsun-4|WBGene00021476|transcript|Y39G10AR.21b|protein_coding|5/5|c.*51delT|||||51|, ATTTTTG|upstream_gene_variant|MODIFIER|tbca-1|WBGene00021475|transcript|Y39G10AR.20|protein_coding||c.-414delT|||||400|, ATTTTTG|upstream_gene_variant|MODIFI…	0/0	1/1	0/0	0/0	0/0
	I	2568366	CG	TA	TA|upstream_gene_variant|MODIFIER|scrt-1|WBGene00016948|transcript|C55C2.1|protein_coding||c.-506_-505delCGinsTA|||||506|, TA|downstream_gene_variant|MODIFIER|aat-5|WBGene00000006|transcript|C55C2.5a|protein_coding||c.*3621_*3622delCGinsTA|||||3410|, TA|downstream_gene_variant|MODIFIER|aat-5|WBGene00000006|transcript|C55C2.5b|lincRNA||n.*3621_*3622delCGinsTA|||||3622|, TA|downstream_gene_variant|…	0/0	1/1	0/0	0/0	0/0
	I	2821121	A	T	T|downstream_gene_variant|MODIFIER|W03D8.5|WBGene00020987|transcript|W03D8.5|protein_coding||c.*3475A>T|||||3475|, T|downstream_gene_variant|MODIFIER|W03D8.11|WBGene00044796|transcript|W03D8.11|protein_coding||c.*433A>T|||||306|, T|downstream_gene_variant|MODIFIER|W03D8.13|WBGene00220118|transcript|W03D8.13|lincRNA||n.*1616T>A|||||1616|, T|downstream_gene_variant|MODIFIER|pop-1|WBGene00004077|tra…	0/0	1/1	0/0	0/0	0/0
	I	2822541	GAAAAAAAAAT	GAAAAAAAAAAT	GAAAAAAAAAAT|upstream_gene_variant|MODIFIER|W03D8.3|WBGene00020986|transcript|W03D8.3|protein_coding||c.-466_-465insT|||||251|, GAAAAAAAAAAT|downstream_gene_variant|MODIFIER|W03D8.5|WBGene00020987|transcript|W03D8.5|protein_coding||c.*4904_*4905insA|||||4905|, GAAAAAAAAAAT|downstream_gene_variant|MODIFIER|W03D8.11|WBGene00044796|transcript|W03D8.11|protein_coding||c.*1862_*1863insA|||||1736|, GAA…	0/0	1/1	1/1	0/0	0/0
	I	3171890	C	T	T|downstream_gene_variant|MODIFIER|Y54E10A.6|WBGene00021828|transcript|Y54E10A.6|protein_coding||c.*4457C>T|||||3868|, T|downstream_gene_variant|MODIFIER|dnc-6|WBGene00021827|transcript|Y54E10A.5.1|protein_coding||c.*767C>T|||||664|, T|downstream_gene_variant|MODIFIER|Y54E10A.10|WBGene00021830|transcript|Y54E10A.10|protein_coding||c.*1469G>A|||||1353|, T|downstream_gene_variant|MODIFIER|Y54E10A.1…	0/0	0/1	0/0	0/0	0/0
	I	3717558	G	A	A|synonymous_variant|LOW|lin-59|WBGene00003040|transcript|T12F5.4|protein_coding|4/8|c.1029C>T|p.Cys343Cys|1126/4661|1029/3939|343/1312||, A|downstream_gene_variant|MODIFIER|F21A9.1|WBGene00017650|transcript|F21A9.1|protein_coding||c.*4445G>A|||||4424|	0/0	1/1	1/1	0/0	0/0
	I	3895273	G	T	T|upstream_gene_variant|MODIFIER|C50F2.4|WBGene00016838|transcript|C50F2.4.1|protein_coding||c.-3755C>A|||||3755|, T|upstream_gene_variant|MODIFIER|21ur-13258|WBGene00169408|transcript|C50F2.11|pseudogene||n.-1343C>A|||||1343|, T|upstream_gene_variant|MODIFIER|C50F2.4|WBGene00016838|transcript|C50F2.4.2|protein_coding||c.-3755C>A|||||3755|, T|downstream_gene_variant|MODIFIER|C50F2.1|WBGene0001683…	0/0	1/1	1/1	0/0	0/0
	I	3990614	C	T	T|downstream_gene_variant|MODIFIER|aars-2|WBGene00000197|transcript|F28H1.3.1|protein_coding||c.*4230C>T|||||3699|, T|downstream_gene_variant|MODIFIER|cpn-3|WBGene00000779|transcript|F28H1.2|protein_coding||c.*2060C>T|||||1912|, T|downstream_gene_variant|MODIFIER|aars-2|WBGene00000197|transcript|F28H1.3.3|protein_coding||c.*4230C>T|||||3699|, T|downstream_gene_variant|MODIFIER|aars-2|WBGene000001…	0/0	0/0	0/0	0/1	0/1
	I	4895807	GTTTTTTTTTA	GTTTTTTTTA	GTTTTTTTTA|upstream_gene_variant|MODIFIER|F21F3.4|WBGene00017674|transcript|F21F3.4|protein_coding||c.-187delT|||||171|, GTTTTTTTTA|downstream_gene_variant|MODIFIER|F25F8.1|WBGene00017795|transcript|F25F8.1|protein_coding||c.*490delT|||||321|, GTTTTTTTTA|downstream_gene_variant|MODIFIER|21ur-10520|WBGene00166055|transcript|F25F8.3|pseudogene||n.*2376delT|||||2376|, GTTTTTTTTA|downstream_gene_vari…	0/0	1/1	1/1	0/0	0/0
	I	5351196	T	C	C|missense_variant|MODERATE|nath-10|WBGene00018866|transcript|F55A12.8|protein_coding|8/12|c.2238A>G|p.Ile746Met|2238/3270|2238/3132|746/1043||, C|upstream_gene_variant|MODIFIER|dhs-2|WBGene00000966|transcript|F55A12.4a|protein_coding||c.-2985T>C|||||2964|, C|upstream_gene_variant|MODIFIER|dhs-2|WBGene00000966|transcript|F55A12.4b|protein_coding||c.-3172T>C|||||3073|, C|upstream_gene_variant|MODI…	0/0	1/1	1/1	0/0	0/0
	I	5420683	C	T	T|missense_variant|MODERATE|C30H7.2|WBGene00016278|transcript|C30H7.2b|protein_coding|1/10|c.10G>A|p.Ala4Thr|49/1731|10/1236|4/411||, T|5_prime_UTR_variant|MODIFIER|C30H7.2|WBGene00016278|transcript|C30H7.2a.2|protein_coding|1/10|c.-86G>A|||||584|, T|upstream_gene_variant|MODIFIER|F27C1.4|WBGene00017854|transcript|F27C1.4|protein_coding||c.-2103C>T|||||2100|, T|upstream_gene_variant|MODIFIER|C30H…	0/0	1/1	1/1	0/0	0/0
	I	5547043	G	C	C|upstream_gene_variant|MODIFIER|F59A3.10|WBGene00019083|transcript|F59A3.10|protein_coding||c.-3709C>G|||||3709|, C|upstream_gene_variant|MODIFIER|21ur-13147|WBGene00167738|transcript|M01A10.6|pseudogene||n.-10C>G|||||10|, C|downstream_gene_variant|MODIFIER|ostd-1|WBGene00019693|transcript|M01A10.3.1|protein_coding||c.*2260C>G|||||2094|, C|downstream_gene_variant|MODIFIER|M01A10.7|WBGene00197900…	0/0	0/1	0/0	0/0	0/0
	I	6134097	C	A	A|stop_gained|HIGH|pept-3|WBGene00003878|transcript|F56F4.5|protein_coding|4/13|c.276C>A|p.Tyr92*|276/2404|276/2106|92/701||, A|upstream_gene_variant|MODIFIER|T27A3.11|WBGene00199008|transcript|T27A3.11|lincRNA||n.-968G>T|||||968|, A|upstream_gene_variant|MODIFIER|F56F4.t1|WBGene00023072|transcript|F56F4.t1|protein_coding||c.-1733C>A|||||1733|WARNING_TRANSCRIPT_INCOMPLETE, A|upstream_gene_variant…	0/0	1/1	1/1	0/0	0/0
	I	6377789	C	T	T|missense_variant|MODERATE|gld-2|WBGene00001596|transcript|ZC308.1a|protein_coding|10/19|c.1199C>T|p.Pro400Leu|1263/4035|1199/3342|400/1113||, T|missense_variant|MODERATE|gld-2|WBGene00001596|transcript|ZC308.1e|protein_coding|4/13|c.401C>T|p.Pro134Leu|401/3173|401/2544|134/847||, T|missense_variant|MODERATE|gld-2|WBGene00001596|transcript|ZC308.1c|protein_coding|3/12|c.968C>T|p.Pro323Leu|968/37…	0/0	1/1	1/1	0/0	0/0
	I	7035874	T	C	C|upstream_gene_variant|MODIFIER|F15C11.5|WBGene00196993|transcript|F15C11.5|lincRNA||n.-1508A>G|||||1508|, C|upstream_gene_variant|MODIFIER|21ur-15531|WBGene00171346|transcript|F15C11.3|pseudogene||n.-503A>G|||||503|, C|upstream_gene_variant|MODIFIER|sem-4|WBGene00004773|transcript|F15C11.1|protein_coding||c.-3034T>C|||||3026|, C|downstream_gene_variant|MODIFIER|F15C11.6|WBGene00201270|transcrip…	0/0	1/1	1/1	0/0	0/0
	I	7284293	ACTGTATC	AC	AC|upstream_gene_variant|MODIFIER|F21C3.7|WBGene00077548|transcript|F21C3.7|protein_coding||c.-4691_-4686delGATACA|||||4686|, AC|upstream_gene_variant|MODIFIER|F21C3.t1|WBGene00014343|transcript|F21C3.t1|protein_coding||c.-4873_-4868delGATACA|||||4868|WARNING_TRANSCRIPT_INCOMPLETE, AC|upstream_gene_variant|MODIFIER|21ur-12937|WBGene00167822|transcript|F21C3.8|pseudogene||n.-4677_-4672delGATACA|||…	0/0	1/1	1/1	0/0	0/0
	I	8068027	ATTTTTG	ATTTTG	ATTTTG|intron_variant|MODIFIER|che-3|WBGene00000485|transcript|F18C12.1|protein_coding|38/47|c.9038+210delA||||||	0/0	1/1	1/1	0/0	0/0
	I	9053696	CT	AA	AA|upstream_gene_variant|MODIFIER|C31H5.5|WBGene00007856|transcript|C31H5.5|protein_coding||c.-4365_-4364delAGinsTT|||||4364|, AA|upstream_gene_variant|MODIFIER|W06D4.t1|WBGene00014545|transcript|W06D4.t1|protein_coding||c.-2372_-2371delAGinsTT|||||2371|WARNING_TRANSCRIPT_INCOMPLETE, AA|upstream_gene_variant|MODIFIER|spe-46|WBGene00012296|transcript|W06D4.2|protein_coding||c.-2723_-2722delCTinsAA…	0/0	1/1	1/1	0/0	0/0
	I	9273160	C	T	T|upstream_gene_variant|MODIFIER|F14B4.1|WBGene00008779|transcript|F14B4.1|protein_coding||c.-2246G>A|||||2241|, T|upstream_gene_variant|MODIFIER|F14B4.t2|WBGene00014326|transcript|F14B4.t2|protein_coding||c.-4161G>A|||||4161|WARNING_TRANSCRIPT_MULTIPLE_STOP_CODONS, T|downstream_gene_variant|MODIFIER|F14B4.4|WBGene00196638|transcript|F14B4.4|lincRNA||n.*4156C>T|||||4156|, T|intron_variant|MODIFIE…	0/0	1/1	1/1	0/0	0/0
	I	9569808	A	T	T|upstream_gene_variant|MODIFIER|21ur-12607|WBGene00174101|transcript|C36F7.7|pseudogene||n.-930T>A|||||930|, T|upstream_gene_variant|MODIFIER|21ur-13747|WBGene00173976|transcript|C36F7.6|pseudogene||n.-929T>A|||||929|, T|upstream_gene_variant|MODIFIER|C36F7.13|WBGene00197305|transcript|C36F7.13|lincRNA||n.-2113A>T|||||2113|, T|upstream_gene_variant|MODIFIER|rig-5|WBGene00004372|transcript|C36F7.…	0/0	1/1	1/1	0/0	0/0
	I	9574008	T	C	C|upstream_gene_variant|MODIFIER|C36F7.25|WBGene00202155|transcript|C36F7.25|lincRNA||n.-1295T>C|||||1295|, C|upstream_gene_variant|MODIFIER|F42H11.1|WBGene00009646|transcript|F42H11.1|protein_coding||c.-2349T>C|||||2349|, C|upstream_gene_variant|MODIFIER|rig-5|WBGene00004372|transcript|C36F7.4f|protein_coding||c.-74A>G|||||74|, C|downstream_gene_variant|MODIFIER|C36F7.13|WBGene00197305|transcrip…	0/0	1/1	1/1	0/0	0/0
	I	10057949	T	C	C|downstream_gene_variant|MODIFIER|Y106G6C.1|WBGene00199505|transcript|Y106G6C.1|lincRNA||n.*4271A>G|||||4271|, C|intron_variant|MODIFIER|F10G8.8|WBGene00008666|transcript|F10G8.8b|protein_coding|1/13|c.109-1033A>G||||||, C|intron_variant|MODIFIER|F10G8.8|WBGene00008666|transcript|F10G8.8a|protein_coding|1/14|c.109-1033A>G||||||	0/0	1/1	1/1	0/0	0/0
	I	10354208	GTTTTTTTTTTTA	GTTTTTTTTTTA	GTTTTTTTTTTA|upstream_gene_variant|MODIFIER|ZC434.8|WBGene00013894|transcript|ZC434.8.1|protein_coding||c.-4900delA|||||4850|, GTTTTTTTTTTA|upstream_gene_variant|MODIFIER|ZC434.9|WBGene00013895|transcript|ZC434.9e|protein_coding||c.-2092delT|||||2032|, GTTTTTTTTTTA|upstream_gene_variant|MODIFIER|ZC434.8|WBGene00013894|transcript|ZC434.8.2|protein_coding||c.-4900delA|||||4574|, GTTTTTTTTTTA|upstre…	0/0	1/1	1/1	0/0	0/0
	I	10360289	T	A	A|intron_variant|MODIFIER|ZC434.9|WBGene00013895|transcript|ZC434.9e|protein_coding|14/14|c.2016+54T>A||||||, A|intron_variant|MODIFIER|ZC434.9|WBGene00013895|transcript|ZC434.9a|protein_coding|14/14|c.1575+54T>A||||||, A|intron_variant|MODIFIER|ZC434.9|WBGene00013895|transcript|ZC434.9c|protein_coding|13/13|c.1581+54T>A||||||, A|intron_variant|MODIFIER|ZC434.9|WBGene00013895|transcript|ZC434.9d|…	0/0	1/1	1/1	0/0	0/0
	I	10368189	G	T	T|intron_variant|MODIFIER|sptf-1|WBGene00009743|transcript|F45H11.1a|protein_coding|3/5|c.531+336G>T||||||, T|intron_variant|MODIFIER|sptf-1|WBGene00009743|transcript|F45H11.1b|protein_coding|3/5|c.531+336G>T||||||	0/0	1/1	1/1	0/0	0/0
	I	10579343	ACT	ACCT	ACCT|upstream_gene_variant|MODIFIER|F29C6.1|WBGene00009243|transcript|F29C6.1a|protein_coding||c.-75_-74insC|||||68|, ACCT|upstream_gene_variant|MODIFIER|21ur-14367|WBGene00174000|transcript|T22A3.10|pseudogene||n.-2462_-2461insC|||||2461|, ACCT|upstream_gene_variant|MODIFIER|F29C6.1|WBGene00009243|transcript|F29C6.1b.1|protein_coding||c.-1103_-1102insC|||||398|, ACCT|upstream_gene_variant|MODIFI…	0/0	1/1	1/1	0/0	0/0
	I	11447094	G	C	C|upstream_gene_variant|MODIFIER|ZK1025.18|WBGene00200571|transcript|ZK1025.18|lincRNA||n.-3312G>C|||||3312|, C|upstream_gene_variant|MODIFIER|ZK1025.14|WBGene00198097|transcript|ZK1025.14|lincRNA||n.-4105G>C|||||4105|, C|downstream_gene_variant|MODIFIER|ZK1025.1|WBGene00014992|transcript|ZK1025.1|pseudogene||n.*450G>C|||||450|, C|downstream_gene_variant|MODIFIER|ZK1025.2|WBGene00014182|transcrip…	0/0	0/0	0/0	1/1	1/1
	I	11606271	A	T	T|upstream_gene_variant|MODIFIER|C17D12.8|WBGene00045375|transcript|C17D12.8|snoRNA||n.-3044A>T|||||3044|, T|downstream_gene_variant|MODIFIER|unc-75|WBGene00006807|transcript|C17D12.2a|protein_coding||c.*4948A>T|||||4666|, T|downstream_gene_variant|MODIFIER|C17D12.18|WBGene00219821|transcript|C17D12.18|snoRNA||n.*4253A>T|||||4253|, T|downstream_gene_variant|MODIFIER|unc-75|WBGene00006807|transcri…	0/0	1/1	1/1	0/0	0/0
	I	12026402	G	A	A|missense_variant|MODERATE|Y53C10A.10|WBGene00013138|transcript|Y53C10A.10|protein_coding|16/18|c.2876G>A|p.Ser959Asn|2897/4722|2876/4686|959/1561||, A|downstream_gene_variant|MODIFIER|F58D5.8|WBGene00010247|transcript|F58D5.8|protein_coding||c.*3600C>T|||||3525|	0/0	0/0	0/1	0/1	0/1
	I	12406495	A	G	G|synonymous_variant|LOW|E03H4.3|WBGene00008471|transcript|E03H4.3|protein_coding|3/5|c.351T>C|p.Leu117Leu|351/969|351/969|117/322||, G|upstream_gene_variant|MODIFIER|E03H4.2|WBGene00008470|transcript|E03H4.2|protein_coding||c.-2006T>C|||||2006|, G|upstream_gene_variant|MODIFIER|E03H4.4|WBGene00008472|transcript|E03H4.4|protein_coding||c.-1069A>G|||||1069|	0/0	1/1	1/1	0/0	0/0
	I	12748001	A	T	T|upstream_gene_variant|MODIFIER|bath-34|WBGene00012195|transcript|W02A11.5|protein_coding||c.-2035A>T|||||1889|, T|intron_variant|MODIFIER|uba-2|WBGene00006700|transcript|W02A11.4|protein_coding|8/8|c.1463-300A>T||||||	0/0	1/1	1/1	0/0	0/0
	I	13284393	G	C	C|upstream_gene_variant|MODIFIER|M01E5.2|WBGene00010805|transcript|M01E5.2|protein_coding||c.-4237C>G|||||4218|, C|downstream_gene_variant|MODIFIER|M01E5.4|WBGene00010807|transcript|M01E5.4|protein_coding||c.*3563C>G|||||3158|, C|intron_variant|MODIFIER|M01E5.3|WBGene00010806|transcript|M01E5.3c|protein_coding|2/6|c.877-157C>G||||||, C|intron_variant|MODIFIER|M01E5.3|WBGene00010806|transcript|M01…	0/0	1/1	1/1	0/0	0/0
	I	13440397	T	A	A|downstream_gene_variant|MODIFIER|eif-3.J|WBGene00012738|transcript|Y40B1B.5.1|protein_coding||c.*2688T>A|||||2432|, A|downstream_gene_variant|MODIFIER|Y40B1B.10|WBGene00220148|transcript|Y40B1B.10|lincRNA||n.*1805T>A|||||1805|, A|downstream_gene_variant|MODIFIER|eif-3.J|WBGene00012738|transcript|Y40B1B.5.2|protein_coding||c.*2688T>A|||||2432|, A|intron_variant|MODIFIER|spr-5|WBGene00005010|tran…	0/0	1/1	1/1	0/0	0/0
	I	13484867	TTTCT	TT	TT|upstream_gene_variant|MODIFIER|Y48G10A.1|WBGene00013018|transcript|Y48G10A.1.1|protein_coding||c.-4723_-4721delTCT|||||4718|, TT|upstream_gene_variant|MODIFIER|Y48G10A.2|WBGene00013019|transcript|Y48G10A.2b|protein_coding||c.-471_-469delAGA|||||429|, TT|upstream_gene_variant|MODIFIER|Y48G10A.1|WBGene00013018|transcript|Y48G10A.1.3|protein_coding||c.-4723_-4721delTCT|||||4691|, TT|upstream_gene…	0/0	1/1	1/1	0/0	0/0
	I	13531701	A	T	T|upstream_gene_variant|MODIFIER|Y87G2A.25|WBGene00219288|transcript|Y87G2A.25|protein_coding||c.-3738T>A|||||3738|, T|upstream_gene_variant|MODIFIER|Y87G2A.20|WBGene00044261|transcript|Y87G2A.20|protein_coding||c.-257T>A|||||257|, T|upstream_gene_variant|MODIFIER|Y87G2A.2|WBGene00013594|transcript|Y87G2A.2|protein_coding||c.-3044A>T|||||3044|, T|upstream_gene_variant|MODIFIER|Y87G2A.22|WBGene001…	0/0	1/1	1/1	0/0	0/0
	I	13587263	A	T	T|upstream_gene_variant|MODIFIER|vps-28|WBGene00013598|transcript|Y87G2A.10b|lincRNA||n.-323T>A|||||323|, T|downstream_gene_variant|MODIFIER|ubc-14|WBGene00006709|transcript|Y87G2A.9|protein_coding||c.*2050A>T|||||1966|, T|downstream_gene_variant|MODIFIER|Y87G2A.11|WBGene00013599|transcript|Y87G2A.11|protein_coding||c.*2158T>A|||||1813|, T|intron_variant|MODIFIER|vps-28|WBGene00013598|transcript|…	0/0	1/1	1/1	0/0	0/0
	I	13642697	G	T	T|upstream_gene_variant|MODIFIER|ins-33|WBGene00002116|transcript|W09C5.4|protein_coding||c.-3394C>A|||||3386|, T|upstream_gene_variant|MODIFIER|W09C5.13|WBGene00196610|transcript|W09C5.13|lincRNA||n.-1158G>T|||||1158|, T|downstream_gene_variant|MODIFIER|W09C5.14|WBGene00199602|transcript|W09C5.14|lincRNA||n.*822C>A|||||822|, T|intron_variant|MODIFIER|dkf-1|WBGene00012352|transcript|W09C5.5|prote…	0/0	1/1	1/1	0/0	0/0
	I	13663159	A	T	T|upstream_gene_variant|MODIFIER|W09C5.8|WBGene00012354|transcript|W09C5.8|protein_coding||c.-4048T>A|||||4031|, T|upstream_gene_variant|MODIFIER|W09C5.12|WBGene00194660|transcript|W09C5.12|protein_coding||c.-857T>A|||||827|, T|upstream_gene_variant|MODIFIER|W04A4.5|WBGene00012234|transcript|W04A4.5|protein_coding||c.-378A>T|||||326|, T|downstream_gene_variant|MODIFIER|W09C5.7|WBGene00012353|tran…	0/0	0/0	0/0	1/1	1/1
	I	14215407	ATTTTTTTTTTG	ATTTTTTTTTG	ATTTTTTTTTG|upstream_gene_variant|MODIFIER|best-10|WBGene00008185|transcript|C49A1.2|protein_coding||c.-3167delA|||||2916|, ATTTTTTTTTG|upstream_gene_variant|MODIFIER|C49A1.12|WBGene00196897|transcript|C49A1.12|lincRNA||n.-1902delA|||||1902|, ATTTTTTTTTG|downstream_gene_variant|MODIFIER|C49A1.15|WBGene00199799|transcript|C49A1.15|lincRNA||n.*1902delT|||||1902|, ATTTTTTTTTG|downstream_gene_variant…	0/0	1/1	0/0	0/0	0/0
	I	14524601	CAAAAAAAAAC	CAAAAAAAAAAC	CAAAAAAAAAAC|upstream_gene_variant|MODIFIER|zoo-1|WBGene00013683|transcript|Y105E8A.26a|protein_coding||c.-4922_-4921insA|||||4920|, CAAAAAAAAAAC|upstream_gene_variant|MODIFIER|zoo-1|WBGene00013683|transcript|Y105E8A.26b|protein_coding||c.-4922_-4921insA|||||4920|, CAAAAAAAAAAC|upstream_gene_variant|MODIFIER|zoo-1|WBGene00013683|transcript|Y105E8A.26e|protein_coding||c.-4922_-4921insA|||||4920|, …	0/0	1/1	1/1	0/0	0/0
	I	14610459	A	G	G|intron_variant|MODIFIER|Y105E8A.25|WBGene00013682|transcript|Y105E8A.25b|protein_coding|1/23|c.101+5964T>C||||||, G|intron_variant|MODIFIER|Y105E8A.25|WBGene00013682|transcript|Y105E8A.25a|protein_coding|1/21|c.101+5964T>C||||||	0/0	0/1	0/1	0/1	0/1
	I	14796984	C	T	T|synonymous_variant|LOW|K11B4.1|WBGene00010766|transcript|K11B4.1|protein_coding|5/5|c.1212C>T|p.Ala404Ala|1212/1395|1212/1275|404/424||, T|upstream_gene_variant|MODIFIER|K11B4.2|WBGene00010767|transcript|K11B4.2|protein_coding||c.-707C>T|||||676|, T|downstream_gene_variant|MODIFIER|hinf-1|WBGene00009553|transcript|F39B2.1|protein_coding||c.*3122C>T|||||2594|, T|downstream_gene_variant|MODIFIER|…	0/0	1/1	1/1	0/0	0/0
	I	14896940	GTTTTTTTTTTTTG	GTTTTTTTTTTTG	GTTTTTTTTTTTG|upstream_gene_variant|MODIFIER|ZK270.4|WBGene00220240|transcript|ZK270.4|lincRNA||n.-3018delA|||||3018|, GTTTTTTTTTTTG|downstream_gene_variant|MODIFIER|ZK270.3|WBGene00200345|transcript|ZK270.3|lincRNA||n.*168delT|||||168|, GTTTTTTTTTTTG|intron_variant|MODIFIER|frm-1|WBGene00001488|transcript|ZK270.2d|protein_coding|2/13|c.277+80delA||||||, GTTTTTTTTTTTG|intron_variant|MODIFIER|frm-…	0/0	1/1	1/1	0/0	.
	I	15063959	TGTCCG	TGTCCGTCCG	TGTCCGTCCG|upstream_gene_variant|MODIFIER|F31C3.6|WBGene00009288|transcript|F31C3.6a|protein_coding||c.-5201_-5200insCGGA|||||4962|, TGTCCGTCCG|upstream_gene_variant|MODIFIER|F31C3.16|WBGene00201398|transcript|F31C3.16|lincRNA||n.-2806_-2805insCGGA|||||2806|, TGTCCGTCCG|upstream_gene_variant|MODIFIER|F31C3.15|WBGene00198814|transcript|F31C3.15|lincRNA||n.-582_-581insCGGA|||||582|, TGTCCGTCCG|upst…	0/0	0/1	0/1	0/0	0/0
	II	240	C	T	T|upstream_gene_variant|MODIFIER|2L52.2|WBGene00200402|transcript|2L52.2|lincRNA||n.-65G>A|||||65|, T|upstream_gene_variant|MODIFIER|2L52.1|WBGene00007063|transcript|2L52.1a|protein_coding||c.-1627C>T|||||1627|, T|upstream_gene_variant|MODIFIER|C01B12.9|WBGene00022904|transcript|C01B12.9|lincRNA||n.-4889C>T|||||4889|, T|upstream_gene_variant|MODIFIER|2L52.1|WBGene00007063|transcript|2L52.1b|prote…	0/0	0/0	0/0	0/1	0/1
	II	291	A	G	G|upstream_gene_variant|MODIFIER|2L52.2|WBGene00200402|transcript|2L52.2|lincRNA||n.-116T>C|||||116|, G|upstream_gene_variant|MODIFIER|2L52.1|WBGene00007063|transcript|2L52.1a|protein_coding||c.-1576A>G|||||1576|, G|upstream_gene_variant|MODIFIER|C01B12.9|WBGene00022904|transcript|C01B12.9|lincRNA||n.-4838A>G|||||4838|, G|upstream_gene_variant|MODIFIER|2L52.1|WBGene00007063|transcript|2L52.1b|pro…	0/0	0/0	0/0	0/1	0/1
	II	22469	A	T	T|upstream_gene_variant|MODIFIER|mir-8186.2|WBGene00255561|transcript|C01B12.12|pseudogene||n.-3772T>A|||||3772|, T|upstream_gene_variant|MODIFIER|sqt-2|WBGene00005017|transcript|C01B12.1|protein_coding||c.-878A>T|||||859|, T|upstream_gene_variant|MODIFIER|C01B12.8|WBGene00015291|transcript|C01B12.8|protein_coding||c.-2302A>T|||||2292|, T|upstream_gene_variant|MODIFIER|mir-8186.2|WBGene00255561|t…	0/0	1/1	0/0	0/0	0/0
	II	245397	T	C	C|missense_variant|MODERATE|pqn-85|WBGene00004166|transcript|Y43H11AL.3a|protein_coding|19/26|c.4945A>G|p.Thr1649Ala|4945/7009|4945/6612|1649/2203||, C|upstream_gene_variant|MODIFIER|Y43H11AL.5|WBGene00199564|transcript|Y43H11AL.5|lincRNA||n.-3808A>G|||||3808|, C|upstream_gene_variant|MODIFIER|Y43H11AL.7|WBGene00201460|transcript|Y43H11AL.7|lincRNA||n.-3746A>G|||||3746|, C|upstream_gene_variant|M…	0/0	0/1	0/0	0/0	0/0
	II	704803	A	T	T|upstream_gene_variant|MODIFIER|T02H6.11|WBGene00020181|transcript|T02H6.11.1|protein_coding||c.-3686T>A|||||3678|, T|upstream_gene_variant|MODIFIER|T02H6.1|WBGene00020171|transcript|T02H6.1a|protein_coding||c.-4586A>T|||||4578|, T|upstream_gene_variant|MODIFIER|T02H6.11|WBGene00020181|transcript|T02H6.11.2|protein_coding||c.-3686T>A|||||3666|, T|upstream_gene_variant|MODIFIER|T02H6.1|WBGene0002…	0/0	1/1	0/0	0/0	0/0
	II	809615	G	T	T|splice_region_variant&intron_variant|LOW|F46F5.11|WBGene00018502|transcript|F46F5.11|protein_coding|5/15|c.592-6G>T||||||, T|upstream_gene_variant|MODIFIER|F46F5.4|WBGene00018495|transcript|F46F5.4|pseudogene||n.-3177C>A|||||3177|, T|downstream_gene_variant|MODIFIER|F46F5.12|WBGene00018503|transcript|F46F5.12|pseudogene||n.*1545G>T|||||1545|, T|downstream_gene_variant|MODIFIER|F46F5.5|WBGene000…	0/0	1/1	0/0	0/0	0/0
	II	1093722	T	A	A|downstream_gene_variant|MODIFIER|pho-14|WBGene00020471|transcript|T13B5.3|protein_coding||c.*4244A>T|||||4204|, A|intron_variant|MODIFIER|snf-3|WBGene00004902|transcript|T13B5.1|protein_coding|3/8|c.520-193T>A||||||	0/0	1/1	0/0	0/0	0/0
	II	1814625	G	T	T|downstream_gene_variant|MODIFIER|fbxb-10|WBGene00020362|transcript|T08E11.6|protein_coding||c.*2656C>A|||||2640|, T|downstream_gene_variant|MODIFIER|fbxa-3|WBGene00020363|transcript|T08E11.7|protein_coding||c.*4333C>A|||||4264|, T|intergenic_region|MODIFIER|C08F1.8-fbxb-10|WBGene00015611-WBGene00020362|intergenic_region|WBGene00015611-WBGene00020362|||n.1814625G>T||||||	0/0	1/1	0/0	0/0	0/0
	II	2396166	G	A	A|upstream_gene_variant|MODIFIER|F16G10.11|WBGene00017526|transcript|F16G10.11|protein_coding||c.-2245C>T|||||2245|, A|upstream_gene_variant|MODIFIER|F16G10.13|WBGene00017527|transcript|F16G10.13|protein_coding||c.-202C>T|||||202|, A|downstream_gene_variant|MODIFIER|F16G10.14|WBGene00017528|transcript|F16G10.14|protein_coding||c.*1796C>T|||||1168|, A|intergenic_region|MODIFIER|F16G10.13-F16G10.14…	0/0	1/1	0/0	0/0	0/0
	II	2442547	ATTTTTTTTTC	ATTTTTTTTC	ATTTTTTTTC|upstream_gene_variant|MODIFIER|F42G2.10|WBGene00201773|transcript|F42G2.10|lincRNA||n.-386delA|||||386|, ATTTTTTTTC|upstream_gene_variant|MODIFIER|WBGene00023285|WBGene00023285|transcript|F42G2.t1|pseudogene||n.-495delT|||||495|, ATTTTTTTTC|upstream_gene_variant|MODIFIER|vab-19|WBGene00006882|transcript|T22D2.1|protein_coding||c.-736delT|||||736|, ATTTTTTTTC|downstream_gene_variant|MOD…	0/0	1/1	0/0	0/0	0/0
	II	2481777	G	T	T|upstream_gene_variant|MODIFIER|mnat-1|WBGene00018769|transcript|F53G2.7.1|protein_coding||c.-3501C>A|||||2687|, T|upstream_gene_variant|MODIFIER|F53G2.2|WBGene00018767|transcript|F53G2.2|protein_coding||c.-161G>T|||||144|, T|upstream_gene_variant|MODIFIER|mnat-1|WBGene00018769|transcript|F53G2.7.2|protein_coding||c.-3501C>A|||||3134|, T|downstream_gene_variant|MODIFIER|F53G2.3|WBGene00018768|tr…	0/0	1/1	0/0	0/0	0/0
	II	2620556	GAAAAAAAAAAG	GAAAAAAAAAG	GAAAAAAAAAG|upstream_gene_variant|MODIFIER|linc-66|WBGene00219667|transcript|D2062.14|lincRNA||n.-4347delT|||||4347|, GAAAAAAAAAG|upstream_gene_variant|MODIFIER|D2062.5|WBGene00017057|transcript|D2062.5|protein_coding||c.-2097delA|||||2097|, GAAAAAAAAAG|upstream_gene_variant|MODIFIER|D2062.4|WBGene00017056|transcript|D2062.4a|protein_coding||c.-3357delA|||||3357|, GAAAAAAAAAG|upstream_gene_varian…	0/0	1/1	0/0	0/0	0/0
	II	3176158	ATTTTTTTTC	ATTTTTTTTTC	ATTTTTTTTTC|upstream_gene_variant|MODIFIER|Y27F2A.10|WBGene00045303|transcript|Y27F2A.10|protein_coding||c.-3891_-3890insA|||||3891|, ATTTTTTTTTC|upstream_gene_variant|MODIFIER|sri-40|WBGene00005552|transcript|Y27F2A.3|protein_coding||c.-1995_-1994insT|||||1799|, ATTTTTTTTTC|downstream_gene_variant|MODIFIER|Y27F2A.6|WBGene00021298|transcript|Y27F2A.6|protein_coding||c.*4373_*4374insA|||||4312|, A…	0/0	0/1	0/0	0/0	0/0
	II	3796616	ATCA	GTCA	GTCA|synonymous_variant|LOW|Y8A9A.2|WBGene00021171|transcript|Y8A9A.2|protein_coding|5/18|c.792A>G|p.Glu264Glu|792/4160|792/4080|264/1359||, GTCA|upstream_gene_variant|MODIFIER|fbxb-99|WBGene00021174|transcript|Y8A9A.5|protein_coding||c.-3191T>C|||||3191|, GTCA|upstream_gene_variant|MODIFIER|srh-164|WBGene00005380|transcript|Y8A9A.1|pseudogene||n.-4555A>G|||||4555|, GTCA|downstream_gene_variant|M…	0/0	0/1	0/1	0/1	0/1
	II	4396229	ACCCCCCCCCCCCT	ACCCCCCCCCCCT	ACCCCCCCCCCCT|intron_variant|MODIFIER|mlt-7|WBGene00022743|transcript|ZK430.8|protein_coding|1/8|c.56-1662delC||||||	0/0	1/1	0/0	.	0/0
	II	4821518	A	G	G|missense_variant|MODERATE|lact-5|WBGene00016355|transcript|C33F10.7a|protein_coding|1/7|c.47T>C|p.Leu16Ser|47/1410|47/1320|16/439||, G|upstream_gene_variant|MODIFIER|msp-40|WBGene00003435|transcript|C33F10.9|protein_coding||c.-3896A>G|||||3862|, G|upstream_gene_variant|MODIFIER|lact-5|WBGene00016355|transcript|C33F10.7b|protein_coding||c.-689T>C|||||686|, G|downstream_gene_variant|MODIFIER|C33F…	0/0	1/1	0/0	0/0	0/0
	II	5360191	GTTTTTTTTTTTG	GTTTTTTTTTTG	GTTTTTTTTTTG|upstream_gene_variant|MODIFIER|F09E5.11|WBGene00017289|transcript|F09E5.11|protein_coding||c.-2021delA|||||2013|, GTTTTTTTTTTG|upstream_gene_variant|MODIFIER|F09E5.19|WBGene00196908|transcript|F09E5.19|lincRNA||n.-1619delA|||||1619|, GTTTTTTTTTTG|upstream_gene_variant|MODIFIER|F09E5.23|WBGene00201950|transcript|F09E5.23|lincRNA||n.-3102delT|||||3102|, GTTTTTTTTTTG|downstream_gene_var…	0/0	1/1	0/0	0/0	0/0
	II	5360383	T	A	A|upstream_gene_variant|MODIFIER|F09E5.11|WBGene00017289|transcript|F09E5.11|protein_coding||c.-2202A>T|||||2194|, A|upstream_gene_variant|MODIFIER|F09E5.19|WBGene00196908|transcript|F09E5.19|lincRNA||n.-1800A>T|||||1800|, A|upstream_gene_variant|MODIFIER|F09E5.23|WBGene00201950|transcript|F09E5.23|lincRNA||n.-2921T>A|||||2921|, A|downstream_gene_variant|MODIFIER|srg-69|WBGene00005226|transcript|…	0/0	1/1	0/0	0/0	0/0
	II	5360390	GTT	TTA	TTA|upstream_gene_variant|MODIFIER|F09E5.11|WBGene00017289|transcript|F09E5.11|protein_coding||c.-2211_-2209delAACinsTAA|||||2201|, TTA|upstream_gene_variant|MODIFIER|F09E5.19|WBGene00196908|transcript|F09E5.19|lincRNA||n.-1809_-1807delAACinsTAA|||||1807|, TTA|upstream_gene_variant|MODIFIER|F09E5.23|WBGene00201950|transcript|F09E5.23|lincRNA||n.-2914_-2912delGTTinsTTA|||||2914|, TTA|downstream_ge…	0/0	1/1	0/0	0/0	0/0
	II	5420981	T	G	G|3_prime_UTR_variant|MODIFIER|EEED8.15|WBGene00017143|transcript|EEED8.15|protein_coding|3/3|c.*92T>G|||||92|, G|upstream_gene_variant|MODIFIER|tofu-6|WBGene00017132|transcript|EEED8.1.1|protein_coding||c.-298T>G|||||296|, G|upstream_gene_variant|MODIFIER|tofu-6|WBGene00017132|transcript|EEED8.1.2|protein_coding||c.-298T>G|||||272|, G|downstream_gene_variant|MODIFIER|EEED8.2|WBGene00017133|trans…	0/0	0/0	0/0	1/1	0/0
	II	5601365	A	C	C|missense_variant|MODERATE|C17G10.6|WBGene00015918|transcript|C17G10.6a|protein_coding|7/9|c.1195T>G|p.Tyr399Asp|1195/2052|1195/2052|399/683||, C|missense_variant|MODERATE|C17G10.6|WBGene00015918|transcript|C17G10.6b|protein_coding|6/6|c.1042T>G|p.Tyr348Asp|1042/1464|1042/1464|348/487||, C|upstream_gene_variant|MODIFIER|C17G10.10|WBGene00195182|transcript|C17G10.10|protein_coding||c.-1991T>G||||…	0/0	1/1	0/0	0/0	0/0
	II	5688938	TAAAAAAAAT	TAAAAAAAAAT	TAAAAAAAAAT|upstream_gene_variant|MODIFIER|C25H3.4|WBGene00016113|transcript|C25H3.4|protein_coding||c.-2784_-2783insA|||||2774|, TAAAAAAAAAT|downstream_gene_variant|MODIFIER|C25H3.18|WBGene00194836|transcript|C25H3.18|pseudogene||n.*484_*485insT|||||484|, TAAAAAAAAAT|downstream_gene_variant|MODIFIER|C25H3.9|WBGene00016118|transcript|C25H3.9a|protein_coding||c.*1685_*1686insT|||||1187|, TAAAAAAAA…	0/0	1/1	0/0	0/0	0/0
	II	5855621	GTTTTTTTTTA	GTTTTTTTTA	GTTTTTTTTA|upstream_gene_variant|MODIFIER|H41C03.2|WBGene00019269|transcript|H41C03.2|protein_coding||c.-3592delA|||||3592|, GTTTTTTTTA|upstream_gene_variant|MODIFIER|F55C12.11|WBGene00197328|transcript|F55C12.11|lincRNA||n.-2973delT|||||2973|, GTTTTTTTTA|downstream_gene_variant|MODIFIER|F55C12.4|WBGene00018871|transcript|F55C12.4|protein_coding||c.*1640delA|||||1450|, GTTTTTTTTA|intron_variant|M…	0/0	1/1	0/0	0/0	0/0
	II	5966050	GTTTTTTTA	GTTTTTTA	GTTTTTTA|upstream_gene_variant|MODIFIER|B0034.9|WBGene00197204|transcript|B0034.9|lincRNA||n.-370delA|||||370|, GTTTTTTA|upstream_gene_variant|MODIFIER|B0034.8|WBGene00196414|transcript|B0034.8|lincRNA||n.-721delT|||||721|, GTTTTTTA|upstream_gene_variant|MODIFIER|mir-261|WBGene00003355|transcript|B0034.6|pseudogene||n.-3001delT|||||3001|, GTTTTTTA|upstream_gene_variant|MODIFIER|B0034.1|WBGene0001…	0/0	1/1	0/0	0/0	0/0
	II	6136265	T	C	C|missense_variant|MODERATE|abts-3|WBGene00019018|transcript|F57F10.1c|protein_coding|1/17|c.170T>C|p.Leu57Pro|172/3002|170/2673|57/890||, C|upstream_gene_variant|MODIFIER|C29H12.7|WBGene00196102|transcript|C29H12.7|lincRNA||n.-3225A>G|||||3225|, C|upstream_gene_variant|MODIFIER|C29H12.8|WBGene00196694|transcript|C29H12.8|lincRNA||n.-2352A>G|||||2352|, C|upstream_gene_variant|MODIFIER|C29H12.9|WB…	0/0	1/1	0/0	0/0	0/0
	II	6170349	A	C	C|upstream_gene_variant|MODIFIER|hst-3.1|WBGene00002030|transcript|F40H3.5|protein_coding||c.-1118T>G|||||1118|, C|upstream_gene_variant|MODIFIER|F40H3.3|WBGene00018251|transcript|F40H3.3|protein_coding||c.-1193A>C|||||1193|, C|upstream_gene_variant|MODIFIER|F40H3.10|WBGene00198274|transcript|F40H3.10|lincRNA||n.-1864A>C|||||1864|, C|upstream_gene_variant|MODIFIER|F40H3.2|WBGene00018250|transcrip…	0/0	1/1	0/0	0/0	0/0
	II	6300048	A	G	G|upstream_gene_variant|MODIFIER|C29F5.5|WBGene00016213|transcript|C29F5.5|protein_coding||c.-1373T>C|||||1373|, G|upstream_gene_variant|MODIFIER|C29F5.1|WBGene00016210|transcript|C29F5.1|protein_coding||c.-3507A>G|||||3464|, G|downstream_gene_variant|MODIFIER|21ur-14881|WBGene00172016|transcript|C29F5.10|pseudogene||n.*4128A>G|||||4128|, G|downstream_gene_variant|MODIFIER|C29F5.11|WBGene00219839…	0/0	1/1	0/0	0/0	0/0
	II	6508457	T	A	A|downstream_gene_variant|MODIFIER|R05G9.1|WBGene00019903|transcript|R05G9.1|protein_coding||c.*3881T>A|||||3881|, A|downstream_gene_variant|MODIFIER|R05G9R.1|WBGene00019906|transcript|R05G9R.1|protein_coding||c.*1250A>T|||||1041|, A|intergenic_region|MODIFIER|R05G9.1-R05G9R.1|WBGene00019903-WBGene00019906|intergenic_region|WBGene00019903-WBGene00019906|||n.6508457T>A||||||	0/0	0/0	0/1	0/0	0/0
	II	6781607	G	C	C|3_prime_UTR_variant|MODIFIER|T13C2.7|WBGene00020482|transcript|T13C2.7|protein_coding|6/6|c.*31G>C|||||31|, C|upstream_gene_variant|MODIFIER|T13C2.6|WBGene00020481|transcript|T13C2.6b|protein_coding||c.-1862G>C|||||1820|, C|upstream_gene_variant|MODIFIER|T13C2.6|WBGene00020481|transcript|T13C2.6a|protein_coding||c.-1862G>C|||||1820|, C|downstream_gene_variant|MODIFIER|ssup-72|WBGene00020480|tra…	0/0	1/1	0/0	0/0	0/0
	II	6805746	GAAAAAAAAT	GAAAAAAAT	GAAAAAAAT|downstream_gene_variant|MODIFIER|tab-1|WBGene00006380|transcript|F31E8.3|protein_coding||c.*993delA|||||891|, GAAAAAAAT|intron_variant|MODIFIER|F31E8.5|WBGene00017955|transcript|F31E8.5|protein_coding|7/10|c.939+27delT||||||	0/0	1/1	0/0	0/0	0/0
	II	6872603	A	G	G|upstream_gene_variant|MODIFIER|C44B7.16|WBGene00197726|transcript|C44B7.16|lincRNA||n.-4333T>C|||||4333|, G|upstream_gene_variant|MODIFIER|clhm-1|WBGene00016626|transcript|C44B7.4|protein_coding||c.-1764T>C|||||1764|, G|upstream_gene_variant|MODIFIER|C44B7.5|WBGene00016627|transcript|C44B7.5|protein_coding||c.-21T>C|||||10|, G|downstream_gene_variant|MODIFIER|C44B7.19|WBGene00199832|transcript|…	0/0	1/1	0/0	0/0	0/0
	II	7083677	A	G	G|upstream_gene_variant|MODIFIER|T02G5.11|WBGene00020167|transcript|T02G5.11a|pseudogene||n.-1959T>C|||||1959|, G|upstream_gene_variant|MODIFIER|T02G5.15|WBGene00206521|transcript|T02G5.15|protein_coding||c.-3684A>G|||||3684|, G|upstream_gene_variant|MODIFIER|T02G5.11|WBGene00020167|transcript|T02G5.11b|pseudogene||n.-1959T>C|||||1959|, G|non_coding_transcript_exon_variant|MODIFIER|T02G5.4|WBGene…	0/0	1/1	0/0	0/0	0/0
	II	7181435	T	C	C|upstream_gene_variant|MODIFIER|pdl-1|WBGene00003966|transcript|C27H5.1|protein_coding||c.-2390T>C|||||2390|, C|downstream_gene_variant|MODIFIER|C27H5.9|WBGene00044938|transcript|C27H5.9|snoRNA||n.*2575A>G|||||2575|, C|downstream_gene_variant|MODIFIER|C27H5.10|WBGene00045090|transcript|C27H5.10|snoRNA||n.*2984A>G|||||2984|, C|downstream_gene_variant|MODIFIER|C27H5.6|WBGene00016175|transcript|C27…	0/0	1/1	0/0	0/0	0/0
	II	7339421	T	C	C|intron_variant|MODIFIER|nhr-21|WBGene00003620|transcript|F21D12.1e.1|protein_coding|1/9|c.16+143T>C||||||, C|intron_variant|MODIFIER|nhr-21|WBGene00003620|transcript|F21D12.1c.2|protein_coding|1/9|c.-9+143T>C||||||, C|intron_variant|MODIFIER|nhr-21|WBGene00003620|transcript|F21D12.1e.2|protein_coding|1/10|c.16+143T>C||||||, C|intron_variant|MODIFIER|nhr-21|WBGene00003620|transcript|F21D12.1a.1|…	0/0	1/1	0/0	0/0	0/0
	II	7554675	A	T	T|missense_variant|MODERATE|ZK1290.14|WBGene00044396|transcript|ZK1290.14|protein_coding|2/3|c.103T>A|p.Ser35Thr|122/588|103/333|35/110||, T|upstream_gene_variant|MODIFIER|ZK1290.19|WBGene00197968|transcript|ZK1290.19|lincRNA||n.-2956T>A|||||2956|, T|upstream_gene_variant|MODIFIER|ZK1290.10|WBGene00022891|transcript|ZK1290.10|protein_coding||c.-872T>A|||||769|, T|downstream_gene_variant|MODIFIER|…	0/0	1/1	0/0	0/0	0/0
	II	8746944	TCG	TG	TG|frameshift_variant|HIGH|mak-1|WBGene00010681|transcript|K08F8.1a.1|protein_coding|8/8|c.1441delC|p.Arg481fs|1493/1782|1441/1566|481/521||, TG|frameshift_variant|HIGH|mak-1|WBGene00010681|transcript|K08F8.1a.2|protein_coding|9/9|c.1441delC|p.Arg481fs|1607/1896|1441/1566|481/521||, TG|frameshift_variant|HIGH|mak-1|WBGene00010681|transcript|K08F8.1a.3|protein_coding|8/8|c.1441delC|p.Arg481fs|1504…	0/0	1/1	0/0	0/0	0/0
	II	9178666	A	T	T|3_prime_UTR_variant|MODIFIER|sym-2|WBGene00006367|transcript|ZK1067.6a|protein_coding|8/8|c.*217T>A|||||217|, T|3_prime_UTR_variant|MODIFIER|sym-2|WBGene00006367|transcript|ZK1067.6b.1|protein_coding|4/4|c.*217T>A|||||217|, T|3_prime_UTR_variant|MODIFIER|sym-2|WBGene00006367|transcript|ZK1067.6b.2|protein_coding|6/6|c.*217T>A|||||217|, T|upstream_gene_variant|MODIFIER|sec-5|WBGene00004752|trans…	0/0	1/1	0/0	0/0	0/0
	II	9577378	T	A	A|downstream_gene_variant|MODIFIER|wee-1.1|WBGene00006938|transcript|F35H8.7|protein_coding||c.*4587A>T|||||4587|, A|intron_variant|MODIFIER|exc-7|WBGene00001368|transcript|F35H8.5|protein_coding|1/6|c.61-911T>A||||||	0/0	0/0	0/0	1/1	1/1
	II	9864014	C	T	T|missense_variant|MODERATE|chil-1|WBGene00007465|transcript|C08H9.4b.1|protein_coding|3/4|c.265G>A|p.Ala89Thr|334/1467|265/1398|89/465||, T|missense_variant|MODERATE|chil-1|WBGene00007465|transcript|C08H9.4b.2|protein_coding|5/6|c.265G>A|p.Ala89Thr|536/1669|265/1398|89/465||, T|missense_variant|MODERATE|chil-1|WBGene00007465|transcript|C08H9.4a.1|protein_coding|3/4|c.265G>A|p.Ala89Thr|379/669|26…	0/0	1/1	0/0	0/0	0/0
	II	9864037	A	G	G|missense_variant|MODERATE|chil-1|WBGene00007465|transcript|C08H9.4b.1|protein_coding|3/4|c.242T>C|p.Met81Thr|311/1467|242/1398|81/465||, G|missense_variant|MODERATE|chil-1|WBGene00007465|transcript|C08H9.4b.2|protein_coding|5/6|c.242T>C|p.Met81Thr|513/1669|242/1398|81/465||, G|missense_variant|MODERATE|chil-1|WBGene00007465|transcript|C08H9.4a.1|protein_coding|3/4|c.242T>C|p.Met81Thr|356/669|24…	0/0	1/1	0/0	0/0	0/0
	II	9864061	A	G	G|missense_variant|MODERATE|chil-1|WBGene00007465|transcript|C08H9.4b.1|protein_coding|3/4|c.218T>C|p.Leu73Pro|287/1467|218/1398|73/465||, G|missense_variant|MODERATE|chil-1|WBGene00007465|transcript|C08H9.4b.2|protein_coding|5/6|c.218T>C|p.Leu73Pro|489/1669|218/1398|73/465||, G|missense_variant|MODERATE|chil-1|WBGene00007465|transcript|C08H9.4a.1|protein_coding|3/4|c.218T>C|p.Leu73Pro|332/669|21…	0/0	1/1	0/0	0/0	0/0
	II	10662071	G	A	A|synonymous_variant|LOW|rsp-7|WBGene00004704|transcript|D2089.1a|protein_coding|6/6|c.1308G>A|p.Glu436Glu|1310/1554|1308/1359|436/452||, A|3_prime_UTR_variant|MODIFIER|D2089.3|WBGene00008434|transcript|D2089.3|protein_coding|5/5|c.*237C>T|||||237|, A|3_prime_UTR_variant|MODIFIER|rsp-7|WBGene00004704|transcript|D2089.1b.1|protein_coding|6/6|c.*1957G>A|||||2261|, A|3_prime_UTR_variant|MODIFIER|rsp…	0/0	1/1	0/0	0/0	0/0
	II	10724432	C	T	T|upstream_gene_variant|MODIFIER|mks-5|WBGene00007490|transcript|C09G5.8c|lincRNA||n.-4514C>T|||||4514|, T|downstream_gene_variant|MODIFIER|C09G5.13|WBGene00206538|transcript|C09G5.13|protein_coding||c.*4853C>T|||||4805|, T|intron_variant|MODIFIER|mks-5|WBGene00007490|transcript|C09G5.8a|protein_coding|8/16|c.1656+90C>T||||||, T|intron_variant|MODIFIER|mks-5|WBGene00007490|transcript|C09G5.8b|pro…	0/0	1/1	0/0	0/0	0/0
	II	10751048	A	G	G|splice_region_variant&intron_variant|LOW|mpz-1|WBGene00003404|transcript|C52A11.4d|protein_coding|30/42|c.3945+6T>C||||||, G|splice_region_variant&intron_variant|LOW|mpz-1|WBGene00003404|transcript|C52A11.4h|protein_coding|6/18|c.699+6T>C||||||, G|splice_region_variant&intron_variant|LOW|mpz-1|WBGene00003404|transcript|C52A11.4c|protein_coding|23/35|c.3078+6T>C||||||, G|splice_region_variant&in…	0/0	1/1	0/0	0/0	0/0
	II	10837801	T	A	A|upstream_gene_variant|MODIFIER|M106.6|WBGene00014447|transcript|M106.6|snoRNA||n.-2516T>A|||||2516|, A|downstream_gene_variant|MODIFIER|M106.8|WBGene00077658|transcript|M106.8|protein_coding||c.*3798A>T|||||3677|, A|intron_variant|MODIFIER|mix-1|WBGene00003367|transcript|M106.1|protein_coding|10/14|c.2513+28T>A||||||	0/0	1/1	0/0	0/0	0/0
	II	11318365	GAAAAAAAAAAC	GAAAAAAAAAC	GAAAAAAAAAC|upstream_gene_variant|MODIFIER|T24F1.4|WBGene00011996|transcript|T24F1.4|protein_coding||c.-4110delT|||||4110|, GAAAAAAAAAC|downstream_gene_variant|MODIFIER|T24F1.9|WBGene00197412|transcript|T24F1.9|lincRNA||n.*4080delA|||||4080|, GAAAAAAAAAC|downstream_gene_variant|MODIFIER|T24F1.5|WBGene00011997|transcript|T24F1.5|protein_coding||c.*1059delT|||||732|, GAAAAAAAAAC|downstream_gene_var…	0/0	1/1	0/0	0/0	0/0
	II	11676930	T	A	A|upstream_gene_variant|MODIFIER|trr-1|WBGene00007028|transcript|C47D12.1a|protein_coding||c.-1074A>T|||||1003|, A|upstream_gene_variant|MODIFIER|C47D12.4|WBGene00008138|transcript|C47D12.4|protein_coding||c.-4907T>A|||||4895|, A|upstream_gene_variant|MODIFIER|trr-1|WBGene00007028|transcript|C47D12.1b|protein_coding||c.-1074A>T|||||1005|, A|upstream_gene_variant|MODIFIER|trr-1|WBGene00007028|tran…	0/0	1/1	0/0	0/0	0/0
	II	12092091	C	G	G|upstream_gene_variant|MODIFIER|cnt-1|WBGene00000565|transcript|Y17G7B.15a|protein_coding||c.-3230G>C|||||3230|, G|downstream_gene_variant|MODIFIER|Y17G7B.17|WBGene00012468|transcript|Y17G7B.17.1|protein_coding||c.*598G>C|||||331|, G|downstream_gene_variant|MODIFIER|Y17G7B.17|WBGene00012468|transcript|Y17G7B.17.2|protein_coding||c.*598G>C|||||366|, G|intergenic_region|MODIFIER|cnt-1-Y17G7B.17|WB…	0/0	0/0	0/0	0/0	1/1
	II	12420926	A	G	G|upstream_gene_variant|MODIFIER|sre-27|WBGene00013281|transcript|Y57A10C.3|protein_coding||c.-3399T>C|||||3399|, G|upstream_gene_variant|MODIFIER|sre-26|WBGene00013282|transcript|Y57A10C.4|protein_coding||c.-340T>C|||||340|, G|downstream_gene_variant|MODIFIER|sre-25|WBGene00013283|transcript|Y57A10C.5|pseudogene||n.*278T>C|||||278|, G|downstream_gene_variant|MODIFIER|daf-22|WBGene00013284|transc…	0/0	1/1	0/0	0/0	0/0
	II	12730134	C	T	T|missense_variant|MODERATE|snrp-200|WBGene00012896|transcript|Y46G5A.4|protein_coding|8/12|c.4792G>A|p.Ala1598Thr|4792/6786|4792/6438|1598/2145||, T|upstream_gene_variant|MODIFIER|Y46G5A.t1|WBGene00189967|transcript|Y46G5A.t1|protein_coding||c.-1308G>A|||||1308|WARNING_TRANSCRIPT_INCOMPLETE, T|downstream_gene_variant|MODIFIER|tbc-17|WBGene00012894|transcript|Y46G5A.1a|protein_coding||c.*4989C>T|…	0/0	1/1	0/0	0/0	0/0
	II	12942588	C	T	T|upstream_gene_variant|MODIFIER|F58G1.11|WBGene00197230|transcript|F58G1.11|lincRNA||n.-2396C>T|||||2396|, T|downstream_gene_variant|MODIFIER|F58G1.7|WBGene00010269|transcript|F58G1.7|protein_coding||c.*1610G>A|||||1274|, T|downstream_gene_variant|MODIFIER|sup-6|WBGene00006315|transcript|F58G1.10|snRNA||n.*2215G>A|||||2215|, T|downstream_gene_variant|MODIFIER|F58G1.12|WBGene00198271|transcript|F…	0/0	1/1	0/0	0/0	0/0
	II	13533866	GTTTTTTTTTTTTA	GTTTTTTTTTTTA	GTTTTTTTTTTTA|upstream_gene_variant|MODIFIER|snx-14|WBGene00013011|transcript|Y48E1B.14a|protein_coding||c.-2683delA|||||2660|, GTTTTTTTTTTTA|upstream_gene_variant|MODIFIER|snx-14|WBGene00013011|transcript|Y48E1B.14b|protein_coding||c.-2686delA|||||2660|, GTTTTTTTTTTTA|intron_variant|MODIFIER|Y48E1B.2|WBGene00013001|transcript|Y48E1B.2a|protein_coding|5/5|c.2151-33delA||||||, GTTTTTTTTTTTA|intron…	0/0	1/1	0/1	0/0	0/0
	II	14125628	A	T	T|upstream_gene_variant|MODIFIER|K09E4.4|WBGene00010722|transcript|K09E4.4.2|protein_coding||c.-7523T>A|||||3463|, T|upstream_gene_variant|MODIFIER|K09E4.3|WBGene00010721|transcript|K09E4.3b|protein_coding||c.-27T>A|||||27|, T|downstream_gene_variant|MODIFIER|K09E4.2|WBGene00010720|transcript|K09E4.2a|protein_coding||c.*2223T>A|||||2052|, T|downstream_gene_variant|MODIFIER|K09E4.2|WBGene00010720|…	0/0	1/1	0/0	0/0	0/0
	II	14300213	C	T	T|downstream_gene_variant|MODIFIER|Y54G11A.4|WBGene00013215|transcript|Y54G11A.4|protein_coding||c.*4583C>T|||||4158|, T|downstream_gene_variant|MODIFIER|Y54G11A.7|WBGene00013216|transcript|Y54G11A.7|protein_coding||c.*678C>T|||||370|, T|downstream_gene_variant|MODIFIER|ctl-1|WBGene00000830|transcript|Y54G11A.6|protein_coding||c.*3408G>A|||||3399|, T|intron_variant|MODIFIER|ctl-2|WBGene00000831|t…	0/0	1/1	0/0	0/0	0/0
	II	14338974	C	T	T|downstream_gene_variant|MODIFIER|ddl-3|WBGene00013217|transcript|Y54G11A.8a|protein_coding||c.*1209G>A|||||1032|, T|downstream_gene_variant|MODIFIER|ddl-3|WBGene00013217|transcript|Y54G11A.8b|protein_coding||c.*1209G>A|||||1032|, T|intergenic_region|MODIFIER|Y54G11A.14-ddl-3|WBGene00013221-WBGene00013217|intergenic_region|WBGene00013221-WBGene00013217|||n.14338974C>T||||||	0/0	0/0	0/0	0/1	0/1
	II	14392376	T	A	A|upstream_gene_variant|MODIFIER|kbp-3|WBGene00009179|transcript|F26H11.1|protein_coding||c.-2311A>T|||||2298|, A|downstream_gene_variant|MODIFIER|mes-2|WBGene00003220|transcript|R06A4.7|protein_coding||c.*4077T>A|||||3886|, A|downstream_gene_variant|MODIFIER|F26H11.8|WBGene00195149|transcript|F26H11.8|protein_coding||c.*3552T>A|||||3552|, A|intron_variant|MODIFIER|nurf-1|WBGene00009180|transcrip…	0/0	1/1	0/0	0/0	0/0
	II	14563326	T	A	A|upstream_gene_variant|MODIFIER|mog-4|WBGene00003392|transcript|C04H5.6a|protein_coding||c.-1730A>T|||||1730|, A|downstream_gene_variant|MODIFIER|C04H5.10|WBGene00200406|transcript|C04H5.10|lincRNA||n.*4171T>A|||||4171|, A|intron_variant|MODIFIER|C01G12.12|WBGene00044053|transcript|C01G12.12|pseudogene|2/4|n.124-125A>T||||||	0/0	1/1	0/0	0/0	0/0
	II	15143236	C	T	T|upstream_gene_variant|MODIFIER|Y53F4B.26|WBGene00013172|transcript|Y53F4B.26|protein_coding||c.-2255G>A|||||2255|, T|upstream_gene_variant|MODIFIER|Y53F4B.27|WBGene00013173|transcript|Y53F4B.27a|protein_coding||c.-2760C>T|||||2712|, T|upstream_gene_variant|MODIFIER|Y53F4B.25|WBGene00013171|transcript|Y53F4B.25b|protein_coding||c.-517C>T|||||517|, T|upstream_gene_variant|MODIFIER|Y53F4B.27|WBGen…	0/0	1/1	0/0	0/0	0/0
	III	90806	T	A	A|upstream_gene_variant|MODIFIER|attf-3|WBGene00018794|transcript|F54C4.3a|protein_coding||c.-4429A>T|||||4422|, A|upstream_gene_variant|MODIFIER|F54C4.4|WBGene00018795|transcript|F54C4.4|protein_coding||c.-3547A>T|||||3470|, A|upstream_gene_variant|MODIFIER|attf-3|WBGene00018794|transcript|F54C4.3b|protein_coding||c.-4429A>T|||||4422|, A|downstream_gene_variant|MODIFIER|mrpl-40|WBGene00018793|tr…	0/0	1/1	0/1	0/0	0/0
	III	94416	TAAAAAAAAAAAAT	TAAAAAAAAAAAAAAT	TAAAAAAAAAAAAAAT|downstream_gene_variant|MODIFIER|C29F9.8|WBGene00016222|transcript|C29F9.8|protein_coding||c.*965_*966insTT|||||965|, TAAAAAAAAAAAAAAT|downstream_gene_variant|MODIFIER|C29F9.9|WBGene00016223|transcript|C29F9.9|protein_coding||c.*3969_*3970insTT|||||3969|, TAAAAAAAAAAAAAAT|intron_variant|MODIFIER|pat-4|WBGene00003931|transcript|C29F9.7|protein_coding|1/7|c.96+279_96+280insTT||||||	0/0	1/1	0/0	0/0	0/0
	III	124106	G	T	T|missense_variant|MODERATE|C29F9.4|WBGene00016219|transcript|C29F9.4|protein_coding|9/10|c.422G>T|p.Arg141Met|422/951|422/906|141/301||, T|upstream_gene_variant|MODIFIER|C29F9.12|WBGene00016226|transcript|C29F9.12|protein_coding||c.-2086C>A|||||2086|, T|upstream_gene_variant|MODIFIER|C29F9.3|WBGene00016218|transcript|C29F9.3a.1|protein_coding||c.-699G>T|||||685|, T|upstream_gene_variant|MODIFIER…	0/0	1/1	0/0	0/0	0/0
	III	336187	A	C	C|missense_variant|MODERATE|Y50D7A.8|WBGene00021756|transcript|Y50D7A.8|protein_coding|6/6|c.1540T>G|p.Ser514Ala|1559/1790|1540/1710|514/569||	0/0	1/1	0/0	0/0	0/0
	III	492968	A	T	T|upstream_gene_variant|MODIFIER|F30H5.7|WBGene00198513|transcript|F30H5.7|lincRNA||n.-133T>A|||||133|, T|downstream_gene_variant|MODIFIER|F30H5.5|WBGene00044288|transcript|F30H5.5|protein_coding||c.*3516A>T|||||3516|, T|downstream_gene_variant|MODIFIER|F30H5.6|WBGene00197590|transcript|F30H5.6|lincRNA||n.*212A>T|||||212|, T|intron_variant|MODIFIER|unc-45|WBGene00006781|transcript|F30H5.1|protein…	0/0	0/0	0/1	0/0	0/0
	III	502011	C	T	T|missense_variant|MODERATE|unc-45|WBGene00006781|transcript|F30H5.1|protein_coding|11/11|c.2834C>T|p.Thr945Met|2836/3416|2834/2886|945/961||, T|upstream_gene_variant|MODIFIER|F30H5.4|WBGene00023020|transcript|F30H5.4|snoRNA||n.-793C>T|||||793|, T|downstream_gene_variant|MODIFIER|F30H5.3|WBGene00017937|transcript|F30H5.3|protein_coding||c.*3492G>A|||||3226|	0/0	1/1	0/0	0/0	0/0
	III	533845	GAAAAAAAAAAAG	GAAAAAAAAAAG	GAAAAAAAAAAG|upstream_gene_variant|MODIFIER|T22F7.t1|WBGene00023147|transcript|T22F7.t1|protein_coding||c.-1526delA|||||1526|WARNING_TRANSCRIPT_INCOMPLETE, GAAAAAAAAAAG|intergenic_region|MODIFIER|T22F7.4-T22F7.t1|WBGene00020703-WBGene00023147|intergenic_region|WBGene00020703-WBGene00023147|||n.533856delA||||||	0/0	1/1	0/1	0/0	0/0
	III	931548	G	C	C|downstream_gene_variant|MODIFIER|fbxa-55|WBGene00020453|transcript|T12B5.6b|protein_coding||c.*2037C>G|||||1916|, C|downstream_gene_variant|MODIFIER|fbxa-55|WBGene00020453|transcript|T12B5.6a|protein_coding||c.*2240C>G|||||2115|, C|intergenic_region|MODIFIER|pef-1-fbxa-55|WBGene00003969-WBGene00020453|intergenic_region|WBGene00003969-WBGene00020453|||n.931548G>C||||||	0/0	0/0	0/1	0/1	0/1
	III	985677	G	T	T|missense_variant|MODERATE|tbc-10|WBGene00019915|transcript|R06B10.5.1|protein_coding|5/7|c.962G>T|p.Ser321Ile|962/1500|962/1338|321/445||, T|missense_variant|MODERATE|tbc-10|WBGene00019915|transcript|R06B10.5.2|protein_coding|6/8|c.962G>T|p.Ser321Ile|1277/1815|962/1338|321/445||	0/0	0/0	0/0	1/1	1/1
	III	1014090	T	G	G|downstream_gene_variant|MODIFIER|Y34F4.6|WBGene00189956|transcript|Y34F4.6b|protein_coding||c.*4397T>G|||||4377|, G|downstream_gene_variant|MODIFIER|Y34F4.2|WBGene00021337|transcript|Y34F4.2a|protein_coding||c.*2726T>G|||||2716|, G|downstream_gene_variant|MODIFIER|Y34F4.3|WBGene00021338|transcript|Y34F4.3|protein_coding||c.*1594A>C|||||1590|, G|downstream_gene_variant|MODIFIER|Y34F4.6|WBGene001…	0/0	0/0	0/0	0/1	0/1
	III	1530016	TAAAAAAAT	TAAAAAAAAT	TAAAAAAAAT|upstream_gene_variant|MODIFIER|Y67D2.4|WBGene00022054|transcript|Y67D2.4a|protein_coding||c.-3870_-3869insA|||||3813|, TAAAAAAAAT|downstream_gene_variant|MODIFIER|M01G5.7|WBGene00195516|transcript|M01G5.7|lincRNA||n.*4356_*4357insA|||||4357|, TAAAAAAAAT|intron_variant|MODIFIER|snf-6|WBGene00004905|transcript|M01G5.5|protein_coding|3/10|c.254-30_254-29insT||||||	0/0	1/1	0/0	0/0	0/0
	III	1890107	C	A	A|upstream_gene_variant|MODIFIER|B0524.4|WBGene00015243|transcript|B0524.4|protein_coding||c.-3889G>T|||||3889|, A|upstream_gene_variant|MODIFIER|B0524.9|WBGene00201476|transcript|B0524.9|lincRNA||n.-2289G>T|||||2289|, A|upstream_gene_variant|MODIFIER|B0524.2|WBGene00015241|transcript|B0524.2|protein_coding||c.-3995C>A|||||3951|, A|downstream_gene_variant|MODIFIER|B0524.3|WBGene00015242|transcrip…	0/0	0/0	0/0	1/1	1/1
	III	2124234	GTTTTTTTTTTC	GTTTTTTTTTC	GTTTTTTTTTC|intergenic_region|MODIFIER|Y48G9A.6-frl-1|WBGene00021700-WBGene00021698|intergenic_region|WBGene00021700-WBGene00021698|||n.2124244delT||||||	0/0	1/1	0/0	0/0	0/0
	III	2187060	C	T	T|intron_variant|MODIFIER|gcn-1|WBGene00021697|transcript|Y48G9A.3|protein_coding|19/27|c.5343-943C>T||||||	0/0	1/1	0/0	0/0	0/0
	III	2297036	A	T	T|upstream_gene_variant|MODIFIER|21ur-11898|WBGene00167100|transcript|Y54F10BM.16|pseudogene||n.-1668T>A|||||1668|, T|upstream_gene_variant|MODIFIER|21ur-10824|WBGene00174006|transcript|Y54F10BM.18|pseudogene||n.-1666T>A|||||1666|, T|downstream_gene_variant|MODIFIER|fbxa-219|WBGene00044403|transcript|Y54F10BM.15|protein_coding||c.*2912A>T|||||2912|, T|intron_variant|MODIFIER|Y54F10BM.9|WBGene0002…	0/0	1/1	0/0	0/0	0/0
	III	2379552	A	C	C|intron_variant|MODIFIER|H14E04.2|WBGene00019199|transcript|H14E04.2c|protein_coding|5/10|c.506-46A>C||||||, C|intron_variant|MODIFIER|H14E04.2|WBGene00019199|transcript|H14E04.2a|protein_coding|4/9|c.485-46A>C||||||, C|intron_variant|MODIFIER|H14E04.2|WBGene00019199|transcript|H14E04.2b|protein_coding|4/9|c.494-46A>C||||||, C|intron_variant|MODIFIER|H14E04.2|WBGene00019199|transcript|H14E04.2d|…	0/0	1/1	0/0	0/0	0/0
	III	2394688	C	T	T|upstream_gene_variant|MODIFIER|H14E04.4|WBGene00019201|transcript|H14E04.4|protein_coding||c.-2572G>A|||||2572|, T|upstream_gene_variant|MODIFIER|H14E04.7|WBGene00198538|transcript|H14E04.7|lincRNA||n.-919C>T|||||919|, T|intron_variant|MODIFIER|cic-1|WBGene00000506|transcript|H14E04.5|protein_coding|6/6|c.751-127G>A||||||	0/0	1/1	0/0	0/0	0/0
	III	2411449	G	T	T|synonymous_variant|LOW|W04B5.5|WBGene00021022|transcript|W04B5.5|protein_coding|6/7|c.816C>A|p.Pro272Pro|830/1140|816/963|272/320||, T|upstream_gene_variant|MODIFIER|mrpl-30|WBGene00021021|transcript|W04B5.4|protein_coding||c.-486C>A|||||474|	0/0	1/1	0/0	0/0	0/0
	III	2692660	ATTTTTTTTG	ATTTTTTTG	ATTTTTTTG|downstream_gene_variant|MODIFIER|Y71H2AL.2|WBGene00022165|transcript|Y71H2AL.2|protein_coding||c.*3671delT|||||3648|, ATTTTTTTG|intron_variant|MODIFIER|Y71H2AM.9|WBGene00022174|transcript|Y71H2AM.9|protein_coding|8/10|c.1082-144delA||||||	0/0	1/1	0/0	0/0	0/0
	III	2738824	A	C	C|upstream_gene_variant|MODIFIER|Y71H2AM.12|WBGene00022177|transcript|Y71H2AM.12|protein_coding||c.-4950T>G|||||4813|, C|downstream_gene_variant|MODIFIER|Y71H2AM.14|WBGene00022179|transcript|Y71H2AM.14b.1|protein_coding||c.*5064T>G|||||4895|, C|downstream_gene_variant|MODIFIER|Y71H2AM.14|WBGene00022179|transcript|Y71H2AM.14a.1|protein_coding||c.*5064T>G|||||4895|, C|downstream_gene_variant|MODIFI…	0/0	0/1	0/1	0/0	0/0
	III	3156867	CACTGTA	CA	CA|downstream_gene_variant|MODIFIER|linc-45|WBGene00219661|transcript|C44B11.9|lincRNA||n.*4262_*4266delCTGTA|||||4262|, CA|downstream_gene_variant|MODIFIER|C44B11.6|WBGene00016635|transcript|C44B11.6|protein_coding||c.*3533_*3537delCTGTA|||||3397|, CA|intron_variant|MODIFIER|C44B11.1|WBGene00016633|transcript|C44B11.1|protein_coding|4/5|c.390+9_390+13delCTGTA||||||	0/0	1/1	0/0	0/0	0/0
	III	3244304	C	G	G|upstream_gene_variant|MODIFIER|mir-4936|WBGene00219264|transcript|Y53G8AL.5|pseudogene||n.-4847C>G|||||4847|, G|upstream_gene_variant|MODIFIER|mir-4936|WBGene00219264|transcript|Y53G8AL.5b|miRNA||n.-4914C>G|||||4914|, G|downstream_gene_variant|MODIFIER|Y53G8AL.1|WBGene00021799|transcript|Y53G8AL.1|protein_coding||c.*3041C>G|||||3007|, G|intron_variant|MODIFIER|Y53G8AL.2|WBGene00021800|transcrip…	0/0	1/1	0/0	0/0	0/0
	III	3953913	GAAAAAAAAAAAAT	GAAAAAAAAAAAT	GAAAAAAAAAAAT|upstream_gene_variant|MODIFIER|F37A8.5|WBGene00009503|transcript|F37A8.5|protein_coding||c.-2699delA|||||2699|, GAAAAAAAAAAAT|downstream_gene_variant|MODIFIER|F37A8.7|WBGene00219936|transcript|F37A8.7|snoRNA||n.*524delA|||||524|, GAAAAAAAAAAAT|downstream_gene_variant|MODIFIER|21ur-14757|WBGene00169109|transcript|F37A8.6|pseudogene||n.*4714delT|||||4714|, GAAAAAAAAAAAT|intergenic_reg…	0/0	1/1	0/1	0/0	0/0
	III	4463915	T	C	C|upstream_gene_variant|MODIFIER|F56F3.12|WBGene00200913|transcript|F56F3.12|lincRNA||n.-3407A>G|||||3407|, C|upstream_gene_variant|MODIFIER|F56F3.4|WBGene00010155|transcript|F56F3.4|protein_coding||c.-5235T>C|||||4963|, C|downstream_gene_variant|MODIFIER|F56F3.13|WBGene00201305|transcript|F56F3.13|lincRNA||n.*3407T>C|||||3407|, C|downstream_gene_variant|MODIFIER|F56F3.9|WBGene00196565|transcript…	0/0	1/1	0/0	0/0	0/0
	III	4476832	T	A	A|3_prime_UTR_variant|MODIFIER|rps-1|WBGene00004470|transcript|F56F3.5|protein_coding|3/3|c.*18T>A|||||18|, A|upstream_gene_variant|MODIFIER|ifet-1|WBGene00004132|transcript|F56F3.1|protein_coding||c.-1689A>T|||||1689|, A|upstream_gene_variant|MODIFIER|F56F3.11|WBGene00198182|transcript|F56F3.11|lincRNA||n.-1175A>T|||||1175|, A|downstream_gene_variant|MODIFIER|F56F3.10|WBGene00197669|transcript|F…	0/0	1/1	0/0	0/0	0/0
	III	4639015	AT	GA	GA|upstream_gene_variant|MODIFIER|F10F2.10|WBGene00195715|transcript|F10F2.10|lincRNA||n.-4395_-4394delATinsGA|||||4395|, GA|downstream_gene_variant|MODIFIER|clec-152|WBGene00008658|transcript|F10F2.6|pseudogene||n.*4587_*4588delATinsGA|||||4587|, GA|downstream_gene_variant|MODIFIER|clec-153|WBGene00008660|transcript|F10F2.8|protein_coding||c.*1525_*1526delATinsGA|||||1481|, GA|downstream_gene_va…	0/0	1/1	0/0	0/0	0/0
	III	5081887	A	T	T|upstream_gene_variant|MODIFIER|F54D8.7|WBGene00195000|transcript|F54D8.7|snRNA||n.-989T>A|||||989|, T|upstream_gene_variant|MODIFIER|F54D8.8|WBGene00199278|transcript|F54D8.8|lincRNA||n.-4590A>T|||||4590|, T|downstream_gene_variant|MODIFIER|alh-1|WBGene00000107|transcript|F54D8.3a.1|protein_coding||c.*1382A>T|||||1308|, T|downstream_gene_variant|MODIFIER|cah-1|WBGene00000279|transcript|F54D8.4|…	0/0	1/1	0/0	0/0	0/0
	III	5195074	C	A	A|missense_variant|MODERATE|K10D2.1|WBGene00019627|transcript|K10D2.1a|protein_coding|10/11|c.2120C>A|p.Thr707Lys|2120/3026|2120/2808|707/935||, A|upstream_gene_variant|MODIFIER|K10D2.7|WBGene00019633|transcript|K10D2.7|protein_coding||c.-988C>A|||||953|, A|downstream_gene_variant|MODIFIER|K10D2.8|WBGene00189952|transcript|K10D2.8|protein_coding||c.*4947C>A|||||4899|, A|downstream_gene_variant|MO…	0/0	1/1	0/0	0/0	0/0
	III	5626341	C	T	T|upstream_gene_variant|MODIFIER|C05D2.12|WBGene00195279|transcript|C05D2.12|lincRNA||n.-4783G>A|||||4783|, T|upstream_gene_variant|MODIFIER|C05D2.11|WBGene00022910|transcript|C05D2.11|lincRNA||n.-603C>T|||||603|, T|upstream_gene_variant|MODIFIER|daf-4|WBGene00000900|transcript|C05D2.1c.1|protein_coding||c.-326C>T|||||145|, T|downstream_gene_variant|MODIFIER|C05D2.13|WBGene00196287|transcript|C05…	0/0	0/1	0/0	0/0	0/0
	III	6591582	T	C	C|downstream_gene_variant|MODIFIER|ddo-3|WBGene00017648|transcript|F20H11.5|protein_coding||c.*2309T>C|||||2184|, C|downstream_gene_variant|MODIFIER|F20H11.6|WBGene00198998|transcript|F20H11.6|lincRNA||n.*996T>C|||||996|, C|downstream_gene_variant|MODIFIER|let-765|WBGene00002889|transcript|F20H11.2|protein_coding||c.*1683A>G|||||985|, C|intron_variant|MODIFIER|F20H11.1|WBGene00017646|transcript|F…	0/0	1/1	0/0	0/0	0/0
	III	6608817	G	T	T|synonymous_variant|LOW|F20H11.4|WBGene00017647|transcript|F20H11.4|protein_coding|2/8|c.111G>T|p.Ser37Ser|371/1662|111/1341|37/446||, T|upstream_gene_variant|MODIFIER|mdh-2|WBGene00003162|transcript|F20H11.3|protein_coding||c.-714C>A|||||711|, T|upstream_gene_variant|MODIFIER|srh-40|WBGene00005263|transcript|Y40D12A.3|protein_coding||c.-2005G>T|||||2005|, T|upstream_gene_variant|MODIFIER|ctsa-2…	0/0	1/1	0/0	0/0	0/0
	III	6990326	T	C	C|5_prime_UTR_premature_start_codon_gain_variant|LOW|prk-1|WBGene00004182|transcript|C06E8.3d|protein_coding|1/11|c.-30T>C||||||, C|5_prime_UTR_premature_start_codon_gain_variant|LOW|prk-1|WBGene00004182|transcript|C06E8.3c|protein_coding|1/9|c.-98T>C||||||, C|5_prime_UTR_premature_start_codon_gain_variant|LOW|prk-1|WBGene00004182|transcript|C06E8.3a|protein_coding|1/11|c.-98T>C||||||, C|5_prime_…	0/0	1/1	0/0	0/0	0/0
	III	7163771	A	C	C|missense_variant|MODERATE|K04G7.1|WBGene00019400|transcript|K04G7.1.1|protein_coding|5/8|c.765A>C|p.Lys255Asn|807/1840|765/1677|255/558||, C|missense_variant|MODERATE|K04G7.1|WBGene00019400|transcript|K04G7.1.2|protein_coding|5/8|c.765A>C|p.Lys255Asn|825/1858|765/1677|255/558||, C|upstream_gene_variant|MODIFIER|nuo-4|WBGene00019401|transcript|K04G7.4a.1|protein_coding||c.-4968T>G|||||4962|, C|u…	0/0	1/1	0/0	0/0	0/0
	III	7189770	C	T	T|upstream_gene_variant|MODIFIER|F37C12.14|WBGene00018155|transcript|F37C12.14|protein_coding||c.-4169G>A|||||4169|, T|upstream_gene_variant|MODIFIER|F37C12.10|WBGene00018153|transcript|F37C12.10|protein_coding||c.-1418G>A|||||1370|, T|upstream_gene_variant|MODIFIER|rps-21|WBGene00004490|transcript|F37C12.11|protein_coding||c.-145G>A|||||139|, T|upstream_gene_variant|MODIFIER|21ur-7304|WBGene0016…	0/0	1/1	0/0	0/0	0/0
	III	7325159	G	T	T|missense_variant|MODERATE|F56C9.11|WBGene00018954|transcript|F56C9.11|protein_coding|4/4|c.701C>A|p.Pro234His|701/924|701/741|234/246||, T|downstream_gene_variant|MODIFIER|F56C9.10|WBGene00018953|transcript|F56C9.10b|protein_coding||c.*5066C>A|||||4561|, T|downstream_gene_variant|MODIFIER|F56C9.10|WBGene00018953|transcript|F56C9.10a|protein_coding||c.*5066C>A|||||4561|	0/0	1/1	0/0	0/0	0/0
	III	7471173	G	A	A|upstream_gene_variant|MODIFIER|H14A12.5|WBGene00019197|transcript|H14A12.5|protein_coding||c.-3084C>T|||||3084|, A|downstream_gene_variant|MODIFIER|fum-1|WBGene00001503|transcript|H14A12.2a|protein_coding||c.*3706G>A|||||3539|, A|downstream_gene_variant|MODIFIER|fum-1|WBGene00001503|transcript|H14A12.2b.1|protein_coding||c.*3706G>A|||||3539|, A|downstream_gene_variant|MODIFIER|fum-1|WBGene00001…	0/0	1/1	0/0	0/0	0/0
	III	8128904	GTTTTTTTTTTTG	GTTTTTTTTTTG	GTTTTTTTTTTG|upstream_gene_variant|MODIFIER|C14B9.10|WBGene00015755|transcript|C14B9.10|protein_coding||c.-1950delT|||||1949|, GTTTTTTTTTTG|upstream_gene_variant|MODIFIER|C14B9.2|WBGene00015752|transcript|C14B9.2|protein_coding||c.-4760delT|||||4750|, GTTTTTTTTTTG|downstream_gene_variant|MODIFIER|rpl-21|WBGene00004433|transcript|C14B9.7.1|protein_coding||c.*676delA|||||635|, GTTTTTTTTTTG|downstre…	0/0	1/1	0/0	0/0	0/0
	III	8184997	T	A	A|missense_variant|MODERATE|C50C3.2|WBGene00016800|transcript|C50C3.2|protein_coding|8/15|c.2730T>A|p.Asp910Glu|2730/6770|2730/6711|910/2236||, A|downstream_gene_variant|MODIFIER|C50C3.5|WBGene00016801|transcript|C50C3.5|protein_coding||c.*4701T>A|||||4530|	0/0	1/1	0/0	0/0	0/0
	III	8621330	C	T	T|upstream_gene_variant|MODIFIER|C13G5.2|WBGene00015747|transcript|C13G5.2|protein_coding||c.-2892G>A|||||2891|, T|upstream_gene_variant|MODIFIER|ceh-16|WBGene00000439|transcript|C13G5.1.1|protein_coding||c.-1558C>T|||||1554|, T|upstream_gene_variant|MODIFIER|ceh-16|WBGene00000439|transcript|C13G5.1.2|protein_coding||c.-1558C>T|||||1328|, T|downstream_gene_variant|MODIFIER|C13G5.3|WBGene00195906|…	0/0	1/1	0/0	0/0	0/0
	III	8720302	A	G	G|synonymous_variant|LOW|hipr-1|WBGene00022717|transcript|ZK370.3a.1|protein_coding|1/10|c.99A>G|p.Lys33Lys|102/3110|99/2784|33/927||, G|synonymous_variant|LOW|hipr-1|WBGene00022717|transcript|ZK370.3b.1|protein_coding|1/11|c.99A>G|p.Lys33Lys|102/3144|99/2766|33/921||, G|synonymous_variant|LOW|hipr-1|WBGene00022717|transcript|ZK370.3b.2|protein_coding|1/11|c.99A>G|p.Lys33Lys|101/3143|99/2766|33/9…	0/0	1/1	0/0	0/0	0/0
	III	9259990	A	G	G|missense_variant|MODERATE|M01A8.1|WBGene00010795|transcript|M01A8.1a|protein_coding|7/7|c.724A>G|p.Asn242Asp|734/966|724/747|242/248||, G|missense_variant|MODERATE|M01A8.1|WBGene00010795|transcript|M01A8.1b|protein_coding|6/6|c.589A>G|p.Asn197Asp|589/821|589/612|197/203||, G|missense_variant|MODERATE|M01A8.1|WBGene00010795|transcript|M01A8.1c|protein_coding|4/4|c.463A>G|p.Asn155Asp|463/695|463/…	0/0	1/1	0/0	0/0	0/0
	III	9545078	ATTTTTTTTTTTTG	ATTTTTTTTTTTG	ATTTTTTTTTTTG|upstream_gene_variant|MODIFIER|mut-7|WBGene00003504|transcript|ZK1098.8|protein_coding||c.-2735delA|||||2720|, ATTTTTTTTTTTG|upstream_gene_variant|MODIFIER|ZK1098.12|WBGene00194691|transcript|ZK1098.12|protein_coding||c.-152delT|||||97|, ATTTTTTTTTTTG|upstream_gene_variant|MODIFIER|unc-16|WBGene00006755|transcript|ZK1098.10e|protein_coding||c.-1269delT|||||1168|, ATTTTTTTTTTTG|upstr…	0/0	1/1	0/0	0/0	0/0
	III	10317211	G	A	A|upstream_gene_variant|MODIFIER|unc-69|WBGene00006802|transcript|T07A5.6c|protein_coding||c.-1875G>A|||||1773|, A|upstream_gene_variant|MODIFIER|T07C4.10|WBGene00011562|transcript|T07C4.10|protein_coding||c.-3848G>A|||||3848|, A|upstream_gene_variant|MODIFIER|unc-69|WBGene00006802|transcript|T07A5.6a|protein_coding||c.-1875G>A|||||1773|, A|upstream_gene_variant|MODIFIER|unc-69|WBGene00006802|tra…	0/0	1/1	0/0	0/0	0/0
	III	10368882	C	G	G|splice_region_variant&synonymous_variant|LOW|tbc-8|WBGene00008018|transcript|C38H2.1a|protein_coding|5/18|c.801C>G|p.Ser267Ser|801/2920|801/2742|267/913||, G|splice_region_variant&synonymous_variant|LOW|tbc-8|WBGene00008018|transcript|C38H2.1b|protein_coding|1/14|c.117C>G|p.Ser39Ser|117/2236|117/2058|39/685||	0/0	1/1	0/0	0/0	0/0
	III	10607039	T	A	A|upstream_gene_variant|MODIFIER|Y39A1A.2|WBGene00012642|transcript|Y39A1A.2|protein_coding||c.-3490A>T|||||3490|, A|intron_variant|MODIFIER|rabx-5|WBGene00012644|transcript|Y39A1A.5|protein_coding|4/8|c.332+744T>A||||||	0/0	1/1	0/0	0/0	0/0
	III	10655730	CTTTTTTTTTTA	CTTTTTTTTTA	CTTTTTTTTTA|upstream_gene_variant|MODIFIER|Y39A1A.30|WBGene00220144|transcript|Y39A1A.30|snoRNA||n.-2492delT|||||2492|, CTTTTTTTTTA|upstream_gene_variant|MODIFIER|cnt-2|WBGene00000566|transcript|Y39A1A.15b|protein_coding||c.-39delT|||||30|, CTTTTTTTTTA|upstream_gene_variant|MODIFIER|cnt-2|WBGene00000566|transcript|Y39A1A.15d|protein_coding||c.-39delT|||||39|, CTTTTTTTTTA|intergenic_region|MODIFIE…	0/0	1/1	0/0	.	0/0
	III	10778391	TAAAAAAAAAAC	TAAAAAAAAAAAAC	TAAAAAAAAAAAAC|upstream_gene_variant|MODIFIER|Y39A1B.5|WBGene00196026|transcript|Y39A1B.5|lincRNA||n.-960_-959insTT|||||960|, TAAAAAAAAAAAAC|upstream_gene_variant|MODIFIER|ptr-19|WBGene00004233|transcript|Y39A1B.2a|protein_coding||c.-3480_-3479insAA|||||3479|, TAAAAAAAAAAAAC|upstream_gene_variant|MODIFIER|Y39A1B.7|WBGene00199604|transcript|Y39A1B.7|lincRNA||n.-4626_-4625insAA|||||4625|, TAAAAAAAA…	0/0	1/1	0/0	0/0	0/0
	III	11127190	A	T	T|upstream_gene_variant|MODIFIER|pha-1|WBGene00004010|transcript|Y48A6C.5a|protein_coding||c.-4609A>T|||||4609|, T|upstream_gene_variant|MODIFIER|pha-1|WBGene00004010|transcript|Y48A6C.5b|protein_coding||c.-4609A>T|||||4609|, T|downstream_gene_variant|MODIFIER|Y48A6C.4|WBGene00012977|transcript|Y48A6C.4|protein_coding||c.*847A>T|||||18|, T|downstream_gene_variant|MODIFIER|Y48A6C.7|WBGene00198409|…	0/0	1/1	0/0	.	0/0
	III	11301035	A	G	G|intron_variant|MODIFIER|smc-3|WBGene00004873|transcript|Y47D3A.26b|protein_coding|14/19|c.2838+35A>G||||||, G|intron_variant|MODIFIER|smc-3|WBGene00004873|transcript|Y47D3A.26a|protein_coding|14/18|c.2838+35A>G||||||, G|intron_variant|MODIFIER|smc-3|WBGene00004873|transcript|Y47D3A.26c|protein_coding|2/6|c.210+35A>G||||||	0/0	1/1	0/0	0/0	0/0
	III	11342884	GA	GAAAAATTCAA	GAAAAATTCAA|upstream_gene_variant|MODIFIER|pen-2|WBGene00003975|transcript|T28D6.9|protein_coding||c.-470_-469insAAAATTCAA|||||398|, GAAAAATTCAA|downstream_gene_variant|MODIFIER|T28D6.5|WBGene00012125|transcript|T28D6.5f|protein_coding||c.*982_*983insAAAATTCAA|||||649|, GAAAAATTCAA|downstream_gene_variant|MODIFIER|T28D6.7|WBGene00012127|transcript|T28D6.7|protein_coding||c.*1538_*1539insTTGAATTTT…	0/0	0/1	0/0	0/0	0/0
	III	11711988	CAAAAAAAAAAC	CAAAAAAAAAAAC	CAAAAAAAAAAAC|upstream_gene_variant|MODIFIER|Y41C4A.8|WBGene00012755|transcript|Y41C4A.8|protein_coding||c.-3179_-3178insT|||||3179|, CAAAAAAAAAAAC|intron_variant|MODIFIER|Y41C4A.9|WBGene00012756|transcript|Y41C4A.9|protein_coding|8/8|c.1518+204_1518+205insT||||||	0/0	1/1	0/0	0/0	0/0
	III	12152801	T	C	C|upstream_gene_variant|MODIFIER|linc-87|WBGene00219629|transcript|Y75B8A.61|lincRNA||n.-1683A>G|||||1683|, C|upstream_gene_variant|MODIFIER|Y75B8A.7|WBGene00013544|transcript|Y75B8A.7|protein_coding||c.-114T>C|||||98|, C|intergenic_region|MODIFIER|linc-87-Y75B8A.7|WBGene00219629-WBGene00013544|intergenic_region|WBGene00219629-WBGene00013544|||n.12152801T>C||||||	0/0	1/1	0/0	0/0	0/0
	III	12374987	T	A	A|upstream_gene_variant|MODIFIER|glrx-5|WBGene00013029|transcript|Y49E10.2|protein_coding||c.-1146A>T|||||1128|, A|downstream_gene_variant|MODIFIER|rpt-6|WBGene00004506|transcript|Y49E10.1|protein_coding||c.*2530T>A|||||2362|, A|downstream_gene_variant|MODIFIER|Y49E10.7|WBGene00013031|transcript|Y49E10.7|pseudogene||n.*2744A>T|||||2744|, A|downstream_gene_variant|MODIFIER|Y49E10.4|WBGene00013030|…	0/0	1/1	0/0	0/0	0/0
	III	12449371	T	A	A|missense_variant|MODERATE|ani-1|WBGene00013038|transcript|Y49E10.19|protein_coding|5/8|c.1640A>T|p.Glu547Val|1658/3817|1640/3480|547/1159||, A|upstream_gene_variant|MODIFIER|Y49E10.18|WBGene00013037|transcript|Y49E10.18|protein_coding||c.-3270A>T|||||3252|, A|downstream_gene_variant|MODIFIER|scav-3|WBGene00013039|transcript|Y49E10.20|protein_coding||c.*4355A>T|||||4217|	0/0	1/1	0/0	0/0	0/0
	III	12465879	G	C	C|upstream_gene_variant|MODIFIER|pstk-1|WBGene00013041|transcript|Y49E10.22|protein_coding||c.-740G>C|||||740|, C|upstream_gene_variant|MODIFIER|Y49E10.29|WBGene00045239|transcript|Y49E10.29|protein_coding||c.-3414G>C|||||3414|, C|downstream_gene_variant|MODIFIER|Y49E10.21|WBGene00013040|transcript|Y49E10.21a|protein_coding||c.*58G>C|||||43|, C|intergenic_region|MODIFIER|Y49E10.21-pstk-1|WBGene00…	0/0	1/1	0/0	0/0	0/0
	III	13434739	A	T	T|upstream_gene_variant|MODIFIER|F45G2.7|WBGene00009733|transcript|F45G2.7|protein_coding||c.-241T>A|||||233|, T|downstream_gene_variant|MODIFIER|trf-1|WBGene00006612|transcript|F45G2.6|protein_coding||c.*1345A>T|||||1301|, T|downstream_gene_variant|MODIFIER|F45G2.8|WBGene00009734|transcript|F45G2.8|protein_coding||c.*287T>A|||||122|, T|downstream_gene_variant|MODIFIER|F45G2.9|WBGene00009735|tran…	0/0	1/1	0/0	0/0	0/0
	III	13561654	C	G	G|downstream_gene_variant|MODIFIER|aldo-1|WBGene00011474|transcript|T05D4.1.1|protein_coding||c.*1829G>C|||||1687|, G|downstream_gene_variant|MODIFIER|aldo-1|WBGene00011474|transcript|T05D4.1.2|protein_coding||c.*1829G>C|||||1687|, G|intron_variant|MODIFIER|T05D4.2|WBGene00011475|transcript|T05D4.2|protein_coding|2/2|c.*198+72G>C||||||	0/0	1/1	0/0	0/0	0/0
	III	13565045	A	G	G|upstream_gene_variant|MODIFIER|T05D4.2|WBGene00011475|transcript|T05D4.2|protein_coding||c.-2009T>C|||||1991|, G|upstream_gene_variant|MODIFIER|aldo-1|WBGene00011474|transcript|T05D4.1.1|protein_coding||c.-126T>C|||||108|, G|upstream_gene_variant|MODIFIER|aldo-1|WBGene00011474|transcript|T05D4.1.2|protein_coding||c.-126T>C|||||55|, G|downstream_gene_variant|MODIFIER|T05D4.3|WBGene00011476|trans…	0/0	1/1	0/0	0/0	0/0
	IV	1095706	C	A	A|upstream_gene_variant|MODIFIER|cct-8|WBGene00021934|transcript|Y55F3AR.3a|protein_coding||c.-1793G>T|||||1786|, A|upstream_gene_variant|MODIFIER|Y55F3AR.1|WBGene00021932|transcript|Y55F3AR.1.1|protein_coding||c.-1756C>A|||||1747|, A|upstream_gene_variant|MODIFIER|cct-8|WBGene00021934|transcript|Y55F3AR.3b|protein_coding||c.-3535G>T|||||3535|, A|upstream_gene_variant|MODIFIER|Y55F3AR.1|WBGene000…	0/0	0/0	0/0	0/0	1/1
	IV	1360173	CTTTTTTTTTG	CTTTTTTTTG	CTTTTTTTTG|upstream_gene_variant|MODIFIER|col-104|WBGene00000678|transcript|F58F6.1|protein_coding||c.-4887delA|||||4877|, CTTTTTTTTG|upstream_gene_variant|MODIFIER|WBGene00023304|WBGene00023304|transcript|F58F6.t1|pseudogene||n.-4696delA|||||4696|, CTTTTTTTTG|upstream_gene_variant|MODIFIER|col-105|WBGene00000679|transcript|F58F6.2|protein_coding||c.-957delA|||||957|, CTTTTTTTTG|downstream_gene_v…	0/0	1/1	1/1	0/0	0/1
	IV	1483378	T	A	A|upstream_gene_variant|MODIFIER|Y77E11A.16|WBGene00044464|transcript|Y77E11A.16|protein_coding||c.-2103T>A|||||1908|, A|downstream_gene_variant|MODIFIER|Y77E11A.19|WBGene00199030|transcript|Y77E11A.19|lincRNA||n.*4593A>T|||||4593|, A|intergenic_region|MODIFIER|Y77E11A.12-Y77E11A.16|WBGene00022313-WBGene00044464|intergenic_region|WBGene00022313-WBGene00044464|||n.1483378T>A||||||	0/0	1/1	1/1	0/0	0/0
	IV	1487462	T	C	C|missense_variant|MODERATE|Y77E11A.16|WBGene00044464|transcript|Y77E11A.16|protein_coding|4/7|c.280T>C|p.Trp94Arg|427/1179|280/1032|94/343||, C|downstream_gene_variant|MODIFIER|Y77E11A.19|WBGene00199030|transcript|Y77E11A.19|lincRNA||n.*509A>G|||||509|, C|downstream_gene_variant|MODIFIER|npp-20|WBGene00003806|transcript|Y77E11A.13a|protein_coding||c.*3376A>G|||||3194|, C|downstream_gene_variant|…	0/0	1/1	1/1	0/0	0/0
	IV	1868234	A	T	T|upstream_gene_variant|MODIFIER|egl-4|WBGene00001173|transcript|F55A8.2g.2|protein_coding||c.-3594A>T|||||2762|, T|upstream_gene_variant|MODIFIER|egl-4|WBGene00001173|transcript|F55A8.2g.1|protein_coding||c.-3594A>T|||||2762|, T|upstream_gene_variant|MODIFIER|egl-4|WBGene00001173|transcript|F55A8.2d|protein_coding||c.-2777A>T|||||2777|, T|intron_variant|MODIFIER|egl-4|WBGene00001173|transcript|F…	0/0	1/1	1/1	0/0	0/0
	IV	2087216	G	A	A|missense_variant|MODERATE|mca-2|WBGene00019875|transcript|R05C11.3|protein_coding|6/11|c.1997G>A|p.Arg666Gln|2014/4007|1997/3477|666/1158||, A|upstream_gene_variant|MODIFIER|R05C11.5|WBGene00202224|transcript|R05C11.5|lincRNA||n.-3455C>T|||||3455|, A|upstream_gene_variant|MODIFIER|C23H5.5|WBGene00023241|transcript|C23H5.5|pseudogene||n.-4920G>A|||||4920|, A|downstream_gene_variant|MODIFIER|C23H…	0/0	1/1	1/1	0/0	0/0
	IV	2251129	GGTTTGCCGATTTGCCGGAAATATCG	GG	GG|downstream_gene_variant|MODIFIER|M70.4|WBGene00019786|transcript|M70.4a|protein_coding||c.*1982_*2005delCGATATTTCCGGCAAATCGGCAAA|||||1873|, GG|downstream_gene_variant|MODIFIER|M70.4|WBGene00019786|transcript|M70.4b|protein_coding||c.*1982_*2005delCGATATTTCCGGCAAATCGGCAAA|||||1880|, GG|intron_variant|MODIFIER|M70.1|WBGene00019783|transcript|M70.1b|protein_coding|6/6|c.2677-74_2677-51delTTTGCCGA…	0/0	0/1	0/1	0/0	0/0
	IV	2828676	T	C	C|upstream_gene_variant|MODIFIER|pudl-1|WBGene00044489|transcript|Y54G2A.46|protein_coding||c.-4230T>C|||||4230|, C|downstream_gene_variant|MODIFIER|clec-80|WBGene00043062|transcript|Y54G2A.39b|protein_coding||c.*660T>C|||||611|, C|downstream_gene_variant|MODIFIER|Y54G2A.48|WBGene00044491|transcript|Y54G2A.48|protein_coding||c.*2901A>G|||||2901|, C|downstream_gene_variant|MODIFIER|clec-80|WBGene0…	0/0	0/0	0/0	0/1	0/1
	IV	3047842	A	C	C|downstream_gene_variant|MODIFIER|Y67D8C.23|WBGene00235353|transcript|Y67D8C.23|pseudogene||n.*3914T>G|||||3914|, C|intron_variant|MODIFIER|eel-1|WBGene00022069|transcript|Y67D8C.5h|protein_coding|3/14|c.1413+348T>G||||||, C|intron_variant|MODIFIER|eel-1|WBGene00022069|transcript|Y67D8C.5a|protein_coding|3/14|c.1407+348T>G||||||, C|intron_variant|MODIFIER|eel-1|WBGene00022069|transcript|Y67D8C.5…	0/0	1/1	1/1	0/0	0/0
	IV	3131096	T	A	A|upstream_gene_variant|MODIFIER|Y67D8C.15|WBGene00197431|transcript|Y67D8C.15|lincRNA||n.-926T>A|||||926|, A|upstream_gene_variant|MODIFIER|Y67D8C.16|WBGene00197636|transcript|Y67D8C.16|lincRNA||n.-3995T>A|||||3995|, A|upstream_gene_variant|MODIFIER|mca-3|WBGene00003153|transcript|Y67D8C.10e|protein_coding||c.-4867A>T|||||4864|, A|intron_variant|MODIFIER|mca-3|WBGene00003153|transcript|Y67D8C.10…	0/0	1/1	0/0	0/0	0/0
	IV	3363337	G	C	C|upstream_gene_variant|MODIFIER|Y55H10A.2|WBGene00021953|transcript|Y55H10A.2|protein_coding||c.-216G>C|||||216|, C|intergenic_region|MODIFIER|F42A6.1-Y55H10A.2|WBGene00018323-WBGene00021953|intergenic_region|WBGene00018323-WBGene00021953|||n.3363337G>C||||||	0/0	1/1	1/1	0/0	0/0
	IV	3376522	GTTTTTTTTC	GTTTTTTTC	GTTTTTTTC|downstream_gene_variant|MODIFIER|vha-19|WBGene00021952|transcript|Y55H10A.1|protein_coding||c.*3610delT|||||3063|, GTTTTTTTC|downstream_gene_variant|MODIFIER|B0546.3|WBGene00015250|transcript|B0546.3a|protein_coding||c.*2825delA|||||2825|, GTTTTTTTC|downstream_gene_variant|MODIFIER|B0546.3|WBGene00015250|transcript|B0546.3c|protein_coding||c.*2825delA|||||2825|, GTTTTTTTC|downstream_gen…	0/0	1/1	1/1	0/0	0/0
	IV	3842738	G	A	A|upstream_gene_variant|MODIFIER|F28F9.12|WBGene00200095|transcript|F28F9.12|lincRNA||n.-4958C>T|||||4958|, A|upstream_gene_variant|MODIFIER|F28F9.14|WBGene00200814|transcript|F28F9.14|lincRNA||n.-3339G>A|||||3339|, A|downstream_gene_variant|MODIFIER|F28F9.11|WBGene00196594|transcript|F28F9.11|lincRNA||n.*4908G>A|||||4908|, A|downstream_gene_variant|MODIFIER|F28F9.7|WBGene00195822|transcript|F28F…	0/0	1/1	1/1	0/0	0/0
	IV	3868771	G	A	A|upstream_gene_variant|MODIFIER|aat-8|WBGene00000009|transcript|F28F9.4|protein_coding||c.-3741C>T|||||3741|, A|upstream_gene_variant|MODIFIER|F37C4.4|WBGene00018144|transcript|F37C4.4b.1|protein_coding||c.-792G>A|||||779|, A|upstream_gene_variant|MODIFIER|F37C4.4|WBGene00018144|transcript|F37C4.4c|protein_coding||c.-1556G>A|||||1506|, A|downstream_gene_variant|MODIFIER|F37C4.5|WBGene00018145|tr…	0/0	0/0	0/0	1/1	0/0
	IV	3871099	T	G	G|downstream_gene_variant|MODIFIER|F37C4.5|WBGene00018145|transcript|F37C4.5a.1|protein_coding||c.*832A>C|||||732|, G|downstream_gene_variant|MODIFIER|F37C4.6|WBGene00018146|transcript|F37C4.6a.1|protein_coding||c.*4389A>C|||||4312|, G|downstream_gene_variant|MODIFIER|F37C4.5|WBGene00018145|transcript|F37C4.5b|protein_coding||c.*832A>C|||||732|, G|downstream_gene_variant|MODIFIER|F37C4.5|WBGene00…	0/0	1/1	1/1	0/0	0/0
	IV	4021136	T	C	C|upstream_gene_variant|MODIFIER|hlh-30|WBGene00020930|transcript|W02C12.3h.1|protein_coding||c.-2832A>G|||||2805|, C|upstream_gene_variant|MODIFIER|hlh-30|WBGene00020930|transcript|W02C12.3h.3|protein_coding||c.-2832A>G|||||2174|, C|upstream_gene_variant|MODIFIER|hlh-30|WBGene00020930|transcript|W02C12.3h.2|protein_coding||c.-2832A>G|||||2097|, C|upstream_gene_variant|MODIFIER|hlh-30|WBGene00020…	0/0	1/1	1/1	0/0	0/0
	IV	4303383	TAGTTTTTGAA	TA	TA|upstream_gene_variant|MODIFIER|F15E6.9|WBGene00017489|transcript|F15E6.9a|protein_coding||c.-4321_-4313delTTCAAAAAC|||||4302|, TA|upstream_gene_variant|MODIFIER|F15E6.12|WBGene00235372|transcript|F15E6.12|lincRNA||n.-2890_-2882delGTTTTTGAA|||||2890|, TA|upstream_gene_variant|MODIFIER|set-9|WBGene00017482|transcript|F15E6.1|protein_coding||c.-4561_-4553delGTTTTTGAA|||||4511|, TA|upstream_gene_v…	0/0	1/1	1/1	0/0	0/0
	IV	4806023	CAAAAAAAAAAG	CAAAAAAAAAG	CAAAAAAAAAG|upstream_gene_variant|MODIFIER|dpf-7|WBGene00001060|transcript|R11E3.7a|protein_coding||c.-3485delT|||||3441|, CAAAAAAAAAG|upstream_gene_variant|MODIFIER|eif-1.A|WBGene00019162|transcript|H06H21.3|protein_coding||c.-4903delA|||||4901|, CAAAAAAAAAG|upstream_gene_variant|MODIFIER|dpf-7|WBGene00001060|transcript|R11E3.7b|protein_coding||c.-3485delT|||||3441|, CAAAAAAAAAG|downstream_gene_…	0/0	1/1	1/1	0/0	0/0
	IV	5362843	GTTTTTTTTTA	GTTTTTTTTA	GTTTTTTTTA|upstream_gene_variant|MODIFIER|21ur-11261|WBGene00171311|transcript|F41H10.27|pseudogene||n.-1567delT|||||1567|, GTTTTTTTTA|upstream_gene_variant|MODIFIER|F41H10.4|WBGene00018317|transcript|F41H10.4|protein_coding||c.-1708delT|||||1707|, GTTTTTTTTA|upstream_gene_variant|MODIFIER|sand-1|WBGene00018321|transcript|F41H10.11|protein_coding||c.-4016delT|||||4015|, GTTTTTTTTA|downstream_gene…	0/0	1/1	1/1	0/0	0/0
	IV	6519915	AT	TA	TA|upstream_gene_variant|MODIFIER|C01G5.9|WBGene00015311|transcript|C01G5.9|protein_coding||c.-60_-59delATinsTA|||||60|, TA|upstream_gene_variant|MODIFIER|21ur-12103|WBGene00173594|transcript|C01G5.24|pseudogene||n.-749_-748delATinsTA|||||749|, TA|upstream_gene_variant|MODIFIER|C01G5.6|WBGene00015308|transcript|C01G5.6|protein_coding||c.-2959_-2958delATinsTA|||||2959|, TA|upstream_gene_variant|MO…	0/0	0/0	0/0	0/0	1/1
	IV	6646398	G	C	C|5_prime_UTR_variant|MODIFIER|hil-7|WBGene00001858|transcript|C01B10.5b|protein_coding|1/3|c.-16G>C|||||16|, C|5_prime_UTR_variant|MODIFIER|hil-7|WBGene00001858|transcript|C01B10.5a|protein_coding|1/3|c.-16G>C|||||16|, C|5_prime_UTR_variant|MODIFIER|hil-7|WBGene00001858|transcript|C01B10.5e|protein_coding|1/1|c.-16G>C|||||16|, C|5_prime_UTR_variant|MODIFIER|hil-7|WBGene00001858|transcript|C01B10…	0/0	1/1	1/1	0/0	0/0
	IV	7340720	T	G	G|missense_variant|MODERATE|Y40C5A.3|WBGene00021496|transcript|Y40C5A.3m|protein_coding|10/24|c.1491A>C|p.Glu497Asp|1491/7209|1491/7209|497/2402||, G|missense_variant|MODERATE|Y40C5A.3|WBGene00021496|transcript|Y40C5A.3a|protein_coding|9/20|c.1350A>C|p.Glu450Asp|1350/6882|1350/6882|450/2293||, G|missense_variant|MODERATE|Y40C5A.3|WBGene00021496|transcript|Y40C5A.3b|protein_coding|10/21|c.1491A>C|…	0/0	0/0	0/0	1/1	0/0
	IV	7976545	A	T	T|upstream_gene_variant|MODIFIER|F57H12.6|WBGene00019021|transcript|F57H12.6|protein_coding||c.-249T>A|||||176|, T|upstream_gene_variant|MODIFIER|ora-1|WBGene00003879|transcript|F57H12.3|protein_coding||c.-1358A>T|||||1291|, T|upstream_gene_variant|MODIFIER|unc-24|WBGene00006761|transcript|F57H12.2|protein_coding||c.-3467A>T|||||3467|, T|upstream_gene_variant|MODIFIER|21ur-11826|WBGene00172235|tr…	0/0	1/1	1/1	0/0	0/0
	IV	8061856	C	T	T|upstream_gene_variant|MODIFIER|sax-7|WBGene00004732|transcript|C18F3.2c|protein_coding||c.-876C>T|||||813|, T|upstream_gene_variant|MODIFIER|sax-7|WBGene00004732|transcript|C18F3.2b|protein_coding||c.-876C>T|||||813|, T|downstream_gene_variant|MODIFIER|C18F3.8|WBGene00197695|transcript|C18F3.8|lincRNA||n.*2696C>T|||||2696|, T|downstream_gene_variant|MODIFIER|C18F3.10|WBGene00200716|transcript|C…	0/0	1/1	1/1	0/0	0/0
	IV	8579216	G	A	A|intergenic_region|MODIFIER|Y59H11AM.1-catp-7|WBGene00022005-WBGene00022010|intergenic_region|WBGene00022005-WBGene00022010|||n.8579216G>A||||||	0/0	0/1	0/0	.	.
	IV	8700437	T	G	G|upstream_gene_variant|MODIFIER|21ur-12327|WBGene00174988|transcript|H23L24.9|pseudogene||n.-3354A>C|||||3354|, G|upstream_gene_variant|MODIFIER|21ur-14550|WBGene00174465|transcript|H23L24.8|pseudogene||n.-2402A>C|||||2402|, G|downstream_gene_variant|MODIFIER|dic-1|WBGene00000994|transcript|F08B4.1b|protein_coding||c.*4303T>G|||||3981|, G|downstream_gene_variant|MODIFIER|H23L24.4|WBGene00019231|…	0/0	0/0	0/0	0/0	1/1
	IV	8964224	A	G	G|upstream_gene_variant|MODIFIER|anr-8|WBGene00219575|transcript|D1046.17|antisense||n.-3269T>C|||||3269|, G|upstream_gene_variant|MODIFIER|C53B4.2|WBGene00008272|transcript|C53B4.2|protein_coding||c.-1909A>G|||||1909|, G|upstream_gene_variant|MODIFIER|C53B4.1|WBGene00008271|transcript|C53B4.1|protein_coding||c.-4144A>G|||||4066|, G|upstream_gene_variant|MODIFIER|tpra-1|WBGene00008366|transcript|…	0/0	0/0	0/0	1/1	1/1
	IV	8992977	GAAAAAAAAAAT	GAAAAAAAAAT	GAAAAAAAAAT|upstream_gene_variant|MODIFIER|mltn-12|WBGene00008277|transcript|C53B4.8|protein_coding||c.-163delA|||||99|, GAAAAAAAAAT|upstream_gene_variant|MODIFIER|C53B4.9|WBGene00014293|transcript|C53B4.9|snRNA||n.-1761delA|||||1761|, GAAAAAAAAAT|downstream_gene_variant|MODIFIER|bre-1|WBGene00000266|transcript|C53B4.7b|protein_coding||c.*2713delA|||||2544|, GAAAAAAAAAT|downstream_gene_variant|MO…	0/0	1/1	1/1	0/0	0/0
	IV	9269209	T	A	A|upstream_gene_variant|MODIFIER|flh-1|WBGene00012435|transcript|Y11D7A.12a|protein_coding||c.-4978A>T|||||4946|, A|upstream_gene_variant|MODIFIER|Y11D7A.19|WBGene00077756|transcript|Y11D7A.19|protein_coding||c.-2862A>T|||||2648|, A|upstream_gene_variant|MODIFIER|flh-3|WBGene00012436|transcript|Y11D7A.13|protein_coding||c.-888T>A|||||888|, A|upstream_gene_variant|MODIFIER|21ur-10539|WBGene0016881…	0/0	1/1	1/1	0/0	0/0
	IV	9388342	C	T	T|missense_variant|MODERATE|daf-15|WBGene00000911|transcript|C10C5.6c|protein_coding|7/20|c.1124C>T|p.Thr375Ile|1124/5792|1124/5403|375/1800||, T|missense_variant|MODERATE|daf-15|WBGene00000911|transcript|C10C5.6a|protein_coding|6/19|c.1052C>T|p.Thr351Ile|1059/5727|1052/5331|351/1776||, T|missense_variant|MODERATE|daf-15|WBGene00000911|transcript|C10C5.6b|protein_coding|6/19|c.1052C>T|p.Thr351Ile…	0/0	1/1	1/1	0/0	0/0
	IV	9400530	G	T	T|missense_variant|MODERATE|F56D5.3|WBGene00010148|transcript|F56D5.3|protein_coding|2/4|c.732G>T|p.Leu244Phe|732/1350|732/1350|244/449||, T|upstream_gene_variant|MODIFIER|col-121|WBGene00000695|transcript|F56D5.1|protein_coding||c.-4320C>A|||||4312|, T|upstream_gene_variant|MODIFIER|F56D5.2|WBGene00010147|transcript|F56D5.2|protein_coding||c.-1943C>A|||||1927|, T|upstream_gene_variant|MODIFIER|F…	0/0	1/1	1/1	0/0	0/0
	IV	10171601	TAAAAAAG	TAAAAAAAG	TAAAAAAAG|upstream_gene_variant|MODIFIER|K04D7.10|WBGene00196729|transcript|K04D7.10|lincRNA||n.-3538_-3537insA|||||3537|, TAAAAAAAG|upstream_gene_variant|MODIFIER|K04D7.17|WBGene00220005|transcript|K04D7.17|snoRNA||n.-4884_-4883insA|||||4883|, TAAAAAAAG|upstream_gene_variant|MODIFIER|pxf-1|WBGene00004254|transcript|T14G10.2e.1|protein_coding||c.-1309_-1308insT|||||1309|, TAAAAAAAG|upstream_gene_…	0/0	1/1	0/0	0/0	0/0
	IV	10405014	T	A	A|downstream_gene_variant|MODIFIER|R10H10.6|WBGene00011224|transcript|R10H10.6|protein_coding||c.*3828A>T|||||3689|, A|downstream_gene_variant|MODIFIER|R10H10.7|WBGene00011225|transcript|R10H10.7|protein_coding||c.*5043A>T|||||4971|, A|intron_variant|MODIFIER|gpa-7|WBGene00001669|transcript|R10H10.5|protein_coding|1/6|c.118+878T>A||||||	0/0	1/1	0/0	0/0	0/0
	IV	10793243	G	A	A|missense_variant|MODERATE|pept-2|WBGene00003876|transcript|C06G8.2|protein_coding|12/17|c.1447G>A|p.Glu483Lys|1529/2586|1447/2358|483/785||, A|upstream_gene_variant|MODIFIER|21ur-12323|WBGene00167883|transcript|C06G8.6|pseudogene||n.-1611G>A|||||1611|, A|upstream_gene_variant|MODIFIER|21ur-14343|WBGene00165016|transcript|C06G8.5|pseudogene||n.-2259G>A|||||2259|	0/0	1/1	1/1	0/0	0/0
	IV	10949355	TAAA	TAT	T|upstream_gene_variant|MODIFIER|Y69E1A.1|WBGene00013473|transcript|Y69E1A.1.1|protein_coding||c.-622_-621delTTinsA|||||461|, T|upstream_gene_variant|MODIFIER|Y69E1A.2|WBGene00013474|transcript|Y69E1A.2|protein_coding||c.-521_-520delAAinsT|||||460|, T|upstream_gene_variant|MODIFIER|Y69E1A.3|WBGene00013475|transcript|Y69E1A.3|protein_coding||c.-3002_-3001delAAinsT|||||3002|, T|upstream_gene_varian…	0/0	0/0	0/1	0/0	0/0
	IV	10949365	AA	TT	TT|upstream_gene_variant|MODIFIER|Y69E1A.1|WBGene00013473|transcript|Y69E1A.1.1|protein_coding||c.-630_-629delTTinsAA|||||469|, TT|upstream_gene_variant|MODIFIER|Y69E1A.2|WBGene00013474|transcript|Y69E1A.2|protein_coding||c.-513_-512delAAinsTT|||||452|, TT|upstream_gene_variant|MODIFIER|Y69E1A.3|WBGene00013475|transcript|Y69E1A.3|protein_coding||c.-2994_-2993delAAinsTT|||||2994|, TT|upstream_gene…	0/0	0/0	0/1	0/0	0/0
	IV	10949376	AAAAGTTA	GAAAATTG	GAAAATTG|upstream_gene_variant|MODIFIER|Y69E1A.1|WBGene00013473|transcript|Y69E1A.1.1|protein_coding||c.-647_-640delTAACTTTTinsCAATTTTC|||||480|, GAAAATTG|upstream_gene_variant|MODIFIER|Y69E1A.2|WBGene00013474|transcript|Y69E1A.2|protein_coding||c.-502_-495delAAAAGTTAinsGAAAATTG|||||441|, GAAAATTG|upstream_gene_variant|MODIFIER|Y69E1A.3|WBGene00013475|transcript|Y69E1A.3|protein_coding||c.-2983_-…	0/0	0/1	0/1	0/0	0/0
	IV	10949389	GT	GATT	GATT|upstream_gene_variant|MODIFIER|Y69E1A.1|WBGene00013473|transcript|Y69E1A.1.1|protein_coding||c.-654_-653insAT|||||494|, GATT|upstream_gene_variant|MODIFIER|Y69E1A.2|WBGene00013474|transcript|Y69E1A.2|protein_coding||c.-489_-488insAT|||||427|, GATT|upstream_gene_variant|MODIFIER|Y69E1A.3|WBGene00013475|transcript|Y69E1A.3|protein_coding||c.-2970_-2969insAT|||||2969|, GATT|upstream_gene_varian…	0/0	0/0	0/1	0/0	0/0
	IV	10949391	GTTTTTG	GTTTTG	GTTTTG|upstream_gene_variant|MODIFIER|Y69E1A.1|WBGene00013473|transcript|Y69E1A.1.1|protein_coding||c.-660delA|||||500|, GTTTTG|upstream_gene_variant|MODIFIER|Y69E1A.2|WBGene00013474|transcript|Y69E1A.2|protein_coding||c.-482delT|||||421|, GTTTTG|upstream_gene_variant|MODIFIER|Y69E1A.3|WBGene00013475|transcript|Y69E1A.3|protein_coding||c.-2963delT|||||2963|, GTTTTG|upstream_gene_variant|MODIFIER|…	0/0	0/0	0/1	0/1	0/0
	IV	11178954	A	T	T|upstream_gene_variant|MODIFIER|C08F8.14|WBGene00202476|transcript|C08F8.14|lincRNA||n.-2708T>A|||||2708|, T|upstream_gene_variant|MODIFIER|C08F8.9|WBGene00007449|transcript|C08F8.9|protein_coding||c.-374T>A|||||357|, T|upstream_gene_variant|MODIFIER|cpt-2|WBGene00011122|transcript|R07H5.2a|protein_coding||c.-691A>T|||||691|, T|upstream_gene_variant|MODIFIER|prx-14|WBGene00004199|transcript|R07H…	0/0	1/1	1/1	0/0	0/0
	IV	11477746	G	C	C|upstream_gene_variant|MODIFIER|C10C6.8|WBGene00045154|transcript|C10C6.8|snoRNA||n.-3555C>G|||||3555|, C|upstream_gene_variant|MODIFIER|H21P03.2|WBGene00010409|transcript|H21P03.2.1|protein_coding||c.-3107G>C|||||2941|, C|upstream_gene_variant|MODIFIER|H21P03.2|WBGene00010409|transcript|H21P03.2.2|protein_coding||c.-3107G>C|||||2941|, C|downstream_gene_variant|MODIFIER|wht-2|WBGene00007513|tran…	0/0	1/1	1/1	0/0	0/0
	IV	11522391	G	A	A|upstream_gene_variant|MODIFIER|M04B2.8|WBGene00045319|transcript|M04B2.8|pseudogene||n.-4771C>T|||||4771|, A|upstream_gene_variant|MODIFIER|M04B2.4|WBGene00010847|transcript|M04B2.4|protein_coding||c.-1361C>T|||||1360|, A|upstream_gene_variant|MODIFIER|M04B2.10|WBGene00198509|transcript|M04B2.10|lincRNA||n.-1488G>A|||||1488|, A|upstream_gene_variant|MODIFIER|M04B2.13|WBGene00201711|transcript|M…	0/0	1/1	1/1	0/0	0/0
	IV	12319293	G	T	T|downstream_gene_variant|MODIFIER|F19B6.9|WBGene00235167|transcript|F19B6.9|lincRNA||n.*164C>A|||||164|, T|intergenic_region|MODIFIER|oac-58-F19B6.9|WBGene00019580-WBGene00235167|intergenic_region|WBGene00019580-WBGene00235167|||n.12319293G>T||||||	0/0	0/0	1/1	1/1	0/1
	IV	12441686	GAAAAAAAAAAT	GAAAAAAAAAT	GAAAAAAAAAT|upstream_gene_variant|MODIFIER|C25G4.17|WBGene00255469|transcript|C25G4.17|protein_coding||c.-400delA|||||372|, GAAAAAAAAAT|downstream_gene_variant|MODIFIER|F08G5.6|WBGene00008584|transcript|F08G5.6|protein_coding||c.*3506delA|||||3422|, GAAAAAAAAAT|downstream_gene_variant|MODIFIER|clec-185|WBGene00007729|transcript|C25G4.1|protein_coding||c.*506delA|||||506|, GAAAAAAAAAT|downstream_g…	0/0	0/1	0/1	0/0	0/0
	IV	12618006	CAA	CA	CA|upstream_gene_variant|MODIFIER|efa-6|WBGene00013223|transcript|Y55D9A.1b|protein_coding||c.-3289delT|||||3289|, CA|upstream_gene_variant|MODIFIER|efa-6|WBGene00013223|transcript|Y55D9A.1c|protein_coding||c.-3289delT|||||3289|, CA|upstream_gene_variant|MODIFIER|efa-6|WBGene00013223|transcript|Y55D9A.1a|protein_coding||c.-3289delT|||||3285|, CA|downstream_gene_variant|MODIFIER|ark-1|WBGene000001…	0/0	1/1	1/1	0/0	0/0
	IV	12984412	A	G	G|missense_variant|MODERATE|K10D11.3|WBGene00010747|transcript|K10D11.3c|protein_coding|1/10|c.38T>C|p.Leu13Pro|38/1611|38/1524|13/507||, G|downstream_gene_variant|MODIFIER|K10D11.2|WBGene00010746|transcript|K10D11.2|protein_coding||c.*2472A>G|||||2472|, G|downstream_gene_variant|MODIFIER|K10D11.6|WBGene00010750|transcript|K10D11.6|protein_coding||c.*2419T>C|||||2339|, G|intron_variant|MODIFIER|K…	0/0	0/1	0/0	0/0	0/0
	IV	13884719	G	A	A|upstream_gene_variant|MODIFIER|21ur-14559|WBGene00167180|transcript|B0513.54|pseudogene||n.-740G>A|||||740|, A|upstream_gene_variant|MODIFIER|21ur-6204|WBGene00169100|transcript|B0513.65|pseudogene||n.-744G>A|||||744|, A|upstream_gene_variant|MODIFIER|21ur-3636|WBGene00047017|transcript|B0513.19|pseudogene||n.-1457G>A|||||1457|, A|upstream_gene_variant|MODIFIER|lin-66|WBGene00001562|transcript|…	0/0	1/1	0/1	0/0	0/0
	IV	13899201	GAAAAAAAAAAT	GAAAAAAAAAT	GAAAAAAAAAT|upstream_gene_variant|MODIFIER|21ur-11071|WBGene00174695|transcript|Y37A1A.146|pseudogene||n.-2600delT|||||2600|, GAAAAAAAAAT|upstream_gene_variant|MODIFIER|21ur-10468|WBGene00171942|transcript|Y37A1A.120|pseudogene||n.-2597delT|||||2597|, GAAAAAAAAAT|upstream_gene_variant|MODIFIER|21ur-2877|WBGene00047716|transcript|Y37A1A.24|pseudogene||n.-2067delT|||||2067|, GAAAAAAAAAT|upstream_ge…	0/0	1/1	1/1	0/0	0/0
	IV	13924440	C	T	T|upstream_gene_variant|MODIFIER|21ur-4798|WBGene00050113|transcript|Y37A1A.64|pseudogene||n.-4071G>A|||||4071|, T|upstream_gene_variant|MODIFIER|21ur-3094|WBGene00046972|transcript|Y37A1A.15|pseudogene||n.-3775G>A|||||3775|, T|upstream_gene_variant|MODIFIER|21ur-4030|WBGene00047054|transcript|Y37A1A.16|pseudogene||n.-113G>A|||||113|, T|upstream_gene_variant|MODIFIER|21ur-10584|WBGene00165591|tra…	0/0	1/1	1/1	0/0	0/0
	IV	14004939	TAAAAAAAAAAAAC	TAAAAAAAAAAAC	TAAAAAAAAAAAC|upstream_gene_variant|MODIFIER|21ur-5413|WBGene00045798|transcript|Y37A1B.27|pseudogene||n.-4353delT|||||4353|, TAAAAAAAAAAAC|upstream_gene_variant|MODIFIER|21ur-9632|WBGene00165623|transcript|Y37A1B.161|pseudogene||n.-4032delT|||||4032|, TAAAAAAAAAAAC|upstream_gene_variant|MODIFIER|21ur-3617|WBGene00049276|transcript|Y37A1B.120|pseudogene||n.-3888delT|||||3888|, TAAAAAAAAAAAC|upstr…	0/0	1/1	1/1	0/0	0/0
	IV	14134994	T	C	C|upstream_gene_variant|MODIFIER|21ur-10701|WBGene00165617|transcript|H12I19.55|pseudogene||n.-3856A>G|||||3856|, C|upstream_gene_variant|MODIFIER|21ur-8127|WBGene00166261|transcript|H12I19.63|pseudogene||n.-3855A>G|||||3855|, C|upstream_gene_variant|MODIFIER|21ur-893|WBGene00048977|transcript|H12I19.38|pseudogene||n.-3328A>G|||||3328|, C|upstream_gene_variant|MODIFIER|21ur-11324|WBGene00167421|t…	0/0	1/1	1/1	0/0	0/0
	IV	14216789	TTGAAG	TTGAATGAAG	TTGAATGAAG|upstream_gene_variant|MODIFIER|21ur-5517|WBGene00165007|transcript|F02H6.34|pseudogene||n.-2529_-2528insTGAA|||||2528|, TTGAATGAAG|upstream_gene_variant|MODIFIER|21ur-10600|WBGene00166002|transcript|F02H6.40|pseudogene||n.-2893_-2892insTGAA|||||2892|, TTGAATGAAG|upstream_gene_variant|MODIFIER|sqrd-1|WBGene00008538|transcript|F02H6.5a|protein_coding||c.-3240_-3239insTGAA|||||3106|, TTGA…	0/0	1/1	1/1	0/0	0/0
	IV	14307931	G	A	A|upstream_gene_variant|MODIFIER|21ur-626|WBGene00050049|transcript|Y64G10A.140|pseudogene||n.-4788C>T|||||4788|, A|upstream_gene_variant|MODIFIER|21ur-12179|WBGene00170848|transcript|Y64G10A.271|pseudogene||n.-4785C>T|||||4785|, A|upstream_gene_variant|MODIFIER|21ur-2224|WBGene00048480|transcript|Y64G10A.92|pseudogene||n.-4173C>T|||||4173|, A|upstream_gene_variant|MODIFIER|21ur-5188|WBGene000481…	0/0	1/1	1/1	0/0	0/0
	IV	14534816	G	C	C|splice_region_variant&intron_variant|LOW|T27E7.4|WBGene00012089|transcript|T27E7.4|protein_coding|1/5|c.208-3C>G||||||, C|upstream_gene_variant|MODIFIER|T27E7.10|WBGene00044268|transcript|T27E7.10|pseudogene||n.-3170C>G|||||3170|, C|upstream_gene_variant|MODIFIER|21ur-11525|WBGene00168026|transcript|T27E7.49|pseudogene||n.-1039C>G|||||1039|, C|upstream_gene_variant|MODIFIER|21ur-3950|WBGene0005…	0/0	1/1	1/1	0/0	0/0
	IV	14707384	A	T	T|upstream_gene_variant|MODIFIER|21ur-5722|WBGene00166588|transcript|Y57G11C.591|pseudogene||n.-4810T>A|||||4810|, T|upstream_gene_variant|MODIFIER|21ur-1513|WBGene00046762|transcript|Y57G11C.139|pseudogene||n.-4698T>A|||||4698|, T|upstream_gene_variant|MODIFIER|21ur-11739|WBGene00166310|transcript|Y57G11C.574|pseudogene||n.-4329T>A|||||4329|, T|upstream_gene_variant|MODIFIER|Y57G11C.40|WBGene000…	0/0	1/1	1/1	0/0	0/0
	IV	14952184	A	G	G|upstream_gene_variant|MODIFIER|21ur-421|WBGene00047911|transcript|Y57G11C.240|pseudogene||n.-4838T>C|||||4838|, G|upstream_gene_variant|MODIFIER|21ur-1743|WBGene00050277|transcript|Y57G11C.437|pseudogene||n.-3246T>C|||||3246|, G|upstream_gene_variant|MODIFIER|21ur-6485|WBGene00166849|transcript|Y57G11C.613|pseudogene||n.-2086T>C|||||2086|, G|upstream_gene_variant|MODIFIER|21ur-10933|WBGene00174…	0/0	1/1	1/1	0/0	0/0
	IV	15026242	GA	CT	CT|splice_region_variant&intron_variant|LOW|fcd-2|WBGene00012767|transcript|Y41E3.9a|protein_coding|2/9|c.464+5_464+6delGAinsCT||||||, CT|upstream_gene_variant|MODIFIER|fcd-2|WBGene00012767|transcript|Y41E3.9b|protein_coding||c.-3681_-3680delGAinsCT|||||3681|, CT|downstream_gene_variant|MODIFIER|Y41E3.7|WBGene00012765|transcript|Y41E3.7h|protein_coding||c.*1061_*1062delGAinsCT|||||725|, CT|downst…	0/0	1/1	1/1	0/0	0/0
	IV	15188047	A	C	C|upstream_gene_variant|MODIFIER|Y40H7A.308|WBGene00199907|transcript|Y40H7A.308|lincRNA||n.-618T>G|||||618|, C|upstream_gene_variant|MODIFIER|Y40H7A.t2|WBGene00014571|transcript|Y40H7A.t2|protein_coding||c.-322T>G|||||322|WARNING_TRANSCRIPT_NO_START_CODON, C|upstream_gene_variant|MODIFIER|21ur-7912|WBGene00169256|transcript|Y40H7A.220|pseudogene||n.-3559A>C|||||3559|, C|upstream_gene_variant|MOD…	0/0	1/1	1/1	0/0	0/0
	IV	15223783	T	A	A|upstream_gene_variant|MODIFIER|21ur-1843|WBGene00049609|transcript|Y40H7A.116|pseudogene||n.-4787A>T|||||4787|, A|upstream_gene_variant|MODIFIER|21ur-14190|WBGene00167045|transcript|Y40H7A.184|pseudogene||n.-4786A>T|||||4786|, A|upstream_gene_variant|MODIFIER|21ur-12291|WBGene00170220|transcript|Y40H7A.240|pseudogene||n.-4717A>T|||||4717|, A|upstream_gene_variant|MODIFIER|21ur-14277|WBGene00173…	0/0	1/1	1/1	0/0	0/0
	IV	15294478	A	T	T|missense_variant|MODERATE|Y73F8A.10|WBGene00013519|transcript|Y73F8A.10|protein_coding|1/4|c.139A>T|p.Thr47Ser|139/618|139/618|47/205||, T|upstream_gene_variant|MODIFIER|pqn-90|WBGene00004170|transcript|Y73F8A.8|protein_coding||c.-3216T>A|||||3216|, T|upstream_gene_variant|MODIFIER|21ur-14080|WBGene00172801|transcript|Y73F8A.1007|pseudogene||n.-780T>A|||||780|, T|upstream_gene_variant|MODIFIER|…	0/0	1/1	1/1	0/0	0/0
	IV	15306763	T	C	C|synonymous_variant|LOW|best-21|WBGene00013520|transcript|Y73F8A.11|protein_coding|4/8|c.603T>C|p.Asn201Asn|644/1256|603/1188|201/395||, C|upstream_gene_variant|MODIFIER|21ur-549|WBGene00048178|transcript|Y73F8A.263|pseudogene||n.-4212A>G|||||4212|, C|upstream_gene_variant|MODIFIER|21ur-13170|WBGene00168063|transcript|Y73F8A.695|pseudogene||n.-4187A>G|||||4187|, C|upstream_gene_variant|MODIFIER|…	0/0	1/1	1/1	0/0	0/0
	IV	15409540	T	A	A|upstream_gene_variant|MODIFIER|21ur-2194|WBGene00047859|transcript|Y73F8A.237|pseudogene||n.-4369A>T|||||4369|, A|upstream_gene_variant|MODIFIER|21ur-11066|WBGene00172799|transcript|Y73F8A.1006|pseudogene||n.-3932A>T|||||3932|, A|upstream_gene_variant|MODIFIER|21ur-3112|WBGene00045779|transcript|Y73F8A.66|pseudogene||n.-3929A>T|||||3929|, A|upstream_gene_variant|MODIFIER|21ur-7942|WBGene0016685…	0/0	0/0	0/1	0/1	0/1
	IV	15559550	T	G	G|upstream_gene_variant|MODIFIER|Y105C5A.1|WBGene00013632|transcript|Y105C5A.1|protein_coding||c.-4841A>C|||||4830|, G|upstream_gene_variant|MODIFIER|21ur-7705|WBGene00168647|transcript|Y105C5A.774|pseudogene||n.-4758A>C|||||4758|, G|upstream_gene_variant|MODIFIER|21ur-8936|WBGene00169249|transcript|Y105C5A.831|pseudogene||n.-4247A>C|||||4247|, G|upstream_gene_variant|MODIFIER|21ur-5353|WBGene000…	0/0	1/1	1/1	0/0	0/0
	IV	15575242	TAAAAAAAAC	TAAAAAAAAAC	TAAAAAAAAAC|splice_region_variant&non_coding_transcript_exon_variant|LOW|21ur-14270|WBGene00173625|transcript|Y105C5A.1170|pseudogene|1/1|n.18dupA||||||, TAAAAAAAAAC|upstream_gene_variant|MODIFIER|21ur-9015|WBGene00170178|transcript|Y105C5A.910|pseudogene||n.-4966_-4965insT|||||4966|, TAAAAAAAAAC|upstream_gene_variant|MODIFIER|21ur-1261|WBGene00049553|transcript|Y105C5A.406|pseudogene||n.-4893_-4…	0/0	1/1	1/1	0/0	0/0
	IV	15710802	GCC	GCCC	GCCC|upstream_gene_variant|MODIFIER|21ur-5546|WBGene00165795|transcript|Y105C5A.564|pseudogene||n.-4783dupG|||||4783|, GCCC|upstream_gene_variant|MODIFIER|21ur-10995|WBGene00165492|transcript|Y105C5A.548|pseudogene||n.-4782dupG|||||4782|, GCCC|upstream_gene_variant|MODIFIER|21ur-11824|WBGene00172585|transcript|Y105C5A.1097|pseudogene||n.-4582dupG|||||4582|, GCCC|upstream_gene_variant|MODIFIER|21u…	0/0	0/1	1/1	0/0	0/0
	IV	15776592	CACGG	CG	CG|upstream_gene_variant|MODIFIER|21ur-2963|WBGene00049989|transcript|Y105C5A.439|pseudogene||n.-4405_-4403delCGT|||||4403|, CG|upstream_gene_variant|MODIFIER|21ur-4849|WBGene00046266|transcript|Y105C5A.104|pseudogene||n.-4191_-4189delCGT|||||4189|, CG|upstream_gene_variant|MODIFIER|21ur-9755|WBGene00172355|transcript|Y105C5A.1076|pseudogene||n.-4186_-4184delCGT|||||4184|, CG|upstream_gene_varian…	0/0	1/1	0/0	0/0	0/0
	IV	16152116	GTTTTTTTTC	GTTTTTTTTTC	GTTTTTTTTTC|upstream_gene_variant|MODIFIER|Y105C5B.25|WBGene00013662|transcript|Y105C5B.25a|protein_coding||c.-4983_-4982insA|||||4970|, GTTTTTTTTTC|upstream_gene_variant|MODIFIER|21ur-3082|WBGene00050572|transcript|Y105C5B.576|pseudogene||n.-4540_-4539insA|||||4540|, GTTTTTTTTTC|upstream_gene_variant|MODIFIER|21ur-644|WBGene00048098|transcript|Y105C5B.305|pseudogene||n.-4339_-4338insA|||||4339|,…	0/0	1/1	1/1	0/0	0/0
	IV	16312371	C	T	T|downstream_gene_variant|MODIFIER|rac-2|WBGene00004287|transcript|K03D3.10|protein_coding||c.*2542C>T|||||2542|, T|downstream_gene_variant|MODIFIER|21ur-15575|WBGene00173505|transcript|K03D3.19|pseudogene||n.*3688G>A|||||3688|, T|intron_variant|MODIFIER|rac-3|WBGene00044670|transcript|K03D3.13|pseudogene|3/4|n.267+262C>T||||||	0/0	1/1	1/1	0/0	0/0
	IV	16330836	A	T	T|missense_variant&splice_region_variant|MODERATE|srz-74|WBGene00010527|transcript|K03D3.1|protein_coding|5/5|c.737A>T|p.Gln246Leu|737/960|737/960|246/319||, T|upstream_gene_variant|MODIFIER|srz-21|WBGene00010529|transcript|K03D3.3|pseudogene||n.-2871T>A|||||2871|, T|upstream_gene_variant|MODIFIER|K03D3.2|WBGene00010528|transcript|K03D3.2|protein_coding||c.-2222T>A|||||2221|, T|upstream_gene_vari…	0/0	1/1	1/1	0/0	0/0
	IV	16455801	C	T	T|upstream_gene_variant|MODIFIER|21ur-14725|WBGene00172907|transcript|Y10G11A.73|pseudogene||n.-4927G>A|||||4927|, T|upstream_gene_variant|MODIFIER|21ur-15663|WBGene00168243|transcript|Y10G11A.47|pseudogene||n.-4926G>A|||||4926|, T|upstream_gene_variant|MODIFIER|21ur-11390|WBGene00169559|transcript|VY10G11R.48|pseudogene||n.-4384G>A|||||4384|, T|upstream_gene_variant|MODIFIER|21ur-6809|WBGene0017…	0/0	1/1	1/1	0/0	0/0
	IV	16495804	GAAAAAAT	GAAAAAT	GAAAAAT|upstream_gene_variant|MODIFIER|Y51H4A.2|WBGene00013099|transcript|Y51H4A.2|protein_coding||c.-1300delT|||||1300|, GAAAAAT|downstream_gene_variant|MODIFIER|Y51H4A.939|WBGene00220175|transcript|Y51H4A.939|lincRNA||n.*3015delA|||||3015|, GAAAAAT|intergenic_region|MODIFIER|Y51H4A.2-zip-7|WBGene00013099-WBGene00013100|intergenic_region|WBGene00013099-WBGene00013100|||n.16495810delA||||||	0/0	1/1	1/1	0/0	0/0
	IV	16915710	A	T	T|upstream_gene_variant|MODIFIER|21ur-13637|WBGene00168657|transcript|Y116A8C.296|pseudogene||n.-4224T>A|||||4224|, T|upstream_gene_variant|MODIFIER|21ur-7164|WBGene00174176|transcript|Y116A8C.433|pseudogene||n.-4220T>A|||||4220|, T|upstream_gene_variant|MODIFIER|21ur-5311|WBGene00050765|transcript|Y116A8C.192|pseudogene||n.-3210T>A|||||3210|, T|upstream_gene_variant|MODIFIER|21ur-3693|WBGene0004…	0/0	0/1	0/0	0/0	0/0
	IV	17009401	T	C	C|upstream_gene_variant|MODIFIER|rom-4|WBGene00004403|transcript|Y116A8C.16d|protein_coding||c.-3574T>C|||||3532|, C|intron_variant|MODIFIER|rom-4|WBGene00004403|transcript|Y116A8C.16c|protein_coding|10/13|c.2298+176T>C||||||, C|intron_variant|MODIFIER|rom-4|WBGene00004403|transcript|Y116A8C.16a|protein_coding|10/13|c.2292+176T>C||||||, C|intron_variant|MODIFIER|rom-4|WBGene00004403|transcript|Y1…	0/0	1/1	1/1	0/0	0/0
	IV	17137386	C	G	G|upstream_gene_variant|MODIFIER|21ur-7452|WBGene00174435|transcript|Y116A8C.449|pseudogene||n.-3310G>C|||||3310|, G|upstream_gene_variant|MODIFIER|21ur-9711|WBGene00166875|transcript|Y116A8C.247|pseudogene||n.-3307G>C|||||3307|, G|downstream_gene_variant|MODIFIER|Y116A8C.38|WBGene00013811|transcript|Y116A8C.38|protein_coding||c.*3770C>G|||||3770|, G|downstream_gene_variant|MODIFIER|21ur-8|WBGene…	0/0	1/1	1/1	0/0	0/0
	IV	17207501	C	A	A|upstream_gene_variant|MODIFIER|C52D10.12|WBGene00016879|transcript|C52D10.12.1|protein_coding||c.-696G>T|||||656|, A|upstream_gene_variant|MODIFIER|21ur-8763|WBGene00170170|transcript|C52D10.93|pseudogene||n.-4711G>T|||||4711|, A|upstream_gene_variant|MODIFIER|21ur-15334|WBGene00171491|transcript|C52D10.103|pseudogene||n.-4622G>T|||||4622|, A|upstream_gene_variant|MODIFIER|21ur-3189|WBGene00046…	0/0	1/1	0/0	0/0	0/0
	IV	17208586	C	T	T|upstream_gene_variant|MODIFIER|C52D10.12|WBGene00016879|transcript|C52D10.12.1|protein_coding||c.-1781G>A|||||1741|, T|upstream_gene_variant|MODIFIER|21ur-144|WBGene00047866|transcript|Y116A8B.16|pseudogene||n.-4536G>A|||||4536|, T|upstream_gene_variant|MODIFIER|21ur-7889|WBGene00174166|transcript|Y116A8B.92|pseudogene||n.-4174G>A|||||4174|, T|upstream_gene_variant|MODIFIER|21ur-11450|WBGene001…	0/0	1/1	1/1	0/0	0/0
	IV	17260204	C	T	T|upstream_gene_variant|MODIFIER|ZK550.5|WBGene00013999|transcript|ZK550.5|protein_coding||c.-832G>A|||||817|, T|upstream_gene_variant|MODIFIER|21ur-2836|WBGene00049848|transcript|ZK550.19|pseudogene||n.-142C>T|||||142|, T|upstream_gene_variant|MODIFIER|21ur-14005|WBGene00166506|transcript|F26D10.16|pseudogene||n.-1642C>T|||||1642|, T|upstream_gene_variant|MODIFIER|21ur-8851|WBGene00170030|transc…	0/0	1/1	1/1	0/0	0/0
	IV	17270018	C	T	T|upstream_gene_variant|MODIFIER|atgp-1|WBGene00000224|transcript|F26D10.9b|protein_coding||c.-1413C>T|||||1075|, T|downstream_gene_variant|MODIFIER|str-187|WBGene00006229|transcript|F26D10.8|protein_coding||c.*3092C>T|||||3092|, T|downstream_gene_variant|MODIFIER|21ur-12651|WBGene00174502|transcript|F26D10.20|pseudogene||n.*2552C>T|||||2552|, T|downstream_gene_variant|MODIFIER|F26D10.22|WBGene00…	0/0	0/0	0/0	1/1	1/1
	IV	17272260	C	T	T|3_prime_UTR_variant|MODIFIER|gln-5|WBGene00001606|transcript|F26D10.10|protein_coding|4/4|c.*122G>A|||||122|, T|upstream_gene_variant|MODIFIER|F26D10.11|WBGene00009155|transcript|F26D10.11|protein_coding||c.-3378C>T|||||3378|, T|upstream_gene_variant|MODIFIER|clec-196|WBGene00009156|transcript|F26D10.12a|protein_coding||c.-4706C>T|||||4706|, T|upstream_gene_variant|MODIFIER|clec-196|WBGene00009…	0/0	1/1	1/1	0/0	0/0
	V	184674	CTTTTTTTTTC	CTTTTTTTTC	CTTTTTTTTC|upstream_gene_variant|MODIFIER|arid-1|WBGene00044689|transcript|Y108G3AL.7b|protein_coding||c.-1622delT|||||1622|, CTTTTTTTTC|upstream_gene_variant|MODIFIER|arid-1|WBGene00044689|transcript|Y108G3AL.7a|protein_coding||c.-1622delT|||||1622|, CTTTTTTTTC|upstream_gene_variant|MODIFIER|arid-1|WBGene00044689|transcript|Y108G3AL.7c|protein_coding||c.-2606delT|||||2606|, CTTTTTTTTC|upstream_g…	0/0	1/1	0/0	0/0	0/0
	V	265302	GAAAAAAAC	GAAAAAC	GAAAAAC|upstream_gene_variant|MODIFIER|lgc-26|WBGene00021981|transcript|Y58G8A.1|protein_coding||c.-3034_-3033delAA|||||2964|, GAAAAAC|intergenic_region|MODIFIER|nhr-204-lgc-26|WBGene00019816-WBGene00021981|intergenic_region|WBGene00019816-WBGene00021981|||n.265308_265309delAA||||||	0/0	0/0	0/1	0/0	0/0
	V	265474	GAAAAAAAC	GAAAAAC	GAAAAAC|upstream_gene_variant|MODIFIER|lgc-26|WBGene00021981|transcript|Y58G8A.1|protein_coding||c.-2862_-2861delAA|||||2792|, GAAAAAC|intergenic_region|MODIFIER|nhr-204-lgc-26|WBGene00019816-WBGene00021981|intergenic_region|WBGene00019816-WBGene00021981|||n.265480_265481delAA||||||	0/0	0/0	0/1	0/0	0/0
	V	265738	T	C	C|upstream_gene_variant|MODIFIER|lgc-26|WBGene00021981|transcript|Y58G8A.1|protein_coding||c.-2604T>C|||||2534|, C|intergenic_region|MODIFIER|nhr-204-lgc-26|WBGene00019816-WBGene00021981|intergenic_region|WBGene00019816-WBGene00021981|||n.265738T>C||||||	0/0	0/1	0/1	0/1	0/0
	V	437246	C	T	T|upstream_gene_variant|MODIFIER|21ur-15502|WBGene00170618|transcript|B0554.8|pseudogene||n.-244G>A|||||244|, T|upstream_gene_variant|MODIFIER|B0554.1|WBGene00015254|transcript|B0554.1|protein_coding||c.-1155C>T|||||1155|, T|downstream_gene_variant|MODIFIER|B0554.4|WBGene00015257|transcript|B0554.4|protein_coding||c.*3672C>T|||||3672|, T|downstream_gene_variant|MODIFIER|B0554.2|WBGene00015255|tra…	0/0	1/1	0/0	0/0	0/0
	V	540665	A	T	T|upstream_gene_variant|MODIFIER|C14C6.3|WBGene00015757|transcript|C14C6.3|protein_coding||c.-2804A>T|||||2804|, T|downstream_gene_variant|MODIFIER|nhr-132|WBGene00003722|transcript|R11G11.1|protein_coding||c.*4498A>T|||||4498|, T|downstream_gene_variant|MODIFIER|C14C6.5|WBGene00015759|transcript|C14C6.5a|protein_coding||c.*3290A>T|||||3247|, T|downstream_gene_variant|MODIFIER|C14C6.5|WBGene00015…	0/0	1/1	0/0	0/0	0/0
	V	956802	T	A	A|upstream_gene_variant|MODIFIER|sqv-6|WBGene00005024|transcript|Y50D4C.4c|protein_coding||c.-3787A>T|||||3787|, A|upstream_gene_variant|MODIFIER|sqv-6|WBGene00005024|transcript|Y50D4C.4b|protein_coding||c.-128A>T|||||128|, A|intron_variant|MODIFIER|sqv-6|WBGene00005024|transcript|Y50D4C.4a|protein_coding|3/6|c.1035-28A>T||||||	0/0	1/1	0/0	0/0	0/0
	V	1096920	T	C	C|upstream_gene_variant|MODIFIER|Y50D4B.2|WBGene00021741|transcript|Y50D4B.2b|protein_coding||c.-4268T>C|||||4268|, C|upstream_gene_variant|MODIFIER|Y50D4B.2|WBGene00021741|transcript|Y50D4B.2c|lincRNA||n.-4266T>C|||||4266|, C|intron_variant|MODIFIER|Y50D4B.4|WBGene00021743|transcript|Y50D4B.4a|protein_coding|14/18|c.1816+400T>C||||||, C|intron_variant|MODIFIER|Y50D4B.4|WBGene00021743|transcript|…	0/0	1/1	0/0	0/0	0/0
	V	1644993	AT	CC	CC|upstream_gene_variant|MODIFIER|irld-45|WBGene00019393|transcript|K04F1.14b|protein_coding||c.-3338_-3337delATinsCC|||||3338|, CC|upstream_gene_variant|MODIFIER|irld-45|WBGene00019393|transcript|K04F1.14a|lincRNA||n.-3307_-3306delATinsCC|||||3307|, CC|downstream_gene_variant|MODIFIER|str-221|WBGene00006252|transcript|Y46H3D.2|protein_coding||c.*2706_*2707delATinsCC|||||2706|, CC|downstream_gene…	0/0	1/1	0/0	0/0	0/0
	V	1911302	CAAAAAAAAAAC	CAAAAAAAAAC	CAAAAAAAAAC|upstream_gene_variant|MODIFIER|21ur-11702|WBGene00172418|transcript|Y32G9A.14|pseudogene||n.-2656delT|||||2656|, CAAAAAAAAAC|upstream_gene_variant|MODIFIER|Y32G9A.3|WBGene00021302|transcript|Y32G9A.3a|protein_coding||c.-1640delA|||||1640|, CAAAAAAAAAC|upstream_gene_variant|MODIFIER|Y32G9A.3|WBGene00021302|transcript|Y32G9A.3b|lincRNA||n.-90delA|||||90|, CAAAAAAAAAC|upstream_gene_varia…	0/0	1/1	0/0	0/0	0/0
	V	2087218	A	G	G|splice_donor_variant&intron_variant|HIGH|F36F12.3|WBGene00018094|transcript|F36F12.3d.3|protein_coding|4/8|c.-21+1A>G||||||, G|5_prime_UTR_variant|MODIFIER|F36F12.3|WBGene00018094|transcript|F36F12.3d.1|protein_coding|2/7|c.-25A>G|||||78|, G|5_prime_UTR_variant|MODIFIER|F36F12.3|WBGene00018094|transcript|F36F12.3d.2|protein_coding|3/8|c.-25A>G|||||78|, G|upstream_gene_variant|MODIFIER|ztf-28|WB…	0/0	1/1	0/0	0/0	0/0
	V	2278930	A	C	C|upstream_gene_variant|MODIFIER|Y5H2A.4|WBGene00044521|transcript|Y5H2A.4|protein_coding||c.-4577T>G|||||4577|, C|upstream_gene_variant|MODIFIER|Y5H2A.5|WBGene00196324|transcript|Y5H2A.5|lincRNA||n.-3361T>G|||||3361|, C|upstream_gene_variant|MODIFIER|nhr-59|WBGene00003649|transcript|T27B7.1|protein_coding||c.-783T>G|||||684|, C|upstream_gene_variant|MODIFIER|nhr-228|WBGene00020852|transcript|T27…	0/0	1/1	0/0	0/0	0/0
	V	2618354	T	A	A|missense_variant|MODERATE|F53E10.1|WBGene00018758|transcript|F53E10.1|protein_coding|7/7|c.909T>A|p.Ser303Arg|928/1128|909/1020|303/339||, A|upstream_gene_variant|MODIFIER|W02H5.15|WBGene00197330|transcript|W02H5.15|lincRNA||n.-961T>A|||||961|, A|downstream_gene_variant|MODIFIER|acr-17|WBGene00000056|transcript|F53E10.2b|protein_coding||c.*3157T>A|||||3107|, A|downstream_gene_variant|MODIFIER|W…	0/0	1/1	0/0	0/0	0/0
	V	3333151	C	G	G|upstream_gene_variant|MODIFIER|C17B7.9|WBGene00015883|transcript|C17B7.9|protein_coding||c.-1038G>C|||||1038|, G|upstream_gene_variant|MODIFIER|C17B7.5|WBGene00015879|transcript|C17B7.5|protein_coding||c.-558C>G|||||484|, G|intergenic_region|MODIFIER|C17B7.9-C17B7.5|WBGene00015883-WBGene00015879|intergenic_region|WBGene00015883-WBGene00015879|||n.3333151C>G||||||	0/0	1/1	0/0	0/0	0/0
	V	3410429	CAAAAAAAAAAC	CAAAAAAAAAC	CAAAAAAAAAC|upstream_gene_variant|MODIFIER|arrd-22|WBGene00020612|transcript|T20D4.6|protein_coding||c.-88delA|||||81|, CAAAAAAAAAC|upstream_gene_variant|MODIFIER|T20D4.5|WBGene00020611|transcript|T20D4.5|protein_coding||c.-2905delA|||||2905|, CAAAAAAAAAC|downstream_gene_variant|MODIFIER|T20D4.8|WBGene00020614|transcript|T20D4.8|protein_coding||c.*2546delA|||||2546|, CAAAAAAAAAC|downstream_gene_v…	0/0	1/1	0/0	0/0	0/0
	V	3648014	T	A	A|upstream_gene_variant|MODIFIER|F59B1.8|WBGene00019100|transcript|F59B1.8|protein_coding||c.-3777A>T|||||3771|, A|upstream_gene_variant|MODIFIER|F59B1.10|WBGene00019101|transcript|F59B1.10|protein_coding||c.-60A>T|||||60|, A|upstream_gene_variant|MODIFIER|str-114|WBGene00006165|transcript|F59B1.1|protein_coding||c.-1759T>A|||||1759|, A|downstream_gene_variant|MODIFIER|acr-23|WBGene00000062|trans…	0/0	1/1	0/0	0/0	0/0
	V	4002566	C	G	G|upstream_gene_variant|MODIFIER|K09D9.11|WBGene00019568|transcript|K09D9.11|protein_coding||c.-1101G>C|||||1101|, G|upstream_gene_variant|MODIFIER|srh-8|WBGene00005234|transcript|K09D9.8|protein_coding||c.-3001C>G|||||3001|, G|non_coding_transcript_exon_variant|MODIFIER|K09D9.12|WBGene00019569|transcript|K09D9.12|pseudogene|8/8|n.1363G>C||||||	0/0	1/1	0/0	0/0	0/0
	V	4022376	A	T	T|upstream_gene_variant|MODIFIER|cyp-35A3|WBGene00019565|transcript|K09D9.2|protein_coding||c.-273A>T|||||243|, T|upstream_gene_variant|MODIFIER|K09D9.1|WBGene00019564|transcript|K09D9.1|protein_coding||c.-2728A>T|||||2715|, T|downstream_gene_variant|MODIFIER|srw-89|WBGene00005836|transcript|K09D9.13|protein_coding||c.*3350A>T|||||3350|, T|downstream_gene_variant|MODIFIER|K09D9.3|WBGene00019566|t…	0/0	1/1	0/0	0/0	0/0
	V	4031003	AGGGGGGGGGGGGGA	AGGGGGGGGGGGA	AGGGGGGGGGGGA|upstream_gene_variant|MODIFIER|cyp-35A4|WBGene00016786|transcript|C49G7.8|protein_coding||c.-612_-611delGG|||||612|, AGGGGGGGGGGGA|upstream_gene_variant|MODIFIER|C49G7.7|WBGene00016785|transcript|C49G7.7|protein_coding||c.-3544_-3543delGG|||||3461|, AGGGGGGGGGGGA|downstream_gene_variant|MODIFIER|K09D9.1|WBGene00019564|transcript|K09D9.1|protein_coding||c.*4874_*4875delGG|||||4803|, …	0/0	1/1	0/0	.	0/0
	V	4298542	T	A	A|upstream_gene_variant|MODIFIER|F47D2.11|WBGene00206392|transcript|F47D2.11|protein_coding||c.-3702A>T|||||3702|, A|downstream_gene_variant|MODIFIER|ZC132.4|WBGene00022523|transcript|ZC132.4|protein_coding||c.*2751A>T|||||2751|, A|intron_variant|MODIFIER|ZC132.3|WBGene00022522|transcript|ZC132.3|protein_coding|4/7|c.831+137A>T||||||	0/0	1/1	0/0	0/0	0/0
	V	4764661	ATTTTTTTTTTG	ATTTTTTTTTTTG	ATTTTTTTTTTTG|upstream_gene_variant|MODIFIER|linc-65|WBGene00219652|transcript|C18G1.10|lincRNA||n.-4338_-4337insA|||||4338|, ATTTTTTTTTTTG|downstream_gene_variant|MODIFIER|C18G1.3|WBGene00015982|transcript|C18G1.3b|protein_coding||c.*668_*669insT|||||669|, ATTTTTTTTTTTG|downstream_gene_variant|MODIFIER|C18G1.9|WBGene00015987|transcript|C18G1.9|protein_coding||c.*3249_*3250insA|||||3216|, ATTTTTT…	0/0	1/1	0/0	0/0	0/0
	V	5251545	A	G	G|upstream_gene_variant|MODIFIER|B0238.13|WBGene00015077|transcript|B0238.13a|pseudogene||n.-3524T>C|||||3524|, G|upstream_gene_variant|MODIFIER|srt-66|WBGene00015078|transcript|B0238.14|pseudogene||n.-1672T>C|||||1672|, G|upstream_gene_variant|MODIFIER|B0238.13|WBGene00015077|transcript|B0238.13b|pseudogene||n.-3524T>C|||||3524|, G|downstream_gene_variant|MODIFIER|srt-67|WBGene00015069|transcrip…	0/0	1/1	0/0	0/0	0/0
	V	5285556	G	A	A|downstream_gene_variant|MODIFIER|Y49G5A.1|WBGene00021731|transcript|Y49G5A.1|protein_coding||c.*851C>T|||||787|, A|intergenic_region|MODIFIER|B0238.9-Y49G5A.1|WBGene00015073-WBGene00021731|intergenic_region|WBGene00015073-WBGene00021731|||n.5285556G>A||||||	0/0	0/1	0/0	0/1	0/1
	V	5396339	G	A	A|upstream_gene_variant|MODIFIER|C35A11.4|WBGene00016431|transcript|C35A11.4|protein_coding||c.-3323C>T|||||3191|, A|intergenic_region|MODIFIER|C35A11.4-C35A11.6|WBGene00016431-WBGene00196868|intergenic_region|WBGene00016431-WBGene00196868|||n.5396339G>A||||||	0/0	1/1	0/0	0/0	0/0
	V	5962470	TAAAAAAAAAAT	TAAAAAAAAAT	TAAAAAAAAAT|upstream_gene_variant|MODIFIER|mcp-1|WBGene00015678|transcript|C10F3.4a|protein_coding||c.-2483delA|||||2461|, TAAAAAAAAAT|intron_variant|MODIFIER|pcm-1|WBGene00003954|transcript|C10F3.5a|protein_coding|4/6|c.420+142delT||||||, TAAAAAAAAAT|intron_variant|MODIFIER|mcp-1|WBGene00015678|transcript|C10F3.4b|protein_coding|1/11|c.50+557delA||||||, TAAAAAAAAAT|intron_variant|MODIFIER|pcm-1|…	0/0	0/1	0/0	0/0	0/0
	V	6046042	C	G	G|missense_variant|MODERATE|R01B10.4|WBGene00019806|transcript|R01B10.4|protein_coding|5/5|c.760G>C|p.Val254Leu|760/1162|760/963|254/320||, G|upstream_gene_variant|MODIFIER|R01B10.2|WBGene00019804|transcript|R01B10.2|protein_coding||c.-2857G>C|||||2857|, G|upstream_gene_variant|MODIFIER|R01B10.3|WBGene00019805|transcript|R01B10.3|protein_coding||c.-999G>C|||||965|, G|downstream_gene_variant|MODIF…	0/0	1/1	0/0	0/0	0/0
	V	6231737	GTTTTTTTTTTC	GTTTTTTTTTC	GTTTTTTTTTC|upstream_gene_variant|MODIFIER|W06H8.6|WBGene00021068|transcript|W06H8.6|protein_coding||c.-4766delA|||||4737|, GTTTTTTTTTC|upstream_gene_variant|MODIFIER|W06H8.12|WBGene00199016|transcript|W06H8.12|lincRNA||n.-4142delA|||||4142|, GTTTTTTTTTC|upstream_gene_variant|MODIFIER|W06H8.17|WBGene00220124|transcript|W06H8.17|snoRNA||n.-4197delA|||||4197|, GTTTTTTTTTC|upstream_gene_variant|MODI…	0/0	1/1	0/0	0/0	0/0
	V	6684013	G	C	C|upstream_gene_variant|MODIFIER|egl-46|WBGene00001210|transcript|K11G9.4|protein_coding||c.-2446C>G|||||2440|, C|upstream_gene_variant|MODIFIER|K11G9.11|WBGene00199150|transcript|K11G9.11|lincRNA||n.-2241C>G|||||2241|, C|upstream_gene_variant|MODIFIER|K11G9.10|WBGene00198084|transcript|K11G9.10|lincRNA||n.-50C>G|||||50|, C|upstream_gene_variant|MODIFIER|K11G9.14|WBGene00202335|transcript|K11G9.1…	0/0	1/1	0/0	0/0	0/0
	V	6709917	A	G	G|missense_variant|MODERATE|sna-1|WBGene00020951|transcript|W02F12.6|protein_coding|4/5|c.388T>C|p.Tyr130His|499/789|388/561|130/186||, G|upstream_gene_variant|MODIFIER|W02F12.4|WBGene00020949|transcript|W02F12.4d|protein_coding||c.-3018T>C|||||3009|, G|upstream_gene_variant|MODIFIER|dlst-1|WBGene00020950|transcript|W02F12.5|protein_coding||c.-827T>C|||||816|, G|upstream_gene_variant|MODIFIER|W02…	0/0	1/1	0/0	0/0	0/0
	V	6912857	GAAAAAAAAAAG	GAAAAAAAAAG	GAAAAAAAAAG|upstream_gene_variant|MODIFIER|K11C4.t1|WBGene00023105|transcript|K11C4.t1|protein_coding||c.-4599delA|||||4599|WARNING_TRANSCRIPT_INCOMPLETE, GAAAAAAAAAG|downstream_gene_variant|MODIFIER|K11C4.9|WBGene00197837|transcript|K11C4.9|lincRNA||n.*4336delT|||||4336|, GAAAAAAAAAG|downstream_gene_variant|MODIFIER|K11C4.11|WBGene00200926|transcript|K11C4.11|lincRNA||n.*4541delT|||||4541|, GAAA…	0/0	1/1	0/0	0/0	0/0
	V	7007753	C	T	T|missense_variant|MODERATE|drd-10|WBGene00016361|transcript|C33G8.3|protein_coding|1/3|c.142C>T|p.His48Tyr|142/544|142/429|48/142||, T|upstream_gene_variant|MODIFIER|21ur-12056|WBGene00171676|transcript|C33G8.15|pseudogene||n.-4435G>A|||||4435|, T|upstream_gene_variant|MODIFIER|anr-21|WBGene00219658|transcript|C33G8.17|antisense||n.-136G>A|||||136|, T|upstream_gene_variant|MODIFIER|C33G8.2|WBGen…	0/0	1/1	0/0	0/0	0/0
	V	7335567	GAAAAAAAAAAC	GAAAAAAAAAC	GAAAAAAAAAC|downstream_gene_variant|MODIFIER|F10G2.2|WBGene00017363|transcript|F10G2.2|protein_coding||c.*3929delA|||||3798|, GAAAAAAAAAC|downstream_gene_variant|MODIFIER|F10G2.1|WBGene00017362|transcript|F10G2.1|protein_coding||c.*2293delA|||||2149|, GAAAAAAAAAC|downstream_gene_variant|MODIFIER|srh-187|WBGene00005402|transcript|F10G2.8|protein_coding||c.*3056delT|||||3056|, GAAAAAAAAAC|intron_va…	0/0	1/1	0/0	0/0	0/0
	V	7609923	CAAAAAC	CAAAAAAC	CAAAAAAC|5_prime_UTR_variant|MODIFIER|folt-3|WBGene00044738|transcript|C50E3.16|protein_coding|1/8|c.-111_-110insT|||||191|, CAAAAAAC|upstream_gene_variant|MODIFIER|C50E3.2|WBGene00016814|transcript|C50E3.2|protein_coding||c.-442dupA|||||441|, CAAAAAAC|upstream_gene_variant|MODIFIER|clec-214|WBGene00016813|transcript|C50E3.1|protein_coding||c.-1339dupA|||||1338|, CAAAAAAC|upstream_gene_variant|MO…	0/0	1/1	0/0	0/0	0/0
	V	7725357	T	A	A|missense_variant|MODERATE|ZK105.8|WBGene00044551|transcript|ZK105.8|protein_coding|4/5|c.497T>A|p.Phe166Tyr|580/1004|497/921|166/306||, A|upstream_gene_variant|MODIFIER|ZK105.6|WBGene00022657|transcript|ZK105.6|protein_coding||c.-1310A>T|||||1292|, A|upstream_gene_variant|MODIFIER|Y97E10C.1|WBGene00022410|transcript|Y97E10C.1.1|protein_coding||c.-3590T>A|||||3522|, A|upstream_gene_variant|MODIF…	0/0	1/1	0/0	0/0	0/0
	V	7725365	T	C	C|synonymous_variant|LOW|ZK105.8|WBGene00044551|transcript|ZK105.8|protein_coding|4/5|c.505T>C|p.Leu169Leu|588/1004|505/921|169/306||, C|upstream_gene_variant|MODIFIER|ZK105.6|WBGene00022657|transcript|ZK105.6|protein_coding||c.-1318A>G|||||1300|, C|upstream_gene_variant|MODIFIER|Y97E10C.1|WBGene00022410|transcript|Y97E10C.1.1|protein_coding||c.-3582T>C|||||3514|, C|upstream_gene_variant|MODIFIER…	0/0	1/1	0/0	0/0	0/0
	V	7725406	C	T	T|synonymous_variant|LOW|ZK105.8|WBGene00044551|transcript|ZK105.8|protein_coding|4/5|c.546C>T|p.Ser182Ser|629/1004|546/921|182/306||, T|upstream_gene_variant|MODIFIER|ZK105.6|WBGene00022657|transcript|ZK105.6|protein_coding||c.-1359G>A|||||1341|, T|upstream_gene_variant|MODIFIER|Y97E10C.1|WBGene00022410|transcript|Y97E10C.1.1|protein_coding||c.-3541C>T|||||3473|, T|upstream_gene_variant|MODIFIER…	0/0	1/1	0/0	0/0	0/0
	V	8180797	A	T	T|upstream_gene_variant|MODIFIER|F20D6.9|WBGene00017638|transcript|F20D6.9|protein_coding||c.-3348T>A|||||3348|, T|upstream_gene_variant|MODIFIER|srp-8|WBGene00005649|transcript|F20D6.3|protein_coding||c.-3521A>T|||||3521|, T|upstream_gene_variant|MODIFIER|srp-7|WBGene00005648|transcript|F20D6.4a|protein_coding||c.-630A>T|||||629|, T|upstream_gene_variant|MODIFIER|srp-7|WBGene00005648|transcript|…	0/0	1/1	0/0	0/0	0/0
	V	8792732	CAAAAAAAAAAC	CAAAAAAAAAAAC	CAAAAAAAAAAAC|3_prime_UTR_variant|MODIFIER|sup-37|WBGene00006342|transcript|C01B7.1c.1|protein_coding|9/9|c.*378dupA|||||379|, CAAAAAAAAAAAC|3_prime_UTR_variant|MODIFIER|magu-2|WBGene00006467|transcript|C01B7.4|protein_coding|7/7|c.*274_*275insT|||||274|, CAAAAAAAAAAAC|3_prime_UTR_variant|MODIFIER|sup-37|WBGene00006342|transcript|C01B7.1a.1|protein_coding|9/9|c.*378dupA|||||379|, CAAAAAAAAAAAC|3_…	0/0	1/1	0/0	0/0	0/0
	V	9260087	G	C	C|missense_variant|MODERATE|nhr-36|WBGene00017198|transcript|F07C3.10|protein_coding|3/11|c.276C>G|p.Cys92Trp|276/1689|276/1689|92/562||, C|upstream_gene_variant|MODIFIER|F07C3.16|WBGene00202511|transcript|F07C3.16|protein_coding||c.-3745C>G|||||3745|, C|downstream_gene_variant|MODIFIER|slc-17.7|WBGene00022788|transcript|ZK682.2.1|protein_coding||c.*4018C>G|||||3712|, C|downstream_gene_variant|MO…	0/0	1/1	0/0	0/0	0/0
	V	9798884	A	C	C|upstream_gene_variant|MODIFIER|F46B6.17|WBGene00202077|transcript|F46B6.17|lincRNA||n.-2520T>G|||||2520|, C|upstream_gene_variant|MODIFIER|21ur-14905|WBGene00167022|transcript|F46B6.14|pseudogene||n.-595A>C|||||595|, C|upstream_gene_variant|MODIFIER|sru-39|WBGene00005702|transcript|F46B6.11a|protein_coding||c.-4592A>C|||||4592|, C|upstream_gene_variant|MODIFIER|sru-39|WBGene00005702|transcript|…	0/0	1/1	0/0	0/0	0/0
	V	9953016	GTTTTTTTTTTTC	GTTTTTTTTTTC	GTTTTTTTTTTC|splice_region_variant&intron_variant|LOW|mam-5|WBGene00011572|transcript|T07C12.8b|protein_coding|1/5|c.56-4delT||||||, GTTTTTTTTTTC|splice_region_variant&intron_variant|LOW|mam-5|WBGene00011572|transcript|T07C12.8a|protein_coding|1/8|c.56-4delT||||||, GTTTTTTTTTTC|upstream_gene_variant|MODIFIER|T07C12.15|WBGene00077775|transcript|T07C12.15|protein_coding||c.-4142delA|||||4142|, GTTT…	0/0	1/1	0/0	0/0	0/0
	V	10514873	A	T	T|upstream_gene_variant|MODIFIER|dmsr-8|WBGene00007951|transcript|C35A5.7|protein_coding||c.-877T>A|||||502|, T|upstream_gene_variant|MODIFIER|C35A5.12|WBGene00195723|transcript|C35A5.12|lincRNA||n.-4838A>T|||||4838|, T|downstream_gene_variant|MODIFIER|C35A5.6|WBGene00007950|transcript|C35A5.6a|protein_coding||c.*4422A>T|||||4393|, T|downstream_gene_variant|MODIFIER|C35A5.13|WBGene00196889|transc…	0/0	0/0	0/0	0/0	1/1
	V	10617985	CAAAAAAT	CAAAAAAAT	CAAAAAAAT|upstream_gene_variant|MODIFIER|H09F14.1|WBGene00010375|transcript|H09F14.1b|protein_coding||c.-2481_-2480insT|||||2481|, CAAAAAAAT|upstream_gene_variant|MODIFIER|H09F14.1|WBGene00010375|transcript|H09F14.1a|protein_coding||c.-2481_-2480insT|||||2481|, CAAAAAAAT|upstream_gene_variant|MODIFIER|H09F14.1|WBGene00010375|transcript|H09F14.1e|protein_coding||c.-2481_-2480insT|||||2481|, CAAAAA…	0/0	1/1	0/0	0/0	0/0
	V	10864557	T	C	C|upstream_gene_variant|MODIFIER|21ur-12286|WBGene00173044|transcript|F53H10.3|pseudogene||n.-4460A>G|||||4460|, C|upstream_gene_variant|MODIFIER|saeg-1|WBGene00010012|transcript|F53H10.2d|protein_coding||c.-4776A>G|||||4776|, C|upstream_gene_variant|MODIFIER|saeg-1|WBGene00010012|transcript|F53H10.2b|protein_coding||c.-3699A>G|||||3677|, C|downstream_gene_variant|MODIFIER|F53H10.4|WBGene00195468…	0/0	1/1	0/0	0/0	0/0
	V	10911352	A	T	T|upstream_gene_variant|MODIFIER|F32D8.10|WBGene00009333|transcript|F32D8.10|protein_coding||c.-2214T>A|||||2181|, T|upstream_gene_variant|MODIFIER|F58B4.11|WBGene00201739|transcript|F58B4.11|lincRNA||n.-4591A>T|||||4591|, T|downstream_gene_variant|MODIFIER|F32D8.15|WBGene00009325|transcript|F32D8.15|protein_coding||c.*4715A>T|||||4578|, T|downstream_gene_variant|MODIFIER|F58B4.9|WBGene00196537|t…	0/0	1/1	0/0	0/0	0/0
	V	11019564	G	A	A|downstream_gene_variant|MODIFIER|hot-6|WBGene00001991|transcript|C13G3.2|protein_coding||c.*1555C>T|||||1498|, A|intergenic_region|MODIFIER|C13G3.1-hot-6|WBGene00007553-WBGene00001991|intergenic_region|WBGene00007553-WBGene00001991|||n.11019564G>A||||||	0/0	1/1	0/0	0/0	0/0
	V	11130591	A	G	G|upstream_gene_variant|MODIFIER|C06H2.9|WBGene00198771|transcript|C06H2.9|lincRNA||n.-3284A>G|||||3284|, G|upstream_gene_variant|MODIFIER|glb-3|WBGene00007389|transcript|C06H2.5b|protein_coding||c.-4018A>G|||||4018|, G|downstream_gene_variant|MODIFIER|C06H2.2|WBGene00007386|transcript|C06H2.2|protein_coding||c.*3711A>G|||||3313|, G|downstream_gene_variant|MODIFIER|jmjd-5|WBGene00007387|transcrip…	0/0	1/1	0/0	0/0	0/0
	V	11435315	GTTTTTTTTTC	GTTTTTTTTTTC	GTTTTTTTTTTC|upstream_gene_variant|MODIFIER|F57B7.8|WBGene00198075|transcript|F57B7.8|lincRNA||n.-48_-47insA|||||48|, GTTTTTTTTTTC|upstream_gene_variant|MODIFIER|F57B7.12|WBGene00201034|transcript|F57B7.12|lincRNA||n.-1132_-1131insT|||||1131|, GTTTTTTTTTTC|upstream_gene_variant|MODIFIER|F57B7.6|WBGene00196231|transcript|F57B7.6|lincRNA||n.-2156_-2155insT|||||2155|, GTTTTTTTTTTC|upstream_gene_vari…	0/0	1/1	0/0	0/0	0/0
	V	11524449	C	T	T|upstream_gene_variant|MODIFIER|C55A6.7|WBGene00008336|transcript|C55A6.7|protein_coding||c.-4016G>A|||||3965|, T|upstream_gene_variant|MODIFIER|C55A6.15|WBGene00195856|transcript|C55A6.15|lincRNA||n.-965C>T|||||965|, T|upstream_gene_variant|MODIFIER|ccch-1|WBGene00009532|transcript|F38B7.1a|protein_coding||c.-3508C>T|||||3382|, T|downstream_gene_variant|MODIFIER|C55A6.11|WBGene00008340|transcri…	0/0	1/1	0/0	0/0	0/0
	V	11596681	C	A	A|upstream_gene_variant|MODIFIER|srx-83|WBGene00005974|transcript|F43A11.7|pseudogene||n.-665C>A|||||665|, A|upstream_gene_variant|MODIFIER|srx-84|WBGene00005975|transcript|F35B12.1a|protein_coding||c.-2479C>A|||||2479|, A|upstream_gene_variant|MODIFIER|F35B12.9|WBGene00009388|transcript|F35B12.9|protein_coding||c.-4513C>A|||||4438|, A|upstream_gene_variant|MODIFIER|srx-84|WBGene00005975|transcri…	0/0	1/1	0/0	0/0	0/0
	V	11692452	C	T	T|upstream_gene_variant|MODIFIER|W05E10.1|WBGene00012280|transcript|W05E10.1|protein_coding||c.-832G>A|||||761|, T|upstream_gene_variant|MODIFIER|W05E10.21|WBGene00202151|transcript|W05E10.21|lincRNA||n.-332C>T|||||332|, T|upstream_gene_variant|MODIFIER|21ur-14859|WBGene00167120|transcript|W05E10.6|pseudogene||n.-1468C>T|||||1468|, T|upstream_gene_variant|MODIFIER|W05E10.11|WBGene00196766|transcr…	0/0	1/1	0/0	0/0	0/0
	V	12503996	A	T	T|upstream_gene_variant|MODIFIER|T28H10.5|WBGene00199909|transcript|T28H10.5|lincRNA||n.-2314A>T|||||2314|, T|downstream_gene_variant|MODIFIER|W04D2.6|WBGene00012245|transcript|W04D2.6c|protein_coding||c.*480A>T|||||252|, T|downstream_gene_variant|MODIFIER|nlp-46|WBGene00012145|transcript|T28H10.4|protein_coding||c.*1267T>A|||||1248|, T|downstream_gene_variant|MODIFIER|W04D2.6|WBGene00012245|tran…	0/0	1/1	0/0	0/0	0/0
	V	12510124	CCT	TCA	TCA|upstream_gene_variant|MODIFIER|nlp-46|WBGene00012145|transcript|T28H10.4|protein_coding||c.-3876_-3874delAGGinsTGA|||||3864|, TCA|upstream_gene_variant|MODIFIER|T28H10.3|WBGene00012144|transcript|T28H10.3|protein_coding||c.-2968_-2966delCCTinsTCA|||||2897|, TCA|upstream_gene_variant|MODIFIER|C13C12.7|WBGene00219812|transcript|C13C12.7|lincRNA||n.-4859_-4857delCCTinsTCA|||||4859|, TCA|downstre…	0/0	0/0	0/0	0/1	0/1
	V	12529211	C	T	T|upstream_gene_variant|MODIFIER|C13C12.2|WBGene00007552|transcript|C13C12.2|protein_coding||c.-3885G>A|||||3555|, T|upstream_gene_variant|MODIFIER|21ur-11827|WBGene00166680|transcript|F45D3.6|pseudogene||n.-2100G>A|||||2100|, T|downstream_gene_variant|MODIFIER|C13C12.6|WBGene00201992|transcript|C13C12.6|lincRNA||n.*3779C>T|||||3779|, T|downstream_gene_variant|MODIFIER|F45D3.1|WBGene00009721|tran…	0/0	1/1	0/0	0/0	0/0
	V	12608778	G	A	A|upstream_gene_variant|MODIFIER|ZC116.1|WBGene00013853|transcript|ZC116.1b|protein_coding||c.-1190G>A|||||1048|, A|upstream_gene_variant|MODIFIER|ZC116.3|WBGene00013855|transcript|ZC116.3|protein_coding||c.-2569G>A|||||2551|, A|upstream_gene_variant|MODIFIER|ZC116.1|WBGene00013853|transcript|ZC116.1a|protein_coding||c.-1355G>A|||||1048|, A|downstream_gene_variant|MODIFIER|C14C10.5|WBGene00007588…	0/0	1/1	0/0	0/0	0/0
	V	12868621	T	C	C|upstream_gene_variant|MODIFIER|T07F10.6|WBGene00011592|transcript|T07F10.6|protein_coding||c.-733A>G|||||704|, C|upstream_gene_variant|MODIFIER|bus-19|WBGene00011590|transcript|T07F10.4b|lincRNA||n.-3432T>C|||||3432|, C|downstream_gene_variant|MODIFIER|T07F10.1|WBGene00011587|transcript|T07F10.1a|protein_coding||c.*5095T>C|||||4788|, C|downstream_gene_variant|MODIFIER|T07F10.5|WBGene00011591|tr…	0/0	1/1	0/0	0/0	0/0
	V	12990486	C	T	T|upstream_gene_variant|MODIFIER|R186.12|WBGene00199006|transcript|R186.12|lincRNA||n.-4659G>A|||||4659|, T|upstream_gene_variant|MODIFIER|F15B9.13|WBGene00199208|transcript|F15B9.13|lincRNA||n.-2376G>A|||||2376|, T|upstream_gene_variant|MODIFIER|dsl-7|WBGene00001109|transcript|F15B9.9|protein_coding||c.-3140C>T|||||2694|, T|downstream_gene_variant|MODIFIER|R186.11|WBGene00197653|transcript|R186.…	0/0	1/1	0/0	0/0	0/0
	V	13148538	CC	TA	TA|missense_variant|MODERATE|dhc-3|WBGene00007154|transcript|B0365.7|protein_coding|24/37|c.6854_6855delCCinsTA|p.Ala2285Val|6854/9828|6854/9828|2285/3275||, TA|upstream_gene_variant|MODIFIER|K03H4.2|WBGene00010549|transcript|K03H4.2|protein_coding||c.-4382_-4381delCCinsTA|||||4356|	0/0	1/1	0/0	0/0	0/0
	V	13840286	C	G	G|upstream_gene_variant|MODIFIER|srx-17|WBGene00005908|transcript|F55B12.8|protein_coding||c.-455C>G|||||455|, G|upstream_gene_variant|MODIFIER|srx-130|WBGene00006021|transcript|F09F3.1a|protein_coding||c.-3161C>G|||||3161|, G|upstream_gene_variant|MODIFIER|srx-130|WBGene00006021|transcript|F09F3.1b|protein_coding||c.-3993C>G|||||3993|, G|downstream_gene_variant|MODIFIER|srx-129|WBGene00006020|tr…	0/0	1/1	0/0	0/0	0/0
	V	14486431	A	T	T|upstream_gene_variant|MODIFIER|R02D5.4|WBGene00010978|transcript|R02D5.4|protein_coding||c.-1754T>A|||||1749|, T|upstream_gene_variant|MODIFIER|R02D5.11|WBGene00196041|transcript|R02D5.11|lincRNA||n.-1252T>A|||||1252|, T|upstream_gene_variant|MODIFIER|R02D5.19|WBGene00200259|transcript|R02D5.19|lincRNA||n.-1052A>T|||||1052|, T|downstream_gene_variant|MODIFIER|clec-55|WBGene00008597|transcript|F…	0/0	1/1	0/0	0/0	0/0
	V	14519719	C	A	A|missense_variant|MODERATE|C53A5.17|WBGene00194707|transcript|C53A5.17|protein_coding|3/3|c.1259G>T|p.Cys420Phe|1274/1524|1259/1425|420/474||, A|upstream_gene_variant|MODIFIER|R02D5.8|WBGene00050937|transcript|R02D5.8|protein_coding||c.-351G>T|||||349|, A|upstream_gene_variant|MODIFIER|R02D5.6|WBGene00010979|transcript|R02D5.6a|protein_coding||c.-1633G>T|||||1633|, A|downstream_gene_variant|MODI…	0/0	1/1	0/0	0/0	0/0
	V	14556109	A	T	T|missense_variant|MODERATE|srg-47|WBGene00005204|transcript|C53A5.8|protein_coding|1/5|c.179T>A|p.Leu60Gln|179/930|179/930|60/309||, T|upstream_gene_variant|MODIFIER|srt-32|WBGene00008268|transcript|C53A5.10|protein_coding||c.-3503A>T|||||3503|, T|downstream_gene_variant|MODIFIER|C53A5.13|WBGene00008270|transcript|C53A5.13a|protein_coding||c.*1654A>T|||||1569|, T|downstream_gene_variant|MODIFIER…	0/0	1/1	0/0	0/0	0/0
	V	14952243	T	A	A|upstream_gene_variant|MODIFIER|21ur-14647|WBGene00171790|transcript|C30G7.7|pseudogene||n.-4821A>T|||||4821|, A|downstream_gene_variant|MODIFIER|C30G7.5|WBGene00044179|transcript|C30G7.5|protein_coding||c.*872A>T|||||872|, A|downstream_gene_variant|MODIFIER|F02D8.9|WBGene00206370|transcript|F02D8.9|protein_coding||c.*2778A>T|||||2778|, A|intron_variant|MODIFIER|hil-1|WBGene00001852|transcript|C…	0/0	1/1	0/0	0/0	0/0
	V	16378541	G	A	A|upstream_gene_variant|MODIFIER|srv-34|WBGene00005745|transcript|F13A7.3|protein_coding||c.-3765C>T|||||3765|, A|upstream_gene_variant|MODIFIER|F13A7.1|WBGene00008724|transcript|F13A7.1|protein_coding||c.-640C>T|||||616|, A|upstream_gene_variant|MODIFIER|srv-35|WBGene00005746|transcript|F13A7.4|pseudogene||n.-351G>A|||||351|, A|downstream_gene_variant|MODIFIER|F13A7.7|WBGene00008725|transcript|F…	0/0	1/1	0/0	0/0	0/0
	V	16462900	A	G	G|upstream_gene_variant|MODIFIER|str-15|WBGene00006083|transcript|T08G3.1|protein_coding||c.-4086T>C|||||4086|, G|upstream_gene_variant|MODIFIER|srh-142|WBGene00005359|transcript|T08G3.3|protein_coding||c.-1935T>C|||||1935|, G|downstream_gene_variant|MODIFIER|sru-44|WBGene00005707|transcript|T08G3.8|protein_coding||c.*3566T>C|||||3566|, G|intron_variant|MODIFIER|T08G3.7|WBGene00011619|transcript|…	0/0	1/1	0/0	0/0	0/0
	V	16484395	T	G	G|upstream_gene_variant|MODIFIER|F57E7.4|WBGene00077616|transcript|F57E7.4|protein_coding||c.-3376A>C|||||3376|, G|upstream_gene_variant|MODIFIER|F57E7.2|WBGene00010203|transcript|F57E7.2|protein_coding||c.-1251A>C|||||1251|, G|upstream_gene_variant|MODIFIER|F57E7.6|WBGene00077618|transcript|F57E7.6|pseudogene||n.-2378T>G|||||2378|, G|upstream_gene_variant|MODIFIER|sqst-4|WBGene00012516|transcrip…	0/0	1/1	0/0	0/0	0/0
	V	17427276	TC	AA	AA|upstream_gene_variant|MODIFIER|rrn-4.15|WBGene00189966|transcript|T27C5.18|rRNA||n.-1603_-1602delTCinsAA|||||1603|, AA|upstream_gene_variant|MODIFIER|srbc-27|WBGene00044100|transcript|F20E11.15|protein_coding||c.-3927_-3926delTCinsAA|||||3927|, AA|downstream_gene_variant|MODIFIER|T27C5.10|WBGene00012083|transcript|T27C5.10|protein_coding||c.*2424_*2425delGAinsTT|||||2425|, AA|intergenic_region…	0/0	1/1	0/0	0/0	0/0
	V	17589629	T	C	C|upstream_gene_variant|MODIFIER|srz-45|WBGene00012403|transcript|Y6G8.1|pseudogene||n.-2758T>C|||||2758|, C|downstream_gene_variant|MODIFIER|fbxa-133|WBGene00008012|transcript|C38D9.4|protein_coding||c.*3753T>C|||||3753|, C|downstream_gene_variant|MODIFIER|Y6G8.2|WBGene00012404|transcript|Y6G8.2a|protein_coding||c.*4795A>G|||||4720|, C|downstream_gene_variant|MODIFIER|Y6G8.2|WBGene00012404|trans…	0/0	0/0	0/0	0/1	0/0
	V	18122252	T	A	A|upstream_gene_variant|MODIFIER|fbxa-107|WBGene00012564|transcript|Y37H2A.4|protein_coding||c.-1725T>A|||||1725|, A|upstream_gene_variant|MODIFIER|fbxa-210|WBGene00012565|transcript|Y37H2A.5b|protein_coding||c.-3123T>A|||||3123|, A|upstream_gene_variant|MODIFIER|fbxa-210|WBGene00012565|transcript|Y37H2A.5a|protein_coding||c.-3467T>A|||||3462|, A|intron_variant|MODIFIER|Y37H2A.16|WBGene00050935|t…	0/0	1/1	0/0	0/0	0/0
	V	18206651	ACATATA	AGTT	GTT|upstream_gene_variant|MODIFIER|F16H6.11|WBGene00185119|transcript|F16H6.11|pseudogene||n.-4472_-4467delCATATAinsGTT|||||4472|, GTT|downstream_gene_variant|MODIFIER|F16H6.4|WBGene00008894|transcript|F16H6.4a|protein_coding||c.*3247_*3252delCATATAinsGTT|||||3247|, GTT|downstream_gene_variant|MODIFIER|F16H6.7|WBGene00008897|transcript|F16H6.7|protein_coding||c.*665_*670delTATATGinsAAC|||||670|, …	0/0	1/1	0/0	0/0	0/0
	V	18378641	T	A	A|upstream_gene_variant|MODIFIER|WBGene00014908|WBGene00014908|transcript|Y51A2B.t2|pseudogene||n.-4903A>T|||||4903|, A|upstream_gene_variant|MODIFIER|Y51A2B.t1|WBGene00014579|transcript|Y51A2B.t1|protein_coding||c.-4605A>T|||||4605|WARNING_TRANSCRIPT_MULTIPLE_STOP_CODONS, A|upstream_gene_variant|MODIFIER|Y51A2B.8|WBGene00013071|transcript|Y51A2B.8|protein_coding||c.-478T>A|||||478|, A|downstream…	0/0	1/1	0/0	0/0	0/0
	V	18380264	T	G	G|downstream_gene_variant|MODIFIER|Y51A2B.2|WBGene00013066|transcript|Y51A2B.2|protein_coding||c.*3509T>G|||||3509|, G|downstream_gene_variant|MODIFIER|Y51A2B.8|WBGene00013071|transcript|Y51A2B.8|protein_coding||c.*975T>G|||||975|, G|downstream_gene_variant|MODIFIER|nhr-288|WBGene00013067|transcript|Y51A2B.3|protein_coding||c.*356A>C|||||356|, G|intergenic_region|MODIFIER|Y51A2B.8-nhr-288|WBGene0…	0/0	1/1	0/0	0/0	0/0
	V	18403427	T	C	C|upstream_gene_variant|MODIFIER|ZK262.12|WBGene00014984|transcript|ZK262.12|pseudogene||n.-3469T>C|||||3469|, C|downstream_gene_variant|MODIFIER|srw-81|WBGene00005828|transcript|Y51A2B.7|pseudogene||n.*3053T>C|||||3053|, C|downstream_gene_variant|MODIFIER|srh-209|WBGene00005419|transcript|ZK262.11|protein_coding||c.*295A>G|||||295|, C|intergenic_region|MODIFIER|srw-81-srh-209|WBGene00005828-WBGe…	0/0	1/1	0/0	0/0	0/0
	V	18475626	T	C	C|upstream_gene_variant|MODIFIER|srh-182|WBGene00005397|transcript|ZK228.5|protein_coding||c.-2111A>G|||||2096|, C|upstream_gene_variant|MODIFIER|srh-179|WBGene00005394|transcript|ZK228.7|protein_coding||c.-764T>C|||||764|, C|downstream_gene_variant|MODIFIER|srh-178|WBGene00005393|transcript|ZK228.8|protein_coding||c.*2841A>G|||||2841|, C|intron_variant|MODIFIER|srh-181|WBGene00005396|transcript|…	0/0	0/1	0/0	0/1	0/1
	V	18700569	A	T	T|upstream_gene_variant|MODIFIER|Y69H2.19|WBGene00197357|transcript|Y69H2.19|lincRNA||n.-4042T>A|||||4042|, T|upstream_gene_variant|MODIFIER|Y69H2.9|WBGene00013484|transcript|Y69H2.9|protein_coding||c.-1018A>T|||||987|, T|downstream_gene_variant|MODIFIER|Y69H2.7|WBGene00013482|transcript|Y69H2.7b|protein_coding||c.*4602A>T|||||4499|, T|downstream_gene_variant|MODIFIER|Y69H2.18|WBGene00077654|tran…	0/0	0/1	0/0	0/0	0/0
	V	18980443	AA	ATT	TT|upstream_gene_variant|MODIFIER|Y39B6A.41|WBGene00012699|transcript|Y39B6A.41|protein_coding||c.-2468delTinsAA|||||2466|, TT|upstream_gene_variant|MODIFIER|Y39B6A.71|WBGene00196030|transcript|Y39B6A.71|lincRNA||n.-4431delTinsAA|||||4431|, TT|upstream_gene_variant|MODIFIER|mrps-35|WBGene00012697|transcript|Y39B6A.39a|protein_coding||c.-875delAinsTT|||||875|, TT|upstream_gene_variant|MODIFIER|mrp…	0/0	0/1	0/0	.	.
	V	19010819	A	C	C|upstream_gene_variant|MODIFIER|Y39B6A.32|WBGene00012691|transcript|Y39B6A.32|protein_coding||c.-2675T>G|||||2675|, C|upstream_gene_variant|MODIFIER|Y39B6A.30|WBGene00012689|transcript|Y39B6A.30|protein_coding||c.-3818A>C|||||3818|, C|downstream_gene_variant|MODIFIER|Y39B6A.33|WBGene00012692|transcript|Y39B6A.33|protein_coding||c.*4625A>C|||||4108|, C|intron_variant|MODIFIER|Y39B6A.31|WBGene0001…	0/0	1/1	0/0	0/0	0/0
	V	19194973	G	T	T|upstream_gene_variant|MODIFIER|Y39B6A.3|WBGene00012666|transcript|Y39B6A.3b|protein_coding||c.-5009C>A|||||4972|, T|upstream_gene_variant|MODIFIER|Y39B6A.3|WBGene00012666|transcript|Y39B6A.3a|protein_coding||c.-5009C>A|||||4955|, T|upstream_gene_variant|MODIFIER|pph-5|WBGene00012665|transcript|Y39B6A.2b|protein_coding||c.-355G>T|||||355|, T|intron_variant|MODIFIER|pph-5|WBGene00012665|transcrip…	0/0	0/1	0/0	0/0	0/0
	V	19416238	GAAAAAAAAAT	GAAAAAAAAT	GAAAAAAAAT|upstream_gene_variant|MODIFIER|C25F9.4|WBGene00007724|transcript|C25F9.4|protein_coding||c.-2366delT|||||2366|, GAAAAAAAAT|upstream_gene_variant|MODIFIER|C25F9.9|WBGene00007728|transcript|C25F9.9|protein_coding||c.-443delA|||||386|, GAAAAAAAAT|upstream_gene_variant|MODIFIER|C25F9.15|WBGene00050967|transcript|C25F9.15|protein_coding||c.-1965delA|||||1875|, GAAAAAAAAT|downstream_gene_var…	0/0	1/1	0/0	0/0	0/0
	V	19474426	A	T	T|upstream_gene_variant|MODIFIER|Y43F8B.10|WBGene00012820|transcript|Y43F8B.10|protein_coding||c.-40A>T|||||38|, T|upstream_gene_variant|MODIFIER|Y43F8B.9|WBGene00012819|transcript|Y43F8B.9|protein_coding||c.-5532A>T|||||4777|, T|downstream_gene_variant|MODIFIER|Y43F8B.12|WBGene00012822|transcript|Y43F8B.12|protein_coding||c.*4872A>T|||||4872|, T|downstream_gene_variant|MODIFIER|Y43F8B.11|WBGene0…	0/0	0/0	0/1	0/0	0/0
	V	20166488	CAAAAAAAAAAC	CAAAAAAAAAC	CAAAAAAAAAC|upstream_gene_variant|MODIFIER|F19B2.5|WBGene00008944|transcript|F19B2.5.1|protein_coding||c.-3143delT|||||3066|, CAAAAAAAAAC|upstream_gene_variant|MODIFIER|srz-36|WBGene00008943|transcript|F19B2.4|pseudogene||n.-811delA|||||811|, CAAAAAAAAAC|upstream_gene_variant|MODIFIER|F19B2.5|WBGene00008944|transcript|F19B2.5.2|protein_coding||c.-3143delT|||||2766|, CAAAAAAAAAC|downstream_gene_va…	0/0	1/1	0/0	0/0	0/0
	V	20383621	G	T	T|upstream_gene_variant|MODIFIER|F53H2.1|WBGene00010004|transcript|F53H2.1a|protein_coding||c.-4094G>T|||||4094|, T|downstream_gene_variant|MODIFIER|K02E2.5|WBGene00014794|transcript|K02E2.5|pseudogene||n.*4211G>T|||||4211|, T|downstream_gene_variant|MODIFIER|K02E2.6|WBGene00010507|transcript|K02E2.6.1|protein_coding||c.*2212G>T|||||1585|, T|downstream_gene_variant|MODIFIER|K02E2.12|WBGene0018997…	0/0	1/1	0/0	0/0	0/0
	V	20464795	GTTTTTTTTTTTC	GTTTTTTTTTTC	GTTTTTTTTTTC|upstream_gene_variant|MODIFIER|B0250.4|WBGene00007121|transcript|B0250.4|pseudogene||n.-320delA|||||320|, GTTTTTTTTTTC|upstream_gene_variant|MODIFIER|B0250.12|WBGene00050927|transcript|B0250.12|pseudogene||n.-1632delT|||||1632|, GTTTTTTTTTTC|downstream_gene_variant|MODIFIER|B0250.3|WBGene00007120|transcript|B0250.3|pseudogene||n.*3543delA|||||3543|, GTTTTTTTTTTC|downstream_gene_varia…	0/0	1/1	0/0	0/0	0/0
	X	380319	T	C	C|downstream_gene_variant|MODIFIER|nrde-3|WBGene00019862|transcript|R04A9.2|protein_coding||c.*3668T>C|||||3346|, C|downstream_gene_variant|MODIFIER|mir-800|WBGene00045360|transcript|R04A9.8|pseudogene||n.*600A>G|||||600|, C|downstream_gene_variant|MODIFIER|ife-2|WBGene00002060|transcript|R04A9.4|protein_coding||c.*1208A>G|||||1062|, C|downstream_gene_variant|MODIFIER|ceh-93|WBGene00019864|transc…	0/0	1/1	1/1	0/0	0/0
	X	779980	C	A	A|downstream_gene_variant|MODIFIER|T04G9.4|WBGene00020215|transcript|T04G9.4|protein_coding||c.*4775C>A|||||4607|, A|downstream_gene_variant|MODIFIER|T04G9.9|WBGene00198608|transcript|T04G9.9|lincRNA||n.*2627C>A|||||2627|, A|downstream_gene_variant|MODIFIER|T04G9.6|WBGene00020217|transcript|T04G9.6|protein_coding||c.*548G>T|||||548|, A|intron_variant|MODIFIER|nas-15|WBGene00003534|transcript|T04G…	0/0	1/1	0/0	0/0	0/0
	X	1155874	GTTTTTTTTTTC	GTTTTTTTTTC	GTTTTTTTTTC|upstream_gene_variant|MODIFIER|R193.3|WBGene00020129|transcript|R193.3|protein_coding||c.-2339delA|||||2339|, GTTTTTTTTTC|upstream_gene_variant|MODIFIER|R193.5|WBGene00201004|transcript|R193.5|lincRNA||n.-4915delT|||||4915|, GTTTTTTTTTC|downstream_gene_variant|MODIFIER|R193.1|WBGene00020127|transcript|R193.1|protein_coding||c.*271delT|||||271|, GTTTTTTTTTC|downstream_gene_variant|MODI…	0/0	1/1	1/1	0/0	0/0
	X	1244288	C	G	G|upstream_gene_variant|MODIFIER|tsp-9|WBGene00006635|transcript|C25G6.2|protein_coding||c.-1738C>G|||||1729|, G|downstream_gene_variant|MODIFIER|C25G6.4|WBGene00016109|transcript|C25G6.4|protein_coding||c.*3603G>C|||||3450|, G|intergenic_region|MODIFIER|C25G6.3-tsp-9|WBGene00016108-WBGene00006635|intergenic_region|WBGene00016108-WBGene00006635|||n.1244288C>G||||||	0/0	1/1	1/1	0/0	0/0
	X	1572624	G	C	C|missense_variant|MODERATE|H02F09.3|WBGene00019146|transcript|H02F09.3|protein_coding|7/7|c.3598G>C|p.Glu1200Gln|3598/3828|3598/3828|1200/1275||, C|upstream_gene_variant|MODIFIER|H02F09.2|WBGene00019145|transcript|H02F09.2|protein_coding||c.-596G>C|||||596|, C|upstream_gene_variant|MODIFIER|wrt-9|WBGene00006955|transcript|B0344.2|protein_coding||c.-4014G>C|||||4011|	0/0	0/0	0/0	1/1	1/1
	X	1769526	G	A	A|downstream_gene_variant|MODIFIER|linc-64|WBGene00219769|transcript|Y75D11A.7|lincRNA||n.*3720G>A|||||3720|, A|intergenic_region|MODIFIER|linc-64-WBGene00023357|WBGene00219769-WBGene00023357|intergenic_region|WBGene00219769-WBGene00023357|||n.1769526G>A||||||	0/0	1/1	1/1	0/0	0/0
	X	2306996	T	A	A|upstream_gene_variant|MODIFIER|T10H10.5|WBGene00199255|transcript|T10H10.5|lincRNA||n.-4994A>T|||||4994|, A|intron_variant|MODIFIER|hum-6|WBGene00002039|transcript|T10H10.1|protein_coding|10/26|c.2559+268T>A||||||	0/0	1/1	0/0	0/0	0/0
	X	2490318	T	C	C|missense_variant|MODERATE|hid-1|WBGene00001844|transcript|K02E10.2a|protein_coding|5/15|c.635T>C|p.Val212Ala|681/2519|635/2190|212/729||, C|missense_variant|MODERATE|hid-1|WBGene00001844|transcript|K02E10.2b|protein_coding|5/14|c.635T>C|p.Val212Ala|681/3153|635/2130|212/709||, C|downstream_gene_variant|MODIFIER|K02E10.4|WBGene00019318|transcript|K02E10.4b|protein_coding||c.*2102T>C|||||2022|, C…	0/0	1/1	0/0	0/0	0/0
	X	2493078	T	C	C|upstream_gene_variant|MODIFIER|K02E10.1|WBGene00019317|transcript|K02E10.1|protein_coding||c.-3342T>C|||||3193|, C|downstream_gene_variant|MODIFIER|K02E10.4|WBGene00019318|transcript|K02E10.4b|protein_coding||c.*4862T>C|||||4782|, C|downstream_gene_variant|MODIFIER|K02E10.10|WBGene00200323|transcript|K02E10.10|lincRNA||n.*4823A>G|||||4823|, C|downstream_gene_variant|MODIFIER|K02E10.4|WBGene0001…	0/0	1/1	0/0	0/0	0/0
	X	2857942	CTTTTTTTTTTTA	CTTTTTTTTTTTTA	CTTTTTTTTTTTTA|upstream_gene_variant|MODIFIER|tra-4|WBGene00018740|transcript|F53B3.1|protein_coding||c.-717_-716insA|||||351|, CTTTTTTTTTTTTA|upstream_gene_variant|MODIFIER|F53B3.8|WBGene00196054|transcript|F53B3.8|lincRNA||n.-574_-573insT|||||573|, CTTTTTTTTTTTTA|downstream_gene_variant|MODIFIER|comt-1|WBGene00018741|transcript|F53B3.2|protein_coding||c.*212_*213insA|||||68|, CTTTTTTTTTTTTA|int…	0/0	1/1	0/0	0/0	0/0
	X	2898416	C	G	G|upstream_gene_variant|MODIFIER|F52B10.3|WBGene00044304|transcript|F52B10.3a|protein_coding||c.-200G>C|||||200|, G|upstream_gene_variant|MODIFIER|F52B10.22|WBGene00202289|transcript|F52B10.22|lincRNA||n.-2747C>G|||||2747|, G|downstream_gene_variant|MODIFIER|B0410.1|WBGene00015170|transcript|B0410.1|protein_coding||c.*3172C>G|||||3172|, G|downstream_gene_variant|MODIFIER|B0410.4|WBGene00197982|tr…	0/0	1/1	0/0	0/0	0/0
	X	3441207	T	A	A|upstream_gene_variant|MODIFIER|ZK813.8|WBGene00195636|transcript|ZK813.8|lincRNA||n.-2973A>T|||||2973|, A|upstream_gene_variant|MODIFIER|ZK813.3|WBGene00022822|transcript|ZK813.3|protein_coding||c.-646T>A|||||632|, A|upstream_gene_variant|MODIFIER|ZK813.2|WBGene00022821|transcript|ZK813.2|protein_coding||c.-2619T>A|||||2609|, A|upstream_gene_variant|MODIFIER|ZK813.7|WBGene00045394|transcript|ZK…	0/0	1/1	0/0	0/0	0/0
	X	3442449	G	T	T|3_prime_UTR_variant|MODIFIER|ZK813.3|WBGene00022822|transcript|ZK813.3|protein_coding|2/2|c.*78G>T|||||78|, T|upstream_gene_variant|MODIFIER|ZK813.8|WBGene00195636|transcript|ZK813.8|lincRNA||n.-4215C>A|||||4215|, T|upstream_gene_variant|MODIFIER|ZK813.2|WBGene00022821|transcript|ZK813.2|protein_coding||c.-1377G>T|||||1367|, T|upstream_gene_variant|MODIFIER|ZK813.7|WBGene00045394|transcript|ZK8…	0/0	1/1	0/0	0/0	0/0
	X	3491923	AC	AATTC	AATTC|upstream_gene_variant|MODIFIER|C12D12.7|WBGene00022922|transcript|C12D12.7|lincRNA||n.-3928_-3927insAAT|||||3928|, AATTC|upstream_gene_variant|MODIFIER|C12D12.10|WBGene00200042|transcript|C12D12.10|lincRNA||n.-3541_-3540insAAT|||||3541|, AATTC|upstream_gene_variant|MODIFIER|glt-1|WBGene00001620|transcript|C12D12.2a|protein_coding||c.-4167_-4166insATT|||||4102|, AATTC|upstream_gene_variant|M…	0/0	1/1	0/0	0/0	0/0
	X	3718036	G	A	A|downstream_gene_variant|MODIFIER|C01C4.3|WBGene00015293|transcript|C01C4.3a|protein_coding||c.*5024G>A|||||4705|, A|intron_variant|MODIFIER|C01C4.2|WBGene00015292|transcript|C01C4.2|protein_coding|5/5|c.543-171G>A||||||	0/0	0/0	0/0	0/0	1/1
	X	4062283	C	A	A|upstream_gene_variant|MODIFIER|T06F4.1|WBGene00020294|transcript|T06F4.1b|protein_coding||c.-990G>T|||||990|, A|upstream_gene_variant|MODIFIER|Y80E2A.1|WBGene00195632|transcript|Y80E2A.1|lincRNA||n.-3444G>T|||||3444|, A|upstream_gene_variant|MODIFIER|Y80E2A.2|WBGene00201007|transcript|Y80E2A.2|lincRNA||n.-1791G>T|||||1791|, A|upstream_gene_variant|MODIFIER|T06F4.17|WBGene00201113|transcript|T06…	0/0	0/1	0/0	0/0	0/0
	X	4645197	C	A	A|missense_variant|MODERATE|C46C11.4|WBGene00044567|transcript|C46C11.4|protein_coding|5/6|c.940G>T|p.Ala314Ser|1014/1271|940/1197|314/398||, A|downstream_gene_variant|MODIFIER|hosl-1|WBGene00016704|transcript|C46C11.1a|protein_coding||c.*1895C>A|||||1572|, A|downstream_gene_variant|MODIFIER|ent-5|WBGene00017532|transcript|F16H11.3|protein_coding||c.*2397G>T|||||2326|, A|downstream_gene_variant|M…	0/0	1/1	0/0	0/0	0/0
	X	4771953	T	A	A|upstream_gene_variant|MODIFIER|npr-1|WBGene00003807|transcript|C39E6.6|protein_coding||c.-1979A>T|||||1968|, A|intergenic_region|MODIFIER|npr-1-hum-10|WBGene00003807-WBGene00018377|intergenic_region|WBGene00003807-WBGene00018377|||n.4771953T>A||||||	0/0	0/0	0/0	1/1	0/0
	X	5314287	T	C	C|upstream_gene_variant|MODIFIER|F32A6.13|WBGene00201850|transcript|F32A6.13|lincRNA||n.-3709T>C|||||3709|, C|upstream_gene_variant|MODIFIER|sto-2|WBGene00006064|transcript|F32A6.5a|protein_coding||c.-2571A>G|||||2524|, C|upstream_gene_variant|MODIFIER|sto-2|WBGene00006064|transcript|F32A6.5d|protein_coding||c.-1488A>G|||||1488|, C|downstream_gene_variant|MODIFIER|F32A6.11|WBGene00200209|transcri…	0/0	1/1	0/0	0/0	0/0
	X	5342935	T	A	A|upstream_gene_variant|MODIFIER|C26B9.9|WBGene00199902|transcript|C26B9.9|lincRNA||n.-3397A>T|||||3397|, A|upstream_gene_variant|MODIFIER|C26B9.1|WBGene00016131|transcript|C26B9.1a|protein_coding||c.-1682T>A|||||1652|, A|upstream_gene_variant|MODIFIER|C26B9.1|WBGene00016131|transcript|C26B9.1b|protein_coding||c.-2787T>A|||||1931|, A|downstream_gene_variant|MODIFIER|C26B9.3|WBGene00016133|transcr…	0/0	1/1	0/0	0/0	0/0
	X	5795827	C	T	T|upstream_gene_variant|MODIFIER|F46G11.9|WBGene00195928|transcript|F46G11.9|lincRNA||n.-4192G>A|||||4192|, T|upstream_gene_variant|MODIFIER|F46G11.10|WBGene00196282|transcript|F46G11.10|lincRNA||n.-3210G>A|||||3210|, T|upstream_gene_variant|MODIFIER|F46G11.17|WBGene00200452|transcript|F46G11.17|lincRNA||n.-129G>A|||||129|, T|upstream_gene_variant|MODIFIER|F46G11.16|WBGene00199672|transcript|F46G…	0/0	1/1	0/0	0/0	0/0
	X	7363029	A	G	G|upstream_gene_variant|MODIFIER|C56G3.2|WBGene00016985|transcript|C56G3.2|protein_coding||c.-2538A>G|||||2538|, G|non_coding_transcript_exon_variant|MODIFIER|C07D8.2|WBGene00015562|transcript|C07D8.2|pseudogene|2/2|n.770A>G||||||	0/0	1/1	1/1	0/0	0/0
	X	7555406	GTTTTTTTTC	GTTTTTTTTTC	GTTTTTTTTTC|upstream_gene_variant|MODIFIER|F46C8.8|WBGene00018487|transcript|F46C8.8|protein_coding||c.-996_-995insA|||||989|, GTTTTTTTTTC|upstream_gene_variant|MODIFIER|F46C8.12|WBGene00197671|transcript|F46C8.12|lincRNA||n.-593_-592insA|||||593|, GTTTTTTTTTC|upstream_gene_variant|MODIFIER|PDB1.2|WBGene00199316|transcript|PDB1.2|lincRNA||n.-944_-943insT|||||943|, GTTTTTTTTTC|upstream_gene_varian…	0/0	1/1	1/1	0/0	0/0
	X	7820906	C	T	T|upstream_gene_variant|MODIFIER|eef-1A.2|WBGene00001169|transcript|R03G5.1a.1|protein_coding||c.-2771C>T|||||2748|, T|upstream_gene_variant|MODIFIER|C54D2.14|WBGene00200502|transcript|C54D2.14|lincRNA||n.-4874C>T|||||4874|, T|upstream_gene_variant|MODIFIER|eef-1A.2|WBGene00001169|transcript|R03G5.1b.1|protein_coding||c.-2771C>T|||||2746|, T|upstream_gene_variant|MODIFIER|eef-1A.2|WBGene00001169|…	0/0	1/1	1/1	0/0	0/0
	X	7946138	G	T	T|upstream_gene_variant|MODIFIER|tnt-3|WBGene00006588|transcript|C14F5.3b|protein_coding||c.-1596C>A|||||1596|, T|upstream_gene_variant|MODIFIER|C14F5.8|WBGene00197600|transcript|C14F5.8|lincRNA||n.-2434G>T|||||2434|, T|upstream_gene_variant|MODIFIER|tnt-3|WBGene00006588|transcript|C14F5.3d|protein_coding||c.-1596C>A|||||1596|, T|upstream_gene_variant|MODIFIER|tnt-3|WBGene00006588|transcript|C14F…	0/0	1/1	1/1	0/0	0/0
	X	8014590	AAGTTTTTTGAGCTTGTCACA	AA	AA|upstream_gene_variant|MODIFIER|C34D10.2|WBGene00016407|transcript|C34D10.2b.1|protein_coding||c.-452_-434delGTTTTTTGAGCTTGTCACA|||||452|, AA|upstream_gene_variant|MODIFIER|C34D10.3|WBGene00196645|transcript|C34D10.3|lincRNA||n.-2834_-2816delGTTTTTTGAGCTTGTCACA|||||2834|, AA|upstream_gene_variant|MODIFIER|C34D10.2|WBGene00016407|transcript|C34D10.2b.2|protein_coding||c.-452_-434delGTTTTTTGAGCTT…	0/0	1/1	0/0	0/0	0/0
	X	8374978	CACATTCTAAA	CAT	T|upstream_gene_variant|MODIFIER|nep-14|WBGene00018225|transcript|F40B5.1|pseudogene||n.-308_-300delCATTCTAAAinsT|||||308|, T|upstream_gene_variant|MODIFIER|tbc-18|WBGene00018281|transcript|F41D9.1|protein_coding||c.-3624_-3616delCATTCTAAAinsT|||||3577|, T|downstream_gene_variant|MODIFIER|F40B5.2|WBGene00018226|transcript|F40B5.2a|protein_coding||c.*3583_*3591delCATTCTAAAinsT|||||3371|, T|downstr…	0/0	1/1	1/1	0/0	0/0
	X	8471714	G	A	A|upstream_gene_variant|MODIFIER|mec-10|WBGene00003174|transcript|F16F9.5|protein_coding||c.-1474C>T|||||1458|, A|upstream_gene_variant|MODIFIER|T01B10.13|WBGene00200971|transcript|T01B10.13|lincRNA||n.-4665G>A|||||4665|, A|downstream_gene_variant|MODIFIER|nhr-14|WBGene00003613|transcript|T01B10.4a.1|protein_coding||c.*2543C>T|||||2284|, A|downstream_gene_variant|MODIFIER|nhr-14|WBGene00003613|tr…	0/0	1/1	1/1	0/0	0/0
	X	8509535	C	T	T|upstream_gene_variant|MODIFIER|H03E18.3|WBGene00195876|transcript|H03E18.3|lincRNA||n.-3584G>A|||||3584|, T|downstream_gene_variant|MODIFIER|H03E18.5|WBGene00198458|transcript|H03E18.5|lincRNA||n.*3587C>T|||||3587|, T|downstream_gene_variant|MODIFIER|H03E18.2|WBGene00019149|transcript|H03E18.2b|protein_coding||c.*4654G>A|||||4553|, T|downstream_gene_variant|MODIFIER|H03E18.2|WBGene00019149|tran…	0/0	1/1	1/1	0/0	0/0
	X	8880207	G	C	C|upstream_gene_variant|MODIFIER|C06E2.11|WBGene00197211|transcript|C06E2.11|lincRNA||n.-2174G>C|||||2174|, C|downstream_gene_variant|MODIFIER|C06E2.14|WBGene00198057|transcript|C06E2.14|lincRNA||n.*4043G>C|||||4043|, C|downstream_gene_variant|MODIFIER|sup-21|WBGene00006327|transcript|C06E2.t1|protein_coding||c.*2796G>C|||||2796|WARNING_TRANSCRIPT_NO_START_CODON, C|intron_variant|MODIFIER|C06E2.2…	0/0	1/1	1/1	0/0	0/0
	X	8906132	A	C	C|upstream_gene_variant|MODIFIER|ensh-1|WBGene00017013|transcript|D1009.3a|protein_coding||c.-1952A>C|||||1918|, C|upstream_gene_variant|MODIFIER|ensh-1|WBGene00017013|transcript|D1009.3b|protein_coding||c.-1952A>C|||||1918|, C|downstream_gene_variant|MODIFIER|D1009.8|WBGene00196390|transcript|D1009.8|lincRNA||n.*3015A>C|||||3015|, C|downstream_gene_variant|MODIFIER|21ur-12555|WBGene00170549|tran…	0/0	1/1	1/1	0/0	0/0
	X	9114622	T	C	C|synonymous_variant|LOW|C25A11.2|WBGene00016087|transcript|C25A11.2|protein_coding|1/7|c.255T>C|p.Leu85Leu|255/2188|255/1899|85/632||, C|downstream_gene_variant|MODIFIER|ajm-1|WBGene00000100|transcript|C25A11.4a|protein_coding||c.*1298T>C|||||1004|, C|downstream_gene_variant|MODIFIER|ajm-1|WBGene00000100|transcript|C25A11.4c|protein_coding||c.*3925T>C|||||3543|, C|downstream_gene_variant|MODIFIE…	0/0	1/1	1/1	0/0	0/0
	X	9260251	A	T	T|upstream_gene_variant|MODIFIER|F18G5.5|WBGene00017581|transcript|F18G5.5|protein_coding||c.-2795T>A|||||2795|, T|downstream_gene_variant|MODIFIER|pes-8|WBGene00003981|transcript|F18G5.2|protein_coding||c.*4534A>T|||||4534|, T|downstream_gene_variant|MODIFIER|F18G5.6|WBGene00017582|transcript|F18G5.6|protein_coding||c.*2302T>A|||||1808|, T|intron_variant|MODIFIER|F18G5.1|WBGene00017579|transcrip…	0/0	1/1	0/0	0/0	0/0
	X	9301428	AC	AAATC	AAATC|upstream_gene_variant|MODIFIER|gly-13|WBGene00001638|transcript|B0416.6|protein_coding||c.-4837_-4836insATT|||||4807|, AAATC|upstream_gene_variant|MODIFIER|B0416.7|WBGene00015182|transcript|B0416.7a|protein_coding||c.-3508_-3507insATT|||||3479|, AAATC|upstream_gene_variant|MODIFIER|B0416.9|WBGene00198460|transcript|B0416.9|lincRNA||n.-1788_-1787insAAT|||||1787|, AAATC|upstream_gene_variant|…	0/0	1/1	1/1	0/0	0/0
	X	9343668	GAAAAAAAAAT	GAAAAAAAAAAT	GAAAAAAAAAAT|3_prime_UTR_variant|MODIFIER|oga-1|WBGene00020596|transcript|T20B5.3b|protein_coding|12/12|c.*66_*67insT|||||66|, GAAAAAAAAAAT|3_prime_UTR_variant|MODIFIER|oga-1|WBGene00020596|transcript|T20B5.3a|protein_coding|13/13|c.*66_*67insT|||||66|, GAAAAAAAAAAT|downstream_gene_variant|MODIFIER|apa-2|WBGene00000161|transcript|T20B5.1.1|protein_coding||c.*1242dupA|||||727|, GAAAAAAAAAAT|downst…	0/0	1/1	1/1	0/0	0/0
	X	9438811	C	T	T|upstream_gene_variant|MODIFIER|tbb-4|WBGene00006538|transcript|B0272.1|protein_coding||c.-1920G>A|||||1918|, T|downstream_gene_variant|MODIFIER|memb-1|WBGene00007128|transcript|B0272.2|protein_coding||c.*1587G>A|||||1587|, T|intergenic_region|MODIFIER|tbb-4-memb-1|WBGene00006538-WBGene00007128|intergenic_region|WBGene00006538-WBGene00007128|||n.9438811C>T||||||	0/0	0/0	0/1	0/0	0/0
	X	9748954	C	T	T|upstream_gene_variant|MODIFIER|him-4|WBGene00001863|transcript|F15G9.4c|protein_coding||c.-3747C>T|||||3687|, T|intron_variant|MODIFIER|him-4|WBGene00001863|transcript|F15G9.4d|protein_coding|50/61|c.12787+130C>T||||||, T|intron_variant|MODIFIER|him-4|WBGene00001863|transcript|F15G9.4a|protein_coding|50/61|c.12673+130C>T||||||, T|intron_variant|MODIFIER|him-4|WBGene00001863|transcript|F15G9.4b|…	0/0	1/1	1/1	0/0	0/0
	X	9758636	C	G	G|missense_variant|MODERATE|T09B9.1|WBGene00011642|transcript|T09B9.1|protein_coding|2/3|c.985C>G|p.Arg329Gly|1031/1615|985/1296|329/431||, G|upstream_gene_variant|MODIFIER|T09B9.10|WBGene00220066|transcript|T09B9.10|snoRNA||n.-3893G>C|||||3893|, G|downstream_gene_variant|MODIFIER|him-4|WBGene00001863|transcript|F15G9.4d|protein_coding||c.*5067C>G|||||4872|, G|downstream_gene_variant|MODIFIER|21u…	0/0	1/1	0/0	0/0	0/0
	X	10220078	A	C	C|upstream_gene_variant|MODIFIER|F44A6.4|WBGene00009676|transcript|F44A6.4|protein_coding||c.-4599T>G|||||4524|, C|upstream_gene_variant|MODIFIER|F44A6.5|WBGene00009677|transcript|F44A6.5|protein_coding||c.-1354T>G|||||1318|, C|downstream_gene_variant|MODIFIER|C14H10.3|WBGene00007593|transcript|C14H10.3a|protein_coding||c.*1104T>G|||||595|, C|downstream_gene_variant|MODIFIER|C14H10.3|WBGene000075…	0/0	0/0	0/0	1/1	0/0
	X	10231856	ATTTTTTTTTA	ATTTTTTTTA	ATTTTTTTTA|upstream_gene_variant|MODIFIER|C14H10.3|WBGene00007593|transcript|C14H10.3a|protein_coding||c.-3729delA|||||3729|, ATTTTTTTTA|upstream_gene_variant|MODIFIER|C14H10.6|WBGene00202243|transcript|C14H10.6|lincRNA||n.-3362delA|||||3362|, ATTTTTTTTA|downstream_gene_variant|MODIFIER|C14H10.1|WBGene00007591|transcript|C14H10.1|protein_coding||c.*2151delA|||||1880|, ATTTTTTTTA|intergenic_region…	0/0	1/1	0/0	0/0	0/0
	X	10590410	C	T	T|missense_variant|MODERATE|sdn-1|WBGene00004749|transcript|F57C7.3a|protein_coding|6/6|c.812G>A|p.Arg271Lys|868/1498|812/867|271/288||, T|missense_variant|MODERATE|sdn-1|WBGene00004749|transcript|F57C7.3b|protein_coding|6/6|c.809G>A|p.Arg270Lys|841/1471|809/864|270/287||, T|upstream_gene_variant|MODIFIER|F57C7.4|WBGene00010200|transcript|F57C7.4|protein_coding||c.-872G>A|||||872|, T|upstream_gen…	0/0	1/1	1/1	0/0	0/0
	X	10984762	A	G	G|missense_variant|MODERATE|ver-4|WBGene00006897|transcript|F59F3.5|protein_coding|5/15|c.1217A>G|p.Lys406Arg|1275/4091|1217/3651|406/1216||, G|upstream_gene_variant|MODIFIER|21ur-7915|WBGene00173542|transcript|F59F3.8|pseudogene||n.-3191A>G|||||3191|	0/0	1/1	1/1	0/0	0/0
	X	11055944	C	A	A|missense_variant|MODERATE|C09F12.2|WBGene00007482|transcript|C09F12.2|protein_coding|7/11|c.1210C>A|p.Pro404Thr|1249/2025|1210/1815|404/604||, A|upstream_gene_variant|MODIFIER|lpr-3|WBGene00012261|transcript|W04G3.8|protein_coding||c.-1564C>A|||||1492|, A|upstream_gene_variant|MODIFIER|lpr-6|WBGene00012255|transcript|W04G3.1a|protein_coding||c.-4050C>A|||||4050|, A|upstream_gene_variant|MODIFIE…	0/0	0/0	0/0	0/0	1/1
	X	11123148	T	A	A|missense_variant|MODERATE|alr-1|WBGene00044330|transcript|R08B4.2|protein_coding|5/6|c.615A>T|p.Gln205His|672/1799|615/1089|205/362||, A|upstream_gene_variant|MODIFIER|R08B4.3|WBGene00011139|transcript|R08B4.3|protein_coding||c.-2228A>T|||||2149|, A|upstream_gene_variant|MODIFIER|R08B4.12|WBGene00200390|transcript|R08B4.12|lincRNA||n.-3485T>A|||||3485|, A|upstream_gene_variant|MODIFIER|R08B4.14…	0/0	1/1	1/1	0/0	0/0
	X	11152990	CTTTTTTTTTTG	CTTTTTTTTTG	CTTTTTTTTTG|upstream_gene_variant|MODIFIER|C05C9.3|WBGene00007327|transcript|C05C9.3|protein_coding||c.-188delA|||||180|, CTTTTTTTTTG|upstream_gene_variant|MODIFIER|C05C9.2|WBGene00007326|transcript|C05C9.2|protein_coding||c.-66delT|||||65|, CTTTTTTTTTG|intergenic_region|MODIFIER|C05C9.3-C05C9.2|WBGene00007327-WBGene00007326|intergenic_region|WBGene00007327-WBGene00007326|||n.11153000delT||||||	0/0	1/1	1/1	0/0	0/0
	X	11484715	C	T	T|upstream_gene_variant|MODIFIER|T25C12.12|WBGene00220094|transcript|T25C12.12|snoRNA||n.-111C>T|||||111|, T|upstream_gene_variant|MODIFIER|spp-9|WBGene00004994|transcript|T25C12.2|protein_coding||c.-3081C>T|||||3073|, T|downstream_gene_variant|MODIFIER|lin-14|WBGene00003003|transcript|T25C12.1a|protein_coding||c.*448C>T|||||448|, T|downstream_gene_variant|MODIFIER|T25C12.11|WBGene00220093|transc…	0/0	1/1	1/1	0/0	0/0
	X	11920865	G	A	A|upstream_gene_variant|MODIFIER|Y62H9A.14|WBGene00013402|transcript|Y62H9A.14|protein_coding||c.-387G>A|||||387|, A|upstream_gene_variant|MODIFIER|F55G7.1|WBGene00010119|transcript|F55G7.1|protein_coding||c.-3596G>A|||||3596|, A|downstream_gene_variant|MODIFIER|Y62H9A.13|WBGene00013401|transcript|Y62H9A.13|protein_coding||c.*707G>A|||||707|, A|intergenic_region|MODIFIER|Y62H9A.13-Y62H9A.14|WBGen…	0/0	1/1	1/1	0/0	0/0
	X	12049904	AGGGGGGGGGGGC	AGGGGGGGGGGC	AGGGGGGGGGGC|upstream_gene_variant|MODIFIER|B0198.3|WBGene00007116|transcript|B0198.3a|protein_coding||c.-587delC|||||568|, AGGGGGGGGGGC|upstream_gene_variant|MODIFIER|B0198.6|WBGene00198743|transcript|B0198.6|lincRNA||n.-334delG|||||334|, AGGGGGGGGGGC|downstream_gene_variant|MODIFIER|B0198.5|WBGene00197531|transcript|B0198.5|lincRNA||n.*256delG|||||256|, AGGGGGGGGGGC|downstream_gene_variant|MODI…	0/0	1/1	0/0	0/1	0/0
	X	12093707	T	A	A|upstream_gene_variant|MODIFIER|W03G11.14|WBGene00198297|transcript|W03G11.14|lincRNA||n.-2406A>T|||||2406|, A|upstream_gene_variant|MODIFIER|W03G11.8|WBGene00196175|transcript|W03G11.8|lincRNA||n.-1890A>T|||||1890|, A|upstream_gene_variant|MODIFIER|W03G11.4|WBGene00012226|transcript|W03G11.4.2|protein_coding||c.-13485A>T|||||624|, A|downstream_gene_variant|MODIFIER|W03G11.13|WBGene00197846|tran…	0/0	1/1	1/1	0/0	0/0
	X	12109084	T	C	C|upstream_gene_variant|MODIFIER|W03G11.t1|WBGene00014540|transcript|W03G11.t1|protein_coding||c.-2865A>G|||||2865|WARNING_TRANSCRIPT_INCOMPLETE, C|upstream_gene_variant|MODIFIER|W03G11.2|WBGene00012224|transcript|W03G11.2|protein_coding||c.-516A>G|||||469|, C|upstream_gene_variant|MODIFIER|lgc-13|WBGene00011354|transcript|T01H10.1|protein_coding||c.-96T>C|||||51|, C|upstream_gene_variant|MODIFIE…	0/0	1/1	1/1	0/0	0/0
	X	12277992	T	C	C|upstream_gene_variant|MODIFIER|H19J13.2|WBGene00010404|transcript|H19J13.2|protein_coding||c.-3301A>G|||||3301|, C|upstream_gene_variant|MODIFIER|C04B4.6|WBGene00007294|transcript|C04B4.6|protein_coding||c.-2315A>G|||||2315|, C|upstream_gene_variant|MODIFIER|C04B4.1|WBGene00007289|transcript|C04B4.1.1|protein_coding||c.-2793T>C|||||2785|, C|upstream_gene_variant|MODIFIER|C04B4.1|WBGene00007289|…	0/0	0/1	0/0	0/0	0/1
	X	12419604	A	T	T|upstream_gene_variant|MODIFIER|F17E5.5|WBGene00200930|transcript|F17E5.5|lincRNA||n.-94T>A|||||94|, T|intergenic_region|MODIFIER|F17E5.5-T24D3.2|WBGene00200930-WBGene00023492|intergenic_region|WBGene00200930-WBGene00023492|||n.12419604A>T||||||	0/0	1/1	1/1	0/0	0/0
	X	12447310	T	C	C|upstream_gene_variant|MODIFIER|T18D3.6|WBGene00011823|transcript|T18D3.6|protein_coding||c.-2607T>C|||||2607|, C|downstream_gene_variant|MODIFIER|T18D3.7|WBGene00011824|transcript|T18D3.7a.1|protein_coding||c.*4070T>C|||||3395|, C|downstream_gene_variant|MODIFIER|T18D3.9|WBGene00011826|transcript|T18D3.9|protein_coding||c.*4046A>G|||||3765|, C|downstream_gene_variant|MODIFIER|T18D3.7|WBGene0001…	0/0	0/0	0/0	1/1	1/1
	X	12812651	T	G	G|upstream_gene_variant|MODIFIER|nhr-27|WBGene00008901|transcript|F16H9.2b|protein_coding||c.-4402A>C|||||4402|, G|intron_variant|MODIFIER|gei-3|WBGene00001560|transcript|T22H6.6a|protein_coding|2/30|c.34-80A>C||||||	0/0	1/1	1/1	0/0	0/0
	X	12828952	TATAGT	CAT	CAT|upstream_gene_variant|MODIFIER|C52G5.6|WBGene00198972|transcript|C52G5.6|lincRNA||n.-278_-273delTATAGTinsCAT|||||278|, CAT|upstream_gene_variant|MODIFIER|C52G5.8|WBGene00200315|transcript|C52G5.8|lincRNA||n.-1739_-1734delTATAGTinsCAT|||||1739|, CAT|downstream_gene_variant|MODIFIER|C52G5.7|WBGene00200177|transcript|C52G5.7|lincRNA||n.*273_*278delACTATAinsATG|||||278|, CAT|intergenic_region|MOD…	0/0	1/1	1/1	0/0	0/0
	X	13001556	C	A	A|downstream_gene_variant|MODIFIER|F11C1.5|WBGene00008694|transcript|F11C1.5d.1|protein_coding||c.*1985C>A|||||1918|, A|downstream_gene_variant|MODIFIER|F11C1.5|WBGene00008694|transcript|F11C1.5b.3|protein_coding||c.*3655C>A|||||3529|, A|downstream_gene_variant|MODIFIER|F11C1.5|WBGene00008694|transcript|F11C1.5a.3|protein_coding||c.*1985C>A|||||1918|, A|downstream_gene_variant|MODIFIER|F11C1.5|WB…	0/0	1/1	1/1	0/0	0/0
	X	13411738	GGCAG	GG	GG|upstream_gene_variant|MODIFIER|cyp-13B1|WBGene00008519|transcript|F02C12.5a|protein_coding||c.-2124_-2122delCTG|||||2096|, GG|upstream_gene_variant|MODIFIER|C29F7.8|WBGene00044405|transcript|C29F7.8|pseudogene||n.-457_-455delCTG|||||455|, GG|upstream_gene_variant|MODIFIER|C29F7.1|WBGene00007810|transcript|C29F7.1|protein_coding||c.-888_-886delCAG|||||835|, GG|upstream_gene_variant|MODIFIER|C29…	0/0	1/1	0/0	0/0	0/0
	X	13494361	T	A	A|upstream_gene_variant|MODIFIER|F15A2.14|WBGene00201893|transcript|F15A2.14|lincRNA||n.-1475T>A|||||1475|, A|intron_variant|MODIFIER|sad-1|WBGene00004719|transcript|F15A2.6a|protein_coding|3/15|c.270+24A>T||||||, A|intron_variant|MODIFIER|sad-1|WBGene00004719|transcript|F15A2.6b|protein_coding|3/14|c.270+24A>T||||||	0/0	1/1	1/1	0/0	0/0
	X	13495035	C	T	T|upstream_gene_variant|MODIFIER|F15A2.14|WBGene00201893|transcript|F15A2.14|lincRNA||n.-801C>T|||||801|, T|intron_variant|MODIFIER|sad-1|WBGene00004719|transcript|F15A2.6a|protein_coding|1/15|c.19-140G>A||||||, T|intron_variant|MODIFIER|sad-1|WBGene00004719|transcript|F15A2.6b|protein_coding|1/14|c.19-140G>A||||||	0/0	1/1	1/1	0/0	0/0
	X	14241744	GCA	GCCA	GCCA|3_prime_UTR_variant|MODIFIER|K04C1.3|WBGene00010553|transcript|K04C1.3|protein_coding|6/6|c.*115_*116insG|||||115|, GCCA|downstream_gene_variant|MODIFIER|K04C1.2|WBGene00010552|transcript|K04C1.2b|protein_coding||c.*792dupC|||||408|, GCCA|downstream_gene_variant|MODIFIER|mlc-6|WBGene00010554|transcript|K04C1.4|protein_coding||c.*3986_*3987insG|||||3986|, GCCA|downstream_gene_variant|MODIFIER…	0/0	1/1	1/1	0/0	0/0
	X	14293863	C	T	T|upstream_gene_variant|MODIFIER|madd-3|WBGene00006517|transcript|E02H4.3a|protein_coding||c.-2923G>A|||||2553|, T|downstream_gene_variant|MODIFIER|C11H1.8|WBGene00007532|transcript|C11H1.8|protein_coding||c.*1959G>A|||||1959|, T|downstream_gene_variant|MODIFIER|C11H1.5|WBGene00007530|transcript|C11H1.5|protein_coding||c.*4439G>A|||||4228|, T|intron_variant|MODIFIER|madd-3|WBGene00006517|transcri…	0/0	1/1	1/1	0/0	0/0
	X	14343493	G	A	A|upstream_gene_variant|MODIFIER|sel-7|WBGene00004764|transcript|K04G11.2|protein_coding||c.-3021C>T|||||3012|, A|downstream_gene_variant|MODIFIER|K04G11.3|WBGene00010571|transcript|K04G11.3|protein_coding||c.*1878C>T|||||1791|, A|intergenic_region|MODIFIER|sel-7-K04G11.3|WBGene00004764-WBGene00010571|intergenic_region|WBGene00004764-WBGene00010571|||n.14343493G>A||||||	0/0	1/1	1/1	0/0	0/0
	X	14899320	G	T	T|downstream_gene_variant|MODIFIER|daf-6|WBGene00000902|transcript|F31F6.5|protein_coding||c.*5179G>T|||||4994|, T|downstream_gene_variant|MODIFIER|nac-1|WBGene00003517|transcript|F31F6.6|protein_coding||c.*1043G>T|||||879|, T|downstream_gene_variant|MODIFIER|hex-5|WBGene00013497|transcript|Y70D2A.2|protein_coding||c.*2773C>A|||||2573|, T|intron_variant|MODIFIER|lips-8|WBGene00009303|transcript|F…	0/0	1/1	1/1	0/0	0/0
	X	15326777	C	T	T|upstream_gene_variant|MODIFIER|Y15E3A.3|WBGene00012442|transcript|Y15E3A.3|protein_coding||c.-968G>A|||||968|, T|upstream_gene_variant|MODIFIER|Y15E3A.4|WBGene00012443|transcript|Y15E3A.4|protein_coding||c.-4218C>T|||||4187|, T|downstream_gene_variant|MODIFIER|Y15E3A.16|WBGene00202437|transcript|Y15E3A.16|lincRNA||n.*413C>T|||||413|, T|downstream_gene_variant|MODIFIER|21ur-12013|WBGene00165202|…	0/0	1/1	1/1	0/0	0/0
	X	15830406	G	A	A|upstream_gene_variant|MODIFIER|Y7A5A.17|WBGene00199047|transcript|Y7A5A.17|lincRNA||n.-1572C>T|||||1572|, A|upstream_gene_variant|MODIFIER|linc-140|WBGene00219596|transcript|F59F4.5|lincRNA||n.-2555G>A|||||2555|, A|downstream_gene_variant|MODIFIER|Y7A5A.9|WBGene00012415|transcript|Y7A5A.9|protein_coding||c.*2585G>A|||||2399|, A|downstream_gene_variant|MODIFIER|Y7A5A.20|WBGene00219351|transcript…	0/0	0/0	0/0	1/1	1/1
	X	16212840	C	T	T|3_prime_UTR_variant|MODIFIER|F23A7.4|WBGene00009069|transcript|F23A7.4.2|protein_coding|1/1|c.*28C>T|||||28|, T|upstream_gene_variant|MODIFIER|R11.t4|WBGene00014489|transcript|R11.t4|protein_coding||c.-4494G>A|||||4494|WARNING_TRANSCRIPT_INCOMPLETE, T|upstream_gene_variant|MODIFIER|R11.t3|WBGene00014488|transcript|R11.t3|protein_coding||c.-3932G>A|||||3932|WARNING_TRANSCRIPT_INCOMPLETE, T|upstr…	0/0	1/1	0/0	0/0	0/0
	X	16647187	T	G	G|upstream_gene_variant|MODIFIER|C06G1.5|WBGene00015548|transcript|C06G1.5b|protein_coding||c.-3685A>C|||||3627|, G|upstream_gene_variant|MODIFIER|C06G1.7|WBGene00195401|transcript|C06G1.7|lincRNA||n.-7T>G|||||7|, G|upstream_gene_variant|MODIFIER|C06G1.5|WBGene00015548|transcript|C06G1.5a|protein_coding||c.-4372A>C|||||4126|, G|downstream_gene_variant|MODIFIER|C06G1.10|WBGene00197189|transcript|C…	0/0	1/1	0/0	0/0	0/0
	X	17369689	AGGGGGGGGT	AGGGGGGGGGT	AGGGGGGGGGT|upstream_gene_variant|MODIFIER|F10D7.2|WBGene00017339|transcript|F10D7.2|protein_coding||c.-1059_-1058insC|||||1056|, AGGGGGGGGGT|downstream_gene_variant|MODIFIER|F10D7.1|WBGene00017338|transcript|F10D7.1|protein_coding||c.*5012_*5013insG|||||4934|, AGGGGGGGGGT|downstream_gene_variant|MODIFIER|F10D7.7|WBGene00197861|transcript|F10D7.7|lincRNA||n.*2372_*2373insG|||||2373|, AGGGGGGGGGT|…	0/0	1/1	0/0	0/0	0/0
	X	17500083	T	A	A|intergenic_region|MODIFIER|npr-24-nhr-1|WBGene00020086-WBGene00003600|intergenic_region|WBGene00020086-WBGene00003600|||n.17500083T>A||||||	0/0	1/1	0/0	0/0	0/0
	X	17707608	C	G	G|downstream_gene_variant|MODIFIER|H11L12.1|WBGene00019189|transcript|H11L12.1|protein_coding||c.*2878G>C|||||2878|, G|intergenic_region|MODIFIER|cgt-2-H11L12.1|WBGene00017625-WBGene00019189|intergenic_region|WBGene00017625-WBGene00019189|||n.17707608C>G||||||	0/0	1/1	0/0	0/0	0/0
	MtDNA	2463	C	T	T|missense_variant|MODERATE|nduo-1|WBGene00010959|transcript|MTCE.11|protein_coding|1/1|c.701C>T|p.Ala234Val|701/873|701/873|234/290||WARNING_TRANSCRIPT_MULTIPLE_STOP_CODONS, T|upstream_gene_variant|MODIFIER|atp-6|WBGene00010960|transcript|MTCE.12|protein_coding||c.-171C>T|||||171|WARNING_TRANSCRIPT_MULTIPLE_STOP_CODONS, T|upstream_gene_variant|MODIFIER|MTCE.13|WBGene00014458|transcript|MTCE.13|p…	0/0	1/1	0/0	0/0	0/0
	MtDNA	3234	TAAAAAAAAAAAG	TAAAAAAAAAG	TAAAAAAAAAG|frameshift_variant|HIGH|MTCE.13|WBGene00014458|transcript|MTCE.13|protein_coding|1/1|c.1_2delAA|p.Lys1fs|1/62|1/62|1/19||WARNING_TRANSCRIPT_INCOMPLETE&INFO_REALIGN_3_PRIME, TAAAAAAAAAG|upstream_gene_variant|MODIFIER|MTCE.14|WBGene00014459|transcript|MTCE.14|protein_coding||c.-63_-62delAA|||||63|WARNING_TRANSCRIPT_MULTIPLE_STOP_CODONS, TAAAAAAAAAG|upstream_gene_variant|MODIFIER|MTCE.15…	0/0	1/1	0/0	0/0	0/0
	MtDNA	5079	G	A	A|synonymous_variant|LOW|ctb-1|WBGene00000829|transcript|MTCE.21|protein_coding|1/1|c.576G>A|p.Gly192Gly|576/1118|576/1110|192/369||WARNING_TRANSCRIPT_MULTIPLE_STOP_CODONS, A|upstream_gene_variant|MODIFIER|MTCE.22|WBGene00014465|transcript|MTCE.22|protein_coding||c.-542G>A|||||542|WARNING_TRANSCRIPT_MULTIPLE_STOP_CODONS, A|upstream_gene_variant|MODIFIER|ctc-3|WBGene00010962|transcript|MTCE.23|pro…	0/0	1/1	0/0	0/0	0/0
	MtDNA	7861	A	T	T|missense_variant|MODERATE|ctc-1|WBGene00010964|transcript|MTCE.26|protein_coding|1/1|c.17A>T|p.Lys6Ile|35/1602|17/1575|6/524||WARNING_TRANSCRIPT_MULTIPLE_STOP_CODONS, T|upstream_gene_variant|MODIFIER|MTCE.27|WBGene00014467|transcript|MTCE.27|protein_coding||c.-1561A>T|||||1561|WARNING_TRANSCRIPT_MULTIPLE_STOP_CODONS, T|upstream_gene_variant|MODIFIER|MTCE.28|WBGene00014468|transcript|MTCE.28|pro…	0/0	0/0	0/1	0/0	0/0
	MtDNA	11721	GTTTTTTTTA	GTTTTTTTTTA	GTTTTTTTTTA|frameshift_variant|HIGH|nduo-5|WBGene00010967|transcript|MTCE.35|protein_coding|1/1|c.39dupT|p.Ile14fs|40/1582|40/1581|14/526||WARNING_TRANSCRIPT_MULTIPLE_STOP_CODONS, GTTTTTTTTTA|upstream_gene_variant|MODIFIER|MTCE.36|WBGene00014473|transcript|MTCE.36|protein_coding||c.-1546dupT|||||1545|WARNING_TRANSCRIPT_MULTIPLE_STOP_CODONS, GTTTTTTTTTA|downstream_gene_variant|MODIFIER|nduo-4|WBGe…	0/0	0/0	0/1	0/0	0/0
