# Supplementary material for: A spontaneous complex structural variant in rcan-1 increases exploratory behavior and laboratory fitness of Caenorhabditis elegans
Source: PLoS Genet. 2020 Feb 24;16(2):e1008606. doi: 10.1371/journal.pgen.1008606 (PMC7058356; doi:10.1371/journal.pgen.1008606)
Supplement: S4 Table — This table summarizes the transcription factor binding information at rcan-1 5’ upstream region from Wormbase. (XLSX) [file pgen.1008606.s017.xlsx]

## Sheet: Sheet1
	Transcription factor binding regions in 5' UTR of rcan-1 and rearranged rcan-1 promoter R1 and R2
	5'UTR of rcan_1 (III: 5684099 - 5690106)	Prcan-1_R1	Prcan-1_R2
	ALR-1	AMA-1	AMA-1		Note:	The information of transcription binidng regions are collected from Wormbase Genome Browser Transcription factor binding regions
	ALY-2	EOR-1	C34F6.9			The reference genome version is WS272
	AMA-1	NHR-6	DAF-16			HOT' (highly occupied target) region binding TFs are labeled with red color.
	C01B12.2		EFL-1
	C27D6.4		EOR-1
	C34F6.9		FOS-1		24 TFs are identified at rcan-1 5' - UTR, which are reported as 'HOT' (highly occupied target) region binding TFs. (1)
	CES-1		GEI-11		There is a 'HOT' (highly occupied target) region at the rcan-1 5'-UTR between ChrIII 5,688,000 - 5,688,750 bps.
	DAF-16		LIN-13		1. Jänes J, Dong Y, Schoof M, Serizay J, Appert A, Cerrato C, et al. Chromatin accessibility dynamics across C. elegans development and ageing. Elife. 2018;7:e37344.
	DPL-1		LSY-2
	EFL-1		MDL-1
	EOR-1		MEF-2
	F25C12.2		MEP-1
	FKH-10		NHR-23
	FOS-1		NHR-6
	GEI-11		PHA-4
	GMEB-1		W03F9.2
	JUN-1		ZAG-1
	LIN-13
	LIN-35
	LSY-2
	MDL-1
	MEF-2
	MEP-1
	NHR-129
	NHR-23
	NHR-28
	NHR-6
	NHR-77
	PHA-4
	PQM-1
	SEM-4
	SKN-1
	UNC-55
	UNC-62
	W03F9.2
	ZAG-1
	ZK337.2
	ZTF-4
	ZTF-7
