# Supplementary material for: A spontaneous complex structural variant in rcan-1 increases exploratory behavior and laboratory fitness of Caenorhabditis elegans
Source: PLoS Genet. 2020 Feb 24;16(2):e1008606. doi: 10.1371/journal.pgen.1008606 (PMC7058356; doi:10.1371/journal.pgen.1008606)
Supplement: S5 Table — This table includes all gene expression data for rcan-1 NILs. (XLSX) [file pgen.1008606.s018.xlsx]

## Sheet: Sheet1
	The values in the columns are the normalized CPM (count number per million)
	Gene ID	Common name	Sequence name	CX12311-(N2*)-1	CX12311-(N2*)-2	CX12311-(N2*)-3	CX12311-(N2*)-4	CX12311-(N2*)-average	PTM413(rcan-1-NIL1)-1	PTM413(rcan-1-NIL1)-2	PTM413(rcan-1-NIL1)-3	PTM413(rcan-1-NIL1)-4	PTM413(rcan-1-NIL1)-average	PTM414(rcan-1-NIL2)-1	PTM414(rcan-1-NIL2)-2	PTM414(rcan-1-NIL2)-3	PTM414(rcan-1-NIL2)-4	PTM414(rcan-1-NIL2)-average
	WBGene00000001	aap-1	Y110A7A.10	26.7367	17.8589	29.2813	26.3937	25.0676	20.5321	26.4508	20.3492	32.3354	24.9169	27.8954	30.4389	30.4982	27.5045	29.0842
	WBGene00000002	aat-1	F27C8.1	32.2943	50.0049	34.4485	25.274	35.5054	34.5462	46.257	29.9883	26.5568	34.3371	33.4744	35.535	28.4235	25.2438	30.6692
	WBGene00000003	aat-2	F07C3.7	20.2778	15.4777	17.2243	30.5527	20.8831	17.599	19.2951	29.2386	34.6714	25.201	19.3226	19.0071	29.0459	27.8812	23.8142
	WBGene00000004	aat-3	F52H2.2	16.6729	15.18	14.3536	29.273	18.8699	16.2954	22.6174	15.3155	12.9096	16.7844	14.6961	17.6298	19.9172	16.9548	17.2995
	WBGene00000005	aat-4	T13A10.10	29.2902	29.1695	22.7743	20.6351	25.4673	27.3762	26.5786	21.9557	20.9012	24.2029	28.5757	27.1333	22.4069	21.8529	24.9922
	WBGene00000006	aat-5	C55C2.5	10.965	16.9659	18.3726	23.0345	17.3345	17.7619	18.9117	15.6368	12.2948	16.1513	14.8322	14.3242	18.2574	16.3896	15.9509
	WBGene00000007	aat-6	T11F9.4	29.891	27.086	36.5537	38.7107	33.0604	29.1687	31.1788	29.2386	34.5484	31.0336	31.4333	27.5465	29.0459	34.2864	30.578
	WBGene00000010	aat-9	Y53H1C.1	35.2984	45.8378	30.0468	39.3506	37.6334	33.8943	31.051	33.6298	31.9665	32.6354	32.5219	32.9181	31.4318	35.4167	33.0721
	WBGene00000018	abl-1	M79.1	57.3787	64.292	53.5866	36.9512	53.0521	48.0713	47.0237	47.0174	43.0319	46.2861	52.3888	53.1648	42.5315	50.1109	49.549
	WBGene00000019	abt-1	C24F3.5	19.5268	10.4177	31.0037	22.3946	20.8357	21.6728	12.906	27.4179	40.8188	25.7039	18.9144	29.0616	28.3198	36.1703	28.1165
	WBGene00000020	abt-2	F12B6.1	25.9857	35.7178	39.2331	48.4684	37.3512	26.5614	36.9289	38.3422	40.327	35.5399	40.6864	27.6843	45.2287	41.8219	38.8553
	WBGene00000022	abt-4	Y39D8C.1	42.5083	63.9943	74.8299	95.3372	69.1674	52.797	60.313	89.8579	94.0553	74.2558	65.0438	38.9784	99.4823	97.2076	75.178
	WBGene00000023	abt-5	Y53C10A.9	35.5988	11.9059	40.5727	25.7538	28.4578	32.1019	21.2118	45.1967	49.3022	36.9531	24.2213	40.6311	31.8468	46.9083	35.9019
	WBGene00000024	abu-1	AC3.3	16.8231	1.48824	19.5208	4.15901	10.4978	4.07384	0.894473	29.667	58.4004	23.2589	7.6202	15.1506	19.7097	40.5031	20.7459
	WBGene00000030	abu-7	C03A7.8	3.90536	0.297648	15.8846	4.31897	6.10165	1.95544	1.53338	22.8125	36.6386	15.735	3.67402	5.09611	19.7097	23.5483	13.0071
	WBGene00000031	abu-8	C03A7.14	19.8272	2.08354	43.6348	23.8343	22.345	7.007	3.57789	56.6565	119.997	46.8097	15.6486	30.1635	52.4901	92.4979	47.7
	WBGene00000033	abu-10	F35A5.3	12.4671	0.595296	24.6881	11.8372	12.3969	4.88861	1.02225	34.5937	60.3675	25.218	9.79739	15.1506	35.3738	50.676	27.7495
	WBGene00000034	abu-11	T01D1.6	62.9364	5.35766	48.6107	16.3161	33.3052	27.2132	8.4336	80.6472	139.792	64.0215	25.5821	65.0098	58.1956	109.264	64.513
	WBGene00000035	ace-1	W09B12.1	8.26133	5.35766	8.03799	9.91763	7.89366	7.007	6.64465	10.8172	8.11458	8.14586	10.6138	7.43757	6.4316	9.23095	8.42849
	WBGene00000036	ace-2	Y44E3A.2	26.1359	15.7753	30.4296	31.0326	25.8433	25.9096	29.262	27.525	25.5732	27.0675	32.3858	25.3428	27.075	24.867	27.4177
	WBGene00000039	acn-1	C42D8.5	355.388	539.338	388.312	428.698	427.934	422.864	502.31	331.906	223.52	370.15	404.823	364.441	320.335	304.621	348.555
	WBGene00000040	aco-1	ZK455.1	341.268	531.302	360.944	536.832	442.586	459.04	508.188	341.546	276.265	396.26	494.496	374.495	382.265	340.226	397.871
	WBGene00000041	aco-2	F54H12.1	958.165	1112.61	1047.24	1144.21	1065.55	1034.92	1089.6	1074.87	985.921	1046.33	1113.5	1062.88	1084.04	1058.55	1079.74
	WBGene00000047	acr-8	ZC504.2	13.6688	12.5012	9.56904	14.8764	12.6539	12.8733	16.7394	12.1024	10.4506	13.0414	10.7499	10.6054	9.23246	12.0568	10.6611
	WBGene00000054	acr-15	F25G6.4	7.66051	7.4412	5.93281	4.47893	6.37836	6.51814	6.26131	6.96157	6.51625	6.56432	8.30057	7.29983	7.05401	6.59354	7.31199
	WBGene00000055	acr-16	F25G6.3	8.86216	13.0965	8.42076	7.5182	9.47441	10.592	12.5226	5.56926	8.60637	9.32256	11.7024	12.2582	10.2698	4.70967	9.73503
	WBGene00000063	act-1	T04C12.6	558.466	638.455	547.732	524.515	567.292	557.301	539.623	521.797	504.948	530.917	522.392	543.218	471.063	531.251	516.981
	WBGene00000064	act-2	T04C12.5	800.749	795.018	633.279	567.864	699.227	632.423	597.763	545.68	648.183	606.012	608.255	674.752	534.549	647.674	616.307
	WBGene00000065	act-3	T04C12.4	607.283	700.366	643.614	594.258	636.38	597.062	570.929	494.593	497.817	540.1	576.005	571.177	495.233	581.173	555.897
	WBGene00000066	act-4	M03F4.2	3049.18	3362.23	3129.65	2922.82	3115.97	2972.44	2847.62	2639.4	2577.36	2759.2	2923.43	2974.48	2663.3	2925.65	2871.71
	WBGene00000067	act-5	T25C8.2	1211.86	1340.9	1251.25	1455.65	1314.92	1106.45	1161.66	1047.88	1041.86	1089.46	1240.46	1086.57	1119.51	1209.07	1163.9
	WBGene00000068	acy-1	F17C8.1	27.9383	25.3001	22.0088	23.1945	24.6104	29.0057	18.9117	25.383	18.4422	22.9357	31.9776	23.5523	21.7844	23.36	25.1686
	WBGene00000070	acy-3	C44F1.5	40.8561	60.7202	44.4004	50.388	49.0911	58.3374	52.6461	34.7008	30.86	44.1361	51.1642	42.1462	43.0502	38.8077	43.7921
	WBGene00000071	acy-4	T01C2.1	8.41154	10.4177	8.03799	11.3573	9.55613	10.1031	9.45585	11.0314	14.3849	11.2438	11.4303	7.5753	11.6184	8.85418	9.86954
	WBGene00000072	add-1	F39C12.2	24.1832	23.2165	20.095	17.7558	21.3126	15.3176	17.2505	23.9907	23.4831	20.0105	19.7309	21.7618	21.8882	23.9251	21.8265
	WBGene00000073	add-2	F57F5.4	10.5144	18.7518	15.3105	19.3554	15.983	10.1031	18.4006	15.5297	13.0325	14.2665	19.7309	11.7073	13.3819	7.34708	13.0418
	WBGene00000074	adm-2	C04A11.4	33.1955	30.3601	33.3003	33.7519	32.652	29.4946	33.4788	31.5948	30.1223	31.1726	30.3447	34.5709	32.7804	36.3586	33.5137
	WBGene00000075	adm-4	ZK154.7	17.5741	9.52474	17.4157	14.2366	14.6878	15.8065	20.1895	9.96041	16.9668	15.7308	20.5473	19.4203	13.9006	15.0709	17.2348
	WBGene00000079	adr-1	H15N14.1	98.5352	127.096	101.24	114.533	110.351	102.009	105.803	96.9265	95.0389	99.9444	105.73	95.311	89.8349	93.8166	96.1732
	WBGene00000080	adr-2	T20H4.4	42.8087	36.9083	49.759	47.6686	44.2862	53.9376	46.3848	50.5517	45.122	48.999	46.9458	44.7631	42.1166	52.9367	46.6906
	WBGene00000081	ads-1	Y50D7A.7	283.89	330.092	289.176	306.167	302.331	272.458	296.07	263.362	290.404	280.574	296.915	286.209	279.463	293.883	289.118
	WBGene00000082	adt-1	C02B4.1	205.182	36.6107	82.6765	35.8314	90.075	79.8472	34.1177	112.992	180.734	101.923	62.5945	168.86	85.7892	125.277	110.63
	WBGene00000083	adt-2	F08C6.1	92.2265	141.978	121.144	139.967	123.829	126.778	136.343	105.173	76.4738	111.192	135.395	82.3642	122.408	89.1069	107.318
	WBGene00000084	aex-1	D2030.10	4.80659	7.14355	7.46385	13.2768	8.17271	7.98472	10.2225	12.6379	12.2948	10.785	9.11702	5.78477	14.9379	9.23095	9.76766
	WBGene00000086	aex-3	C02H7.3	22.2305	26.7883	21.8174	25.274	24.0275	21.3469	22.7452	19.064	22.2536	21.3524	28.4397	25.6183	23.8592	24.6787	25.6489
	WBGene00000088	aex-5	F32A7.6	27.7881	27.3836	35.4055	32.6322	30.8023	30.4723	24.6619	25.9185	21.393	25.6114	31.0251	23.8278	31.7431	27.5045	28.5251
	WBGene00000089	aex-6	Y87G2A.4	10.6646	9.52474	9.56904	8.47797	9.5591	10.7549	8.4336	8.56809	7.25394	8.75264	12.1107	10.4677	10.4773	6.02838	9.771
	WBGene00000090	age-1	B0334.8	38.1523	41.6707	51.4814	51.6676	45.743	43.0197	40.2513	42.7334	41.5565	41.8902	34.1548	38.4274	41.3904	42.9522	39.2312
	WBGene00000092	ags-3	F32A6.4	22.2305	22.026	22.0088	20.1552	21.6051	22.6505	18.0172	25.9185	25.5732	23.0399	27.215	22.0372	22.4069	29.1999	25.2148
	WBGene00000093	agt-1	Y62E10A.5	17.7243	13.6918	9.9518	12.477	13.4612	12.2215	14.3116	14.1374	13.0325	13.4257	12.1107	14.5997	12.0333	13.3755	13.0298
	WBGene00000094	agt-2	F09E5.13	8.11113	6.25061	6.31557	6.87836	6.88891	6.35519	11.117	6.96157	6.6392	7.76825	6.93982	7.85076	8.81751	6.59354	7.55041
	WBGene00000095	aha-1	C25A1.11	15.9218	15.7753	20.4777	19.6753	17.9626	16.6213	21.9785	18.8498	15.8603	18.3275	15.6486	14.1865	19.2948	18.4619	16.8979
	WBGene00000097	aip-1	F58E10.4	18.6256	13.6918	14.9277	15.3563	15.6503	19.5544	19.4228	15.7439	15.7374	17.6146	14.9682	19.8335	19.0873	16.9548	17.711
	WBGene00000098	air-1	K07C11.2	83.9652	86.9132	93.2025	71.6629	83.9359	88.4838	83.0582	97.5691	98.2356	91.8367	75.7937	95.7242	93.1544	83.6437	87.079
	WBGene00000099	air-2	B0207.4	16.9733	20.5377	20.2864	18.0757	18.9683	15.1547	18.5284	23.7765	20.1635	19.4057	17.0094	18.4562	28.9422	23.36	21.9419
	WBGene00000100	ajm-1	C25A11.4	379.27	352.415	368.982	278.014	344.67	387.504	359.706	374.104	393.68	378.748	333.656	375.459	356.02	379.411	361.137
	WBGene00000101	aka-1	D1022.7	144.048	144.359	144.11	137.087	142.401	138.348	136.343	145.015	160.447	145.038	128.183	135.667	147.927	149.956	140.433
	WBGene00000102	akt-1	C12D8.10	101.84	107.153	116.168	102.695	106.964	113.09	115.898	118.668	110.776	114.608	94.9803	110.048	102.802	105.873	103.426
	WBGene00000103	akt-2	F28H6.1	19.2264	26.193	21.4347	22.7146	22.3922	19.8803	24.1508	21.9557	18.934	21.2302	21.2277	15.5638	23.4442	17.1432	19.3447
	WBGene00000105	alg-1	F48F7.1	206.984	262.228	224.49	223.467	229.292	252.578	270.514	226.733	196.471	236.574	247.52	231.115	213.488	220.601	228.181
	WBGene00000106	alg-2	T07D3.7	66.5413	67.2684	56.0746	73.9023	65.9467	71.0478	56.6073	59.0127	54.3431	60.2527	64.9077	56.0572	58.4031	63.6747	60.7607
	WBGene00000107	alh-1	F54D8.3	442.657	475.344	353.48	383.748	413.807	464.255	453.881	316.27	296.674	382.77	465.376	393.916	329.36	322.706	377.84
	WBGene00000109	alh-3	F36H1.6	198.122	280.087	199.802	255.619	233.407	234.001	286.103	200.065	136.104	214.068	259.631	206.324	174.068	171.244	202.817
	WBGene00000110	alh-4	T05H4.13	139.391	152.693	140.665	148.924	145.418	140.303	152.444	143.194	135.981	142.98	147.641	139.248	179.67	126.596	148.289
	WBGene00000111	alh-5	T08B1.3	19.677	33.3366	19.3295	26.2337	24.6442	27.7021	35.5233	22.277	16.721	25.5559	28.7118	23.4146	23.0293	20.1574	23.8283
	WBGene00000112	alh-6	F56D12.1	134.284	150.312	149.468	189.235	155.825	143.236	145.799	134.519	123.317	136.718	156.35	141.727	137.449	130.364	141.473
	WBGene00000113	alh-7	F45H10.1	50.0186	64.292	62.3902	49.5881	56.5722	49.8638	48.3015	50.3375	49.0563	49.3898	50.892	50.6856	52.0752	43.5173	49.2925
	WBGene00000114	alh-8	F13D12.4	1337.74	1776.36	1348.28	1542.99	1501.34	1541.54	1569.03	1255.65	1189.65	1388.97	1397.63	1458.04	1383.1	1323.98	1390.69
	WBGene00000115	alh-9	F01F1.6	147.803	244.964	164.588	303.128	215.121	181.367	215.312	136.661	112.743	161.521	259.223	130.157	198.238	142.044	182.416
	WBGene00000116	alh-10	C54D1.4	27.0371	26.7883	21.4347	32.1523	26.8531	26.7244	28.8787	26.5611	23.1143	26.3196	26.5346	19.6958	22.3031	30.8954	24.8572
	WBGene00000117	alh-11	F42G9.5	65.4899	69.352	64.4953	73.1025	68.1099	60.4558	64.2743	60.9405	54.7119	60.0956	63.9552	59.9137	60.2703	59.907	61.0116
	WBGene00000118	alh-12	Y69F12A.2	206.834	167.873	146.215	146.365	166.822	179.249	166.5	180.037	188.48	178.566	177.442	180.843	146.267	181.04	171.398
	WBGene00000120	aly-1	C01F6.5	24.9342	29.1695	14.9277	22.3946	22.8565	22.6505	29.5176	20.5634	16.4751	22.3017	21.2277	22.3127	20.5396	21.8529	21.4832
	WBGene00000121	aly-2	F23B2.6	71.3479	75.0073	67.5574	67.6638	70.3941	82.1286	75.3913	74.2211	85.8178	79.3897	65.0438	83.0528	75.0007	75.5431	74.6601
	WBGene00000122	aly-3	M18.7	143.146	121.44	142.005	130.529	134.28	146.821	146.182	132.377	132.292	139.418	139.341	141.176	129.877	129.233	134.907
	WBGene00000123	ama-1	F36A4.7	253.247	282.468	273.483	231.785	260.246	253.556	251.347	237.229	229.175	242.827	232.28	249.572	225.21	227.006	233.517
	WBGene00000136	amt-4	C05E11.5	40.8561	81.2579	60.8591	88.6188	67.898	58.9892	83.6971	48.4097	31.5977	55.6734	79.876	36.2237	64.5235	39.1844	54.9519
	WBGene00000137	amx-1	R13G10.2	10.5144	12.5012	10.9087	14.7165	12.1602	11.4067	10.9892	9.532	5.40972	9.33443	8.7088	9.22809	8.61004	13.5638	10.0277
	WBGene00000138	amx-2	B0019.1	37.1009	13.0965	42.6779	29.7529	30.6571	17.9249	14.056	53.7648	90.7357	44.1204	23.4049	40.7689	47.6146	66.5005	44.5722
	WBGene00000139	amx-3	F25C8.2	22.3807	11.9059	8.61214	15.3563	14.5638	18.9026	14.1838	14.9942	14.262	15.5856	13.8796	21.624	9.9586	15.0709	15.1333
	WBGene00000140	anc-1	ZK973.6	103.192	115.785	96.8387	64.9445	95.19	99.5646	111.298	104.102	108.563	105.882	121.107	103.3	98.03	94.1934	104.157
	WBGene00000142	aos-1	C08B6.9	56.6277	78.8767	70.4281	81.9004	71.9582	70.07	73.6023	67.4737	67.6215	69.6919	63.6831	65.974	72.6148	65.5586	66.9576
	WBGene00000143	apc-2	K06H7.6	28.9898	35.1225	35.5968	34.0719	33.4452	37.3164	32.4566	34.0582	36.8844	35.1789	32.7941	38.0142	39.4195	32.7793	35.7518
	WBGene00000144	apc-10	F15H10.3	9.61319	11.3106	11.1001	9.91763	10.4854	8.14768	9.71142	10.9243	13.0325	10.454	9.52524	12.3959	9.75113	15.2593	11.7329
	WBGene00000145	apc-11	F35G12.9	10.8148	5.95296	10.7173	7.19828	8.67085	12.3845	9.58364	9.4249	9.09816	10.1228	8.84487	9.36582	9.23246	8.4774	8.98014
	WBGene00000146	ape-1	F46F3.4	105.445	87.8062	81.5282	84.6198	89.8497	90.2763	87.7861	97.0336	108.932	96.007	81.5089	98.0657	100.312	105.12	96.2516
	WBGene00000147	aph-1	VF36H2L.1	12.0165	11.3106	10.9087	13.7567	11.9981	13.5251	13.2893	11.8882	15.8603	13.6407	11.0221	12.2582	13.9006	9.23095	11.6029
	WBGene00000148	aph-2	ZC434.6	41.3067	40.7778	44.209	36.6312	40.7312	37.3164	44.9792	38.7706	35.4091	39.1188	42.9997	37.1878	39.5232	35.4167	38.7819
	WBGene00000149	apl-1	C42D8.8	520.314	562.555	531.656	536.512	537.759	498.964	524.928	536.791	552.037	528.18	540.354	534.816	535.275	580.42	547.716
	WBGene00000150	apm-1	F55A12.7	116.41	117.869	108.896	88.1389	107.828	117.652	124.076	105.923	89.7522	109.351	115.255	117.348	95.0217	98.3379	106.491
	WBGene00000151	apn-1	T05H10.2	29.5906	32.7413	38.2762	26.3937	31.7504	26.8873	34.5011	34.915	37.3762	33.4199	30.4808	30.3012	39.0045	36.9238	34.1776
	WBGene00000155	app-1	W03G9.4	176.492	206.865	193.677	197.873	193.727	180.227	199.084	169.755	164.996	178.516	189.961	194.341	188.384	178.214	187.725
	WBGene00000156	apr-1	K04G2.8	34.247	36.0154	52.8211	50.8678	43.4878	38.7829	42.9347	49.9091	45.6138	44.3101	42.4554	44.7631	45.9548	48.6038	45.4443
	WBGene00000157	aps-2	F02E8.3	27.6379	23.8118	18.5639	20.3151	22.5822	24.443	25.6841	21.206	18.0734	22.3516	24.4935	25.3428	22.8218	19.7806	23.1097
	WBGene00000158	apg-1	Y105E8A.9	162.974	178.886	151.382	141.406	158.662	153.176	153.083	142.98	128.235	144.368	153.629	153.572	137.035	140.913	146.287
	WBGene00000159	aps-1	F29G9.3	41.7573	40.7778	46.8883	36.4713	41.4737	41.0643	47.4071	36.7357	35.4091	40.154	45.0408	43.5235	42.8427	48.0386	44.8614
	WBGene00000160	apb-1	Y71H2B.10	193.916	206.27	174.922	191.794	191.726	204.181	208.157	177.788	179.504	192.407	202.888	193.514	186.724	172.939	189.016
	WBGene00000161	apa-2	T20B5.1	108.449	147.038	97.4128	133.088	121.497	122.215	130.21	102.603	84.0965	109.781	131.312	106.192	97.9263	94.1934	107.406
	WBGene00000162	apd-3	W09G10.4	68.0434	64.5896	61.0505	62.865	64.1371	72.8402	63.7631	61.5832	61.2282	64.8537	67.4932	61.9797	61.3077	68.0076	64.697
	WBGene00000163	apb-3	R11A5.1	75.8541	73.8167	62.9643	71.8228	71.1145	74.1439	76.7969	73.5785	69.4657	73.4962	66.4046	70.1059	67.0131	80.0644	70.897
	WBGene00000164	apm-3	F53H8.1	23.1317	23.8118	20.2864	22.3946	22.4061	25.4208	23.7674	14.9942	13.8931	19.5189	19.5948	17.4921	18.9836	18.4619	18.6331
	WBGene00000165	aps-3	Y48G8AL.14	40.2552	37.206	39.9986	40.1504	39.4026	39.7607	46.8959	35.8789	36.6386	39.7935	47.4901	48.6196	38.1746	42.1986	44.1208
	WBGene00000168	apx-1	K08D9.3	21.6297	17.2636	27.7502	16.636	20.8199	16.1324	13.2893	22.9196	26.188	19.6323	16.7372	18.8694	26.1413	22.418	21.0415
	WBGene00000169	aqp-1	F32A5.5	61.1339	50.3025	38.8503	33.592	45.9697	68.4405	56.9907	43.4831	50.7776	54.923	62.0502	56.3327	54.3574	43.8941	54.1586
	WBGene00000170	aqp-2	C01G6.1	90.8747	112.511	89.5662	122.211	103.791	92.8835	109.381	91.2502	78.5639	93.0197	124.236	91.8677	90.8723	91.1792	99.5389
	WBGene00000172	aqp-4	F40F9.9	49.8684	36.3131	31.9606	41.1102	39.8131	29.0057	31.6899	39.3061	58.2774	39.5698	46.1294	44.6254	43.7764	41.8219	44.0883
	WBGene00000175	aqp-7	M02F4.8	118.963	155.372	136.646	220.267	157.812	133.948	174.422	156.903	133.399	149.668	192.818	134.565	194.089	148.072	167.386
	WBGene00000176	aqp-8	K02G10.7	6.75927	15.18	19.9036	48.3085	22.5378	15.8065	20.9562	21.3131	11.4342	17.3775	35.3795	12.6714	38.0709	15.6361	25.4395
	WBGene00000177	aqp-9	K07A1.16	5.70783	11.013	8.9949	8.7979	8.6284	8.63654	10.9892	8.46099	4.67203	8.1897	9.38917	6.61117	9.43993	6.97031	8.10264
	WBGene00000178	aqp-10	ZK1321.3	83.2142	96.7356	80.5713	91.1782	87.9248	77.5659	88.9361	77.1128	76.3508	79.9914	93.3474	75.0643	79.5651	83.8321	82.9522
	WBGene00000179	aqp-11	ZK525.2	59.6318	60.4225	52.4383	60.1456	58.1596	49.7008	55.8407	52.908	56.925	53.8436	57.2875	55.644	59.1292	59.1534	57.8035
	WBGene00000180	arc-1	ZK1320.6	33.3458	29.4671	30.0468	33.1121	31.4929	31.9389	32.0732	25.9185	27.9092	29.46	29.8004	29.1993	27.1787	35.2283	30.3517
	WBGene00000181	ard-1	F01G4.2	201.727	182.161	173.582	193.394	187.716	185.604	192.312	165.15	164.259	176.831	176.625	163.902	177.906	174.446	173.22
	WBGene00000182	arf-1.2	B0336.2	582.349	614.048	557.875	558.746	578.255	592.01	621.403	511.408	499.293	556.028	557.091	567.459	513.905	518.817	539.318
	WBGene00000183	arf-3	F57H12.1	552.458	560.769	480.749	467.408	515.346	537.421	556.106	470.174	416.302	495.001	523.344	557.266	451.146	462.678	498.608
	WBGene00000184	arf-6	Y116A8C.12	29.891	31.253	33.683	29.273	31.025	31.2871	35.5233	32.7729	36.7615	34.0862	35.7877	26.9956	37.5522	26.9393	31.8187
	WBGene00000186	ark-1	C01C7.1	43.2594	47.9213	39.9986	37.4311	42.1526	39.9236	51.7516	45.4109	45.9826	45.7672	38.5092	45.7273	42.2203	46.5315	43.2471
	WBGene00000187	arl-1	F54C9.10	59.3314	63.9943	63.5384	53.9071	60.1928	64.5296	56.8629	53.2293	47.2121	55.4585	60.1451	54.5421	54.8761	48.9806	54.636
	WBGene00000189	arl-5	ZK632.8	9.16257	15.18	11.8656	9.27778	11.3715	11.7327	11.6281	6.74737	7.13099	9.30979	8.02842	7.1621	9.43993	8.10063	8.18277
	WBGene00000192	arl-8	Y57G11C.13	68.0434	68.1614	59.5194	56.7864	63.1277	66.3221	62.9964	63.511	61.4741	63.5759	64.7717	61.4288	68.9841	58.3999	63.3961
	WBGene00000195	arr-1	F53H8.2	18.1749	18.1565	14.5449	21.9148	18.1978	15.9694	16.8672	14.2445	9.58996	14.1678	14.1518	15.0129	13.4856	12.6219	13.818
	WBGene00000196	aars-1	W02B12.6	38.7532	41.6707	37.3193	44.1494	40.4731	36.9905	42.0402	36.7357	42.0483	39.4537	40.6864	40.2179	41.183	41.6335	40.9302
	WBGene00000197	aars-2	F28H1.3	407.209	444.984	387.163	407.423	411.695	441.93	474.582	389.098	382.984	422.148	425.506	436.613	386.207	383.932	408.065
	WBGene00000198	art-1	C15F1.6	248.741	275.622	236.164	257.858	254.596	245.897	265.914	240.228	243.806	248.961	250.786	236.625	227.907	251.685	241.751
	WBGene00000199	arx-1	Y71F9AL.16	87.4199	96.7356	90.9059	95.3372	92.5997	86.8542	87.4028	83.8602	80.654	84.6928	93.2113	80.1604	87.7602	78.1805	84.8281
	WBGene00000200	arx-2	K07C5.1	91.9261	100.01	113.68	97.7366	100.838	98.9128	105.548	97.1407	108.071	102.418	103.689	104.815	101.038	93.2514	100.698
	WBGene00000201	arx-3	Y79H2A.6	78.5578	88.6991	79.8058	85.4196	83.1206	92.8835	85.486	84.5028	87.785	87.6643	88.5848	91.8677	87.2415	84.3973	88.0228
	WBGene00000202	exos-4.2	Y6D11A.1	32.4445	29.1695	24.114	30.0728	28.9502	28.191	29.262	25.8114	28.1551	27.8549	25.1739	30.0257	27.4899	36.7354	29.8562
	WBGene00000203	arx-5	Y37D8A.1	35.1482	24.7048	35.7882	33.592	32.3083	36.0127	34.1177	36.7357	34.1796	35.2614	42.3193	31.954	36.2037	33.9096	36.0966
	WBGene00000204	arx-6	C35D10.16	36.8005	34.5272	32.9175	41.5901	36.4588	40.0866	36.4178	38.7706	35.1632	37.6095	31.1612	37.3256	33.9215	44.0825	36.6227
	WBGene00000205	arx-7	M01B12.3	22.0803	30.3601	20.8605	21.9148	23.8039	18.2508	22.1063	22.8125	20.2864	20.864	22.1802	29.4748	26.3488	17.7084	23.928
	WBGene00000206	asb-1	F35G12.10	179.496	164.004	194.443	159.642	174.396	182.019	159.727	177.038	209.75	182.134	154.717	177.813	186.516	191.401	177.612
	WBGene00000207	asb-2	F02E8.1	633.119	691.436	594.237	698.713	654.376	627.534	670.088	590.663	523.267	602.888	670.169	637.151	606.541	612.445	631.577
	WBGene00000208	asc-1	Y53F4B.15	32.8951	41.0754	37.5106	36.4713	36.9881	43.0197	39.229	39.9487	40.327	40.6311	38.5092	38.8406	34.9589	36.9238	37.3081
	WBGene00000209	asg-1	K07A12.3	138.49	125.012	138.751	123.65	131.476	129.385	141.199	126.379	123.194	130.039	139.205	137.87	133.404	129.422	134.975
	WBGene00000210	asg-2	C53B7.4	216.898	235.737	187.362	212.589	213.146	206.788	195.89	174.254	180.365	189.324	220.305	207.15	189.421	186.88	200.939
	WBGene00000211	asm-1	B0252.2	12.4671	14.2871	11.2915	10.8774	12.2308	16.2954	13.9282	15.6368	15.1226	15.2457	13.0632	15.0129	11.4109	12.8103	13.0743
	WBGene00000212	asm-2	ZK455.4	26.1359	37.206	15.5018	22.3946	25.3096	36.0127	38.9735	18.4214	16.1062	27.3784	22.5884	32.7804	19.1911	17.1432	22.9258
	WBGene00000213	asm-3	W03G1.7	7.05969	7.14355	0	0.159962	3.5908	15.8065	15.5894	0.214202	0.245896	7.96399	13.4714	12.3959	0.103735	0	6.49277
	WBGene00000214	asp-1	Y39B6A.20	3602.24	3940.56	3961.01	4174.84	3919.66	3195.68	3387.37	3304.61	3175.26	3265.73	3766.15	3228.18	3500.55	3812.95	3576.96
	WBGene00000215	asp-2	T18H9.2	954.109	1247.74	1227.13	1267.38	1174.09	998.416	1053.69	1138.27	1033.38	1055.94	957.287	932.037	1137.77	1133.15	1040.06
	WBGene00000216	asp-3	H22K11.1	1630.34	1865.96	2095.05	2104.3	1923.91	1622.37	1651.58	1752.82	1627.83	1663.65	1690.19	1597.29	1774.6	1874.82	1734.23
	WBGene00000217	asp-4	R12H7.2	408.26	353.606	382.188	351.756	373.952	401.355	360.472	408.698	412.614	395.785	378.969	402.593	381.02	417.653	395.059
	WBGene00000218	asp-5	F21F8.3	991.06	1131.66	1225.6	1230.27	1144.65	889.075	966.414	1047.77	925.431	957.172	937.556	938.097	1113.91	1093.58	1020.79
	WBGene00000219	asp-6	F21F8.7	1429.21	1729.63	1905.77	1961.29	1756.48	1427.8	1570.82	1655.14	1403.21	1514.24	1775.64	1422.64	1762.36	1755.76	1679.1
	WBGene00000220	atf-2	K08F8.2	10.214	25.0024	20.2864	30.0728	21.3939	14.6658	25.173	14.1374	7.74573	15.4305	24.2213	11.1563	17.7388	15.6361	17.1881
	WBGene00000221	atf-5	T04C10.4	103.192	136.323	142.961	163.481	136.489	126.126	125.226	143.73	131.063	131.536	101.104	117.899	148.238	146.188	128.357
	WBGene00000222	atf-6	F45E6.2	14.4198	19.6448	17.7984	22.5546	18.6044	14.6658	16.7394	18.6356	13.5243	15.8913	15.7847	18.5939	20.5396	19.969	18.7218
	WBGene00000223	atf-7	C07G2.2	153.36	136.918	151.574	132.608	143.615	132.318	120.882	138.803	143.972	133.994	148.73	128.642	144.815	146.565	142.188
	WBGene00000224	atgp-1	F26D10.9	78.708	69.0543	78.0834	66.7041	73.1374	81.3138	79.9914	79.7904	74.1377	78.8083	78.2431	81.2623	73.4447	78.934	77.971
	WBGene00000225	atgp-2	C38C6.2	43.5598	52.6837	43.4434	65.7443	51.3578	43.0197	49.3238	44.3399	34.6714	42.8387	58.7844	42.6971	51.0378	40.6915	48.3027
	WBGene00000226	atl-1	T06E4.3	105.745	103.879	116.551	95.9771	105.538	113.579	117.815	121.238	131.555	121.047	94.2999	106.192	116.495	123.958	110.236
	WBGene00000227	atm-1	Y48G1BL.2	45.212	56.2555	48.6107	47.1887	49.3167	46.4418	45.2348	50.873	53.7283	49.0695	43.9522	44.0745	47.3034	45.9664	45.3241
	WBGene00000228	atn-1	W04D2.1	472.699	489.036	476.921	457.971	474.156	465.069	484.549	494.914	453.679	474.553	475.446	506.305	435.067	468.895	471.428
	WBGene00000229	atp-2	C34E10.6	3076.07	3497.96	3165.44	3378.23	3279.43	3108.01	3157.23	2829.29	2809.86	2976.1	3056.51	3033.56	2871.4	3152.84	3028.58
	WBGene00000230	atp-3	F27C1.7	558.917	640.836	575.291	630.729	601.443	604.232	601.597	537.648	524.374	566.963	613.562	569.662	556.437	591.534	582.799
	WBGene00000231	atx-2	D2045.1	271.122	309.852	292.047	283.612	289.158	292.828	293.898	281.355	275.896	285.994	296.371	294.472	270.438	290.116	287.849
	WBGene00000232	avr-14	B0207.12	9.7634	11.6083	11.6742	6.39847	9.86109	7.65882	9.20029	11.5669	7.13099	8.88926	13.0632	10.6054	11.0997	11.3032	11.5179
	WBGene00000233	avr-15	R11G10.1	6.15845	8.92944	7.08109	12.9569	8.78147	7.98472	8.05025	8.78229	7.62279	8.11001	11.9746	11.7073	13.6931	7.72386	11.2747
	WBGene00000235	baf-1	B0464.7	74.8026	79.7697	76.5523	67.9837	74.7771	72.8402	71.0467	67.0453	70.2034	70.2839	73.2083	66.8004	73.1335	68.9495	70.5229
	WBGene00000236	bag-1	F57B10.11	33.3458	35.7178	22.5829	36.7912	32.1094	32.9166	35.0122	34.8079	35.1632	34.475	33.6105	34.4332	32.158	31.8374	33.0098
	WBGene00000237	bam-2	Y71F9AR.1	44.6112	31.5507	44.5917	48.6284	42.3455	48.5602	54.3073	48.6239	45.122	49.1533	49.8034	41.733	44.5025	47.2851	45.831
	WBGene00000238	bar-1	C54D1.6	26.2861	26.7883	22.9657	20.955	24.2488	23.9542	24.4063	24.6333	29.0158	25.5024	28.1675	19.6958	27.075	29.3883	26.0816
	WBGene00000239	bas-1	C05D2.4	71.9487	66.9708	66.0264	63.8247	67.1927	66.9739	67.341	58.4772	48.6875	60.3699	76.8823	68.3154	62.4487	61.4141	67.2651
	WBGene00000240	pah-1	K08F8.4	102.14	126.798	79.0403	127.33	108.827	122.378	106.698	83.1105	67.7444	94.9827	119.474	100.132	108.818	77.2386	101.416
	WBGene00000245	bca-1	T13C5.5	28.8396	30.9554	27.3675	32.6322	29.9487	33.2425	31.4343	28.7031	28.1551	30.3838	25.9903	27.1333	38.0709	25.4322	29.1567
	WBGene00000246	bcc-1	M7.3	5.70783	11.013	9.56904	20.795	11.7712	8.63654	14.6949	7.60418	2.45896	8.34865	14.2879	3.58105	12.3445	10.3613	10.1437
	WBGene00000247	bec-1	T19E7.3	20.428	21.4307	22.5829	20.1552	21.1492	23.4653	24.6619	22.1699	21.7618	23.0147	26.2625	23.1391	23.4442	19.969	23.2037
	WBGene00000248	ben-1	C54C6.2	62.3355	65.1849	71.9592	64.3046	65.9461	61.2705	59.8019	56.3352	76.2279	63.4089	60.6894	58.5364	67.2206	65.3702	62.9541
	WBGene00000249	bir-1	T27F2.3	19.9774	17.2636	20.4777	13.4368	17.7889	17.2731	16.1005	18.5285	18.5652	17.6168	18.234	21.4863	18.4649	18.2735	19.1147
	WBGene00000250	bir-2	C50B8.2	10.6646	7.14355	8.9949	7.99809	8.70029	11.5697	6.64465	11.7811	12.9096	10.7263	6.5316	11.2941	10.581	14.8826	10.8223
	WBGene00000251	bli-1	C09G5.6	408.11	1648.37	818.536	980.086	963.776	1015.2	1787.8	667.883	196.102	916.745	1089.28	534.403	613.492	546.698	695.968
	WBGene00000252	bli-2	F59E12.12	425.534	1017.96	580.649	588.659	653.2	747.794	1024.94	442.756	171.513	596.75	696.431	454.931	432.992	342.675	481.757
	WBGene00000253	bli-3	F56C11.1	91.0249	74.1143	75.404	60.3056	75.2122	75.2845	62.8687	78.8264	92.2111	77.2977	67.4932	89.5263	70.2289	85.716	78.2411
	WBGene00000254	bli-4	K04F10.4	258.505	386.347	340.084	316.404	325.335	301.301	359.961	355.254	407.45	355.992	302.086	263.896	320.128	371.499	314.402
	WBGene00000255	bli-5	F45G2.5	15.0206	7.73885	7.08109	3.83908	8.41991	8.47359	8.30582	14.78	13.6472	11.3017	8.30057	14.8751	9.6474	16.7664	12.3974
	WBGene00000256	bli-6	Y73B6BL.34	1797.07	1440.91	1478.03	829.722	1386.43	1536.33	1319.99	1412.88	1531.81	1450.25	1263.86	1656.37	1196.28	1469.42	1396.48
	WBGene00000257	bmk-1	F23B12.8	73.3006	60.7202	86.8869	72.1428	73.2626	71.8625	63.5076	83.1105	99.711	79.5479	53.7496	73.9625	88.6938	94.005	77.6027
	WBGene00000259	bpl-1	F13H8.10	35.1482	30.6577	32.3434	36.9512	33.7751	40.2495	37.5679	33.6298	37.6221	37.2673	32.658	36.2237	42.3241	41.0683	38.0685
	WBGene00000263	F23H11.5	F23H11.5	166.428	164.897	134.349	142.686	152.09	123.519	124.843	99.6041	111.145	114.778	143.151	139.248	139.317	151.275	143.247
	WBGene00000264	brc-1	C36A4.8	17.1235	21.133	19.1381	18.5556	18.9875	16.2954	15.0783	15.9581	18.5652	16.4742	15.9208	14.7374	20.6434	19.0271	17.5821
	WBGene00000265	brd-1	K04C2.4	19.9774	23.5142	29.664	26.8736	25.0073	25.5837	25.173	26.7753	28.6469	26.5447	25.8542	22.7259	26.3488	31.2722	26.5503
	WBGene00000266	bre-1	C53B4.7	128.576	136.025	108.513	99.3363	118.113	134.437	143.116	116.847	101.924	124.081	126.278	120.516	103.632	94.1934	111.155
	WBGene00000267	bre-2	Y39E4B.9	8.41154	4.76237	5.74142	5.59866	6.1285	6.02928	5.36684	7.92548	8.97522	7.0742	5.30692	5.92251	8.92125	6.21676	6.59186
	WBGene00000268	bre-3	B0464.4	73.3006	50.6002	74.6385	63.1849	65.431	62.0853	59.9297	93.8206	127.743	85.8947	63.2748	73.2738	93.8806	104.931	83.8402
	WBGene00000269	bre-4	Y73E7A.7	19.2264	19.0495	20.095	18.8755	19.3116	16.7842	15.9727	16.922	19.1799	17.2147	17.0094	22.4504	20.0209	24.1135	20.8986
	WBGene00000270	bre-5	T12G3.8	8.56175	11.013	12.057	10.8774	10.6273	14.014	13.5449	12.5308	12.0489	13.0347	14.2879	13.3601	11.7221	15.4477	13.7044
	WBGene00000271	brf-1	F45E12.2	41.1565	43.159	48.9935	44.3094	44.4046	50.1897	45.3625	50.7659	52.6218	49.735	42.5915	46.5537	50.3117	43.3289	45.6964
	WBGene00000273	brp-1	Y79H2A.1	205.031	270.264	249.943	304.247	257.372	239.542	278.053	227.697	207.414	238.176	264.258	210.318	308.094	225.311	251.995
	WBGene00000274	btf-1	F15D4.1	72.2491	75.9002	71.1937	61.9052	70.3121	79.1954	60.8241	62.3329	78.8098	70.2906	65.452	74.7889	71.0588	63.1096	68.6023
	WBGene00000275	bub-1	R06C7.8	99.5866	97.3309	114.063	105.575	104.139	104.453	111.681	131.949	141.759	122.461	98.7904	112.665	126.142	131.871	117.367
	WBGene00000276	byn-1	F57B9.5	133.233	110.427	109.278	119.331	118.068	125.963	109.892	131.627	137.579	126.265	116.072	118.726	125.727	133.189	123.429
	WBGene00000277	cab-1	C23H4.1	102.741	141.383	121.91	130.689	124.181	119.445	127.015	119.096	100.08	116.409	136.075	113.216	117.947	101.54	117.195
	WBGene00000281	cah-3	K05G3.3	40.7058	67.2684	46.5055	80.7807	58.8151	50.8415	60.4408	51.0872	34.5484	49.2295	66.2685	43.1103	52.9051	44.2709	51.6387
	WBGene00000282	cah-4	R01E6.3	90.7245	100.605	101.432	132.928	106.422	106.898	115.004	99.9254	81.7605	100.897	118.385	91.5922	127.387	110.395	111.94
	WBGene00000283	cah-5	R173.1	42.2079	42.266	32.152	41.91	39.634	36.3386	36.29	43.0547	45.9826	40.4165	38.6453	38.9784	45.2287	40.3148	40.7918
	WBGene00000284	cah-6	T28F2.3	6.90948	6.25061	7.84661	9.59771	7.6511	5.70337	7.41135	8.13969	7.13099	7.09635	5.443	5.50931	8.50631	13.5638	8.25561
	WBGene00000285	cal-1	C13C12.1	5.40742	7.4412	4.21038	7.19828	6.06432	5.86633	7.41135	5.67636	5.16382	6.02946	7.75627	8.95263	5.70545	5.83999	7.06358
	WBGene00000286	cal-2	C18E9.1	7.81072	6.8459	7.65523	5.91859	7.05761	9.77721	6.77244	8.13969	9.46701	8.53909	6.39552	5.09611	8.09137	7.53547	6.77962
	WBGene00000288	cal-4	T07G12.1	7.66051	4.16707	6.88971	8.47797	6.79882	4.88861	8.05025	6.96157	4.30319	6.05091	9.11702	5.09611	7.36522	5.27483	6.71329
	WBGene00000289	cam-1	C01G6.8	56.4775	47.9213	61.2419	47.6686	53.3273	62.0853	54.5628	56.6565	50.7776	56.0206	52.5249	64.4589	51.5565	46.7199	53.8151
	WBGene00000292	cap-1	D2024.6	101.539	110.13	93.5852	100.616	101.468	96.4685	92.0029	103.567	99.8339	97.968	108.043	94.0714	101.038	103.613	101.691
	WBGene00000293	cap-2	M106.5	130.379	115.487	140.091	118.372	126.082	117.001	114.876	119.739	116.924	117.135	117.024	117.761	105.188	127.915	116.972
	WBGene00000294	cas-1	F41G4.2	172.437	183.946	167.458	177.238	175.27	176.316	183.622	166.114	157.251	170.826	183.429	176.16	163.176	169.171	172.984
	WBGene00000298	cat-4	F32G8.6	39.0536	40.7778	37.5106	47.9885	41.3326	39.4348	42.6791	34.3795	26.188	35.6703	54.0217	33.8822	46.4735	29.7651	41.0356
	WBGene00000366	cbp-1	R10E11.1	214.945	244.667	228.317	214.669	225.649	231.394	232.946	243.012	227.823	233.794	221.394	225.193	212.139	224.745	220.868
	WBGene00000367	cca-1	C54D2.5	27.6379	25.5977	31.1951	32.6322	29.2657	33.2425	34.8844	29.9883	29.8764	31.9979	38.101	26.3069	29.0459	23.7367	29.2976
	WBGene00000368	ccb-1	T28F2.5	24.033	19.9424	19.9036	31.3525	23.8079	28.191	25.9397	23.9907	24.2208	25.5855	26.3985	26.7201	24.3778	22.418	24.9786
	WBGene00000369	ccf-1	Y56A3A.20	85.6175	82.7461	81.911	75.342	81.4041	89.2986	81.7804	77.7554	76.1049	81.2348	77.2906	84.0169	83.6108	89.6721	83.6476
	WBGene00000370	ccg-1	Y73F8A.6	89.9734	93.4615	94.7335	118.212	99.095	86.5283	104.909	100.889	75.859	92.0464	106.002	92.6941	110.582	88.9185	99.5493
	WBGene00000371	cco-1	F26E4.9	320.69	319.079	286.688	309.366	308.956	303.908	312.81	283.818	274.174	293.678	327.804	332.211	301.04	318.374	319.857
	WBGene00000373	cyp-14A5	F08F3.7	17.4239	8.33414	10.1432	19.8353	13.9341	16.7842	9.07251	16.2794	30.6141	18.1875	22.9967	22.175	19.1911	26.7509	22.7784
	WBGene00000374	cyp-31A1	C01F6.3	22.2305	27.9789	26.4106	23.8343	25.1136	23.1394	27.6009	22.5983	15.2456	22.146	24.4935	20.3844	26.8675	19.5922	22.8344
	WBGene00000375	cyp-44A1	ZK177.5	16.3725	14.5848	15.3105	22.7146	17.2456	15.9694	13.6727	17.993	19.1799	16.7038	19.4587	16.9411	20.9546	18.2735	18.907
	WBGene00000376	ccr-4	ZC518.3	291.7	222.343	243.054	215.788	243.221	261.866	222.085	231.124	218.479	233.389	227.517	270.232	235.791	229.078	240.654
	WBGene00000377	cct-1	T05C12.7	446.412	455.699	403.814	443.414	437.335	437.693	419.38	424.121	419.622	425.204	444.285	457.41	429.88	453.07	446.161
	WBGene00000378	cct-2	T21B10.7	437.55	411.647	405.919	404.863	414.995	427.59	403.918	405.485	413.598	412.648	407.272	420.773	402.286	447.418	419.438
	WBGene00000379	cct-4	K01C8.10	425.834	431.59	417.402	433.976	427.2	432.968	427.175	390.705	418.884	417.433	412.987	428.211	399.174	395.801	409.043
	WBGene00000380	cct-5	C07G2.3	658.503	649.468	632.705	664.641	651.329	644.155	655.01	629.005	628.88	639.262	656.017	668.968	594.923	635.24	638.787
	WBGene00000381	cct-6	F01F1.8	401.801	413.433	385.25	373.991	393.619	381.963	371.717	367.678	382.861	376.055	389.446	402.593	361.726	393.163	386.732
	WBGene00000382	cdc-6	C43E11.10	40.4054	36.3131	27.1761	33.9119	34.4516	35.8498	40.8902	34.915	39.8352	37.8725	37.6928	38.2897	41.7017	43.1406	40.2062
	WBGene00000383	cdc-14	C17G10.4	79.9096	88.6991	91.8628	84.7797	86.3128	76.4252	85.1027	92.107	96.6373	87.568	88.1766	85.2565	94.2955	92.8747	90.1508
	WBGene00000386	cdc-25.1	K06A5.7	64.2882	72.6261	85.93	63.0249	71.4673	64.5296	68.3633	72.8288	78.8098	71.1329	61.2337	66.1117	76.9717	70.8334	68.7876
	WBGene00000387	cdc-25.2	F16B4.8	7.3601	8.33414	4.59314	12.3171	8.15111	6.84405	11.6281	6.21187	6.27036	7.7386	9.93347	6.88663	8.71378	8.4774	8.50282
	WBGene00000389	cdc-25.4	R05H5.2	4.80659	2.97648	6.88971	2.39943	4.26805	4.5627	1.78895	7.28288	7.86868	5.3758	3.12972	5.78477	6.4316	10.5497	6.47394
	WBGene00000390	cdc-42	R07G3.1	151.107	164.004	165.544	157.082	159.435	151.221	154.105	156.475	140.53	150.583	173.496	157.566	153.736	146.376	157.794
	WBGene00000391	cdd-1	C47D2.2	27.7881	23.5142	17.0329	21.9148	22.5625	18.2508	22.6174	14.6729	12.7866	17.0819	26.9428	16.6657	17.7388	17.52	19.7168
	WBGene00000392	cdd-2	F49E8.4	27.4877	21.133	28.133	26.0738	25.7069	17.1101	21.9785	18.7427	19.057	19.2221	21.0916	22.3127	22.6143	24.6787	22.6743
	WBGene00000393	cdf-1	C15B12.7	34.0968	25.8954	22.9657	34.8717	29.4574	29.1687	30.0287	36.7357	41.0647	34.2494	30.6169	29.4748	38.1746	37.8657	34.033
	WBGene00000395	cdh-3	ZK112.7	12.3169	16.6683	11.8656	21.7548	15.6514	17.436	16.7394	14.6729	11.0653	14.9784	19.1866	8.53943	13.6931	12.8103	13.5573
	WBGene00000396	cdh-4	F25F2.2	45.5124	57.4461	49.1849	46.2289	49.5931	52.471	57.1185	54.8358	46.2285	52.6635	62.7305	54.5421	44.3988	41.0683	50.6849
	WBGene00000397	cdh-5	F08B4.2	45.212	82.4485	51.4814	53.5872	58.1823	76.4252	96.6031	56.8707	34.6714	66.1426	70.2147	56.6081	49.5856	38.4309	53.7098
	WBGene00000399	cdh-7	R05H10.6	13.9692	65.1849	55.8832	135.488	67.6312	28.3539	55.074	31.809	10.9424	31.5448	80.2842	12.8091	55.6022	38.8077	46.8758
	WBGene00000401	cdh-9	F59C12.1	18.6256	14.8824	15.1191	10.7174	14.8361	16.7842	16.995	11.7811	13.8931	14.8634	16.6011	16.6657	10.996	11.3032	13.8915
	WBGene00000402	cdh-10	C45G7.5	36.0495	140.787	103.537	227.626	127	69.2553	137.11	66.4027	21.27	73.5095	174.992	39.3916	108.818	72.9057	99.027
	WBGene00000403	casy-1	B0034.3	83.815	83.6391	80.1886	100.936	87.1446	99.0758	93.6641	97.8904	82.3753	93.2514	102.328	83.6037	88.7976	82.8902	89.405
	WBGene00000405	cdk-1	T05G5.3	72.0989	57.7437	67.7488	56.9464	63.6345	63.7148	71.6856	61.6903	72.6624	67.4383	61.9141	62.5306	63.4861	72.9057	65.2091
	WBGene00000407	cdk-5	T27E9.3	19.5268	19.6448	16.4588	20.955	19.1463	17.436	18.9117	20.2421	20.4094	19.2498	16.7372	18.1807	19.606	21.2877	18.9529
	WBGene00000408	cdk-7	Y39G10AL.3	24.3334	23.8118	28.3244	33.1121	27.3954	27.7021	23.8952	28.0605	28.0322	26.9225	23.541	28.6484	28.0086	26.7509	26.7372
	WBGene00000409	cdk-8	F39H11.3	24.3334	22.6212	22.3916	23.8343	23.2951	23.9542	23.3841	24.7404	22.9913	23.7675	25.9903	21.4863	23.8592	23.1716	23.6268
	WBGene00000410	cdk-9	H25P06.2	32.5947	41.0754	40.9555	37.2711	37.9742	32.5907	28.2398	35.986	38.6057	33.8556	30.3447	30.5767	36.4111	37.1122	33.6112
	WBGene00000411	cdl-1	R06F6.1	63.387	84.8297	70.8109	75.8219	73.7124	70.5589	65.4243	68.5447	76.8426	70.3426	67.0849	67.2136	70.5401	80.6295	71.367
	WBGene00000412	cdr-1	F35E8.11	9.01237	8.92944	3.63624	2.87931	6.11434	8.47359	13.1615	3.64144	3.5655	7.21051	11.9746	13.6355	3.94195	0.753547	7.57641
	WBGene00000413	cdt-1	Y54E10A.15	15.0206	20.2401	21.0519	18.5556	18.717	13.5251	14.6949	16.4936	14.139	14.7132	16.7372	15.8393	17.5313	16.578	16.6715
	WBGene00000414	cec-1	ZK1236.2	63.2368	51.1955	48.8021	52.6274	53.9654	51.3304	49.7071	50.4446	57.5397	52.2555	61.0976	47.38	51.6603	51.0528	52.7977
	WBGene00000415	ced-1	Y47H9C.4	35.749	50.8978	64.4953	76.4617	56.901	43.1827	48.8127	42.1978	41.3106	43.8759	54.8382	32.6426	52.1789	45.5896	46.3123
	WBGene00000416	ced-2	Y41D4B.13	25.3848	18.4542	23.3485	15.6763	20.7159	12.7104	20.9562	27.4179	24.0978	21.2956	17.0094	23.2768	24.2741	22.418	21.7446
	WBGene00000417	ced-3	C48D1.2	30.0412	25.8954	35.4055	24.4741	28.954	23.6283	22.4896	30.6309	44.0154	30.1911	22.3163	29.7503	34.2327	37.8657	31.0412
	WBGene00000418	ced-4	C35D10.9	14.1194	20.2401	24.4967	17.2759	19.033	20.2062	16.995	20.135	26.6798	21.004	17.9619	18.5939	21.9919	20.9109	19.8647
	WBGene00000419	ced-5	C02F4.1	80.8109	77.9838	79.2317	84.4598	80.6215	79.6843	88.8084	84.2886	86.6785	84.8649	83.6861	81.5378	86.5154	74.9779	81.6793
	WBGene00000420	ced-6	F56D2.7	19.0762	20.8354	26.6019	30.2328	24.1866	20.8581	24.2785	19.1711	19.3029	20.9026	22.9967	19.1448	24.8965	17.52	21.1395
	WBGene00000421	ced-7	C48B4.4	216.447	244.071	220.853	205.231	221.651	216.728	237.546	227.054	220.938	225.567	212.005	228.085	205.085	220.601	216.444
	WBGene00000423	ced-9	T07C4.8	20.5782	25.3001	23.3485	24.1542	23.3452	18.7397	20.8284	20.5634	23.4831	20.9037	18.6423	14.8751	23.7554	24.867	20.535
	WBGene00000424	ced-10	C09G12.8	62.4857	72.6261	60.4763	58.706	63.5735	56.8708	59.5463	54.5145	48.6875	54.9048	57.1515	58.3987	56.4321	54.8205	56.7007
	WBGene00000425	ced-11	ZK512.3	14.8704	13.9895	15.8846	15.9962	15.1852	21.6728	17.1228	12.6379	14.6308	16.5161	18.234	22.4504	14.108	15.0709	17.4659
	WBGene00000426	ced-12	Y106G6E.5	36.6503	47.326	43.4434	48.3085	43.9321	38.7829	42.5513	40.8055	47.0891	42.3072	34.6991	39.9425	42.739	33.5328	37.7284
	WBGene00000437	ceh-13	R13A5.5	8.56175	8.63179	5.35866	8.47797	7.75754	11.2438	12.2671	8.46099	7.86868	9.96013	12.1107	10.7432	9.75113	10.738	10.8357
	WBGene00000438	ceh-14	F46C8.5	8.41154	8.33414	6.31557	2.87931	6.48514	7.16996	3.70567	6.85447	9.9588	6.92223	4.8987	5.50931	6.32786	5.83999	5.64396
	WBGene00000441	ceh-18	ZC64.3	45.5124	34.5272	35.4055	29.273	36.1795	42.6938	34.6289	42.305	44.0154	40.9108	35.7877	43.5235	39.212	40.3148	39.7095
	WBGene00000443	ceh-20	F31E3.1	18.926	25.5977	19.3295	22.5546	21.6019	19.3915	22.6174	19.064	18.4422	19.8788	24.0853	20.109	23.5479	18.2735	21.5039
	WBGene00000448	pros-1	K12H4.1	7.81072	6.54826	6.12419	8.63794	7.28027	5.70337	7.66691	9.3178	6.8851	7.3933	7.89235	5.78477	10.0623	9.79611	8.38389
	WBGene00000453	ceh-32	W05E10.3	14.1194	19.9424	13.9708	19.1954	16.807	10.429	17.8895	14.0302	10.8194	13.292	10.7499	11.0186	12.6557	13.7522	12.0441
	WBGene00000455	ceh-34	C10G8.6	4.20577	7.73885	5.16728	3.19924	5.07778	5.37747	5.23905	3.53434	4.54908	4.67499	5.30692	5.23384	3.2158	3.20257	4.23978
	WBGene00000458	ceh-37	C37E2.5	10.0638	7.4412	9.18628	10.0776	9.19222	10.9179	12.5226	13.0663	11.3112	11.9545	9.93347	11.1563	8.09137	15.8245	11.2514
	WBGene00000459	ceh-38	F22D3.1	44.3108	48.5166	44.7831	52.1475	47.4395	53.1229	48.046	57.6204	65.2855	56.0187	49.6673	47.5178	50.5192	58.2115	51.4789
	WBGene00000464	ceh-44	Y54F10AM.4	77.3561	88.6991	90.1404	91.978	87.0434	89.7874	89.8306	76.5773	83.6048	84.95	90.0816	84.2924	90.1461	79.4992	86.0048
	WBGene00000465	cpg-1	C07G2.1	58.5804	47.326	93.968	59.0259	64.7251	72.0255	61.8464	114.17	176.922	106.241	47.3541	95.862	137.553	167.099	111.967
	WBGene00000466	cel-1	C03D6.3	37.8519	39.2895	38.0848	39.0307	38.5642	38.9459	46.6404	39.6274	50.0399	43.8134	32.3858	41.5953	43.3614	40.6915	39.5085
	WBGene00000467	cep-1	F52B5.5	28.6894	29.1695	36.7451	26.7136	30.3294	33.4055	33.99	38.0209	44.8761	37.5731	27.3511	34.02	31.6393	33.9096	31.73
	WBGene00000472	cey-1	F33A8.3	653.547	706.914	614.524	590.579	641.391	642.037	655.648	581.238	570.602	612.381	626.897	626.408	587.765	569.681	602.688
	WBGene00000473	cey-2	F46F11.2	211.19	148.526	290.899	193.874	211.122	193.589	168.161	317.555	421.712	275.254	160.296	260.728	336.31	354.921	278.064
	WBGene00000474	cey-3	M01E11.5	142.095	104.177	173.582	137.727	139.395	152.199	117.559	186.891	232.741	172.348	138.252	165.004	200.209	201.009	176.118
	WBGene00000475	cey-4	Y39A1C.3	591.512	595.594	574.908	568.024	582.509	577.996	581.407	549.108	561.627	567.535	585.122	589.083	553.325	600.954	582.121
	WBGene00000476	cfi-1	T23D8.8	8.11113	2.08354	7.65523	6.71839	6.14207	8.31063	6.77244	7.81838	6.27036	7.29295	3.94617	4.95838	7.67642	5.27483	5.46395
	WBGene00000477	cft-1	C18C4.2	10.214	9.82238	11.6742	14.2366	11.4868	11.2438	11.5004	11.674	10.0817	11.125	11.9746	12.3959	9.6474	8.28902	10.5767
	WBGene00000479	cgh-1	C07H6.5	480.359	401.229	644.762	433.016	489.842	463.603	388.712	650.532	883.997	596.711	409.041	587.292	643.679	754.112	598.531
	WBGene00000480	cgp-1	Y38C9A.2	102.891	74.1143	89.949	83.3401	87.5736	85.0618	74.8801	98.5331	112.743	92.8046	86.2715	98.4789	98.8599	103.613	96.8057
	WBGene00000481	cha-1	ZC416.8	5.85804	8.33414	6.31557	4.31897	6.20668	5.37747	5.87796	7.06868	5.77856	6.02567	6.66767	5.09611	6.84654	7.91224	6.63064
	WBGene00000482	chd-3	T14G8.1	58.1298	84.8297	72.7247	80.7807	74.1162	58.3374	88.2972	66.5098	45.8597	64.751	78.107	67.0758	69.6065	60.6605	68.8625
	WBGene00000485	che-3	F18C12.1	6.60907	5.95296	8.03799	9.11782	7.42946	6.84405	6.13353	7.81838	6.8851	6.92026	6.25945	6.61117	6.53533	5.6516	6.26439
	WBGene00000493	che-14	F56H1.1	30.642	49.7072	31.7692	40.7902	38.2272	46.7677	50.9849	31.0593	16.3521	36.291	36.8763	34.8464	31.0169	22.6064	31.3365
	WBGene00000496	chs-1	T25G3.2	27.9383	32.146	37.1279	27.1935	31.1014	32.7537	27.3453	43.5902	52.6218	39.0777	30.2086	39.1161	44.0876	48.0386	40.3627
	WBGene00000497	chs-2	F48A11.1	125.122	103.284	90.9059	57.4263	94.1844	130.2	105.037	103.888	82.8671	105.498	105.866	126.439	75.8306	89.6721	99.4519
	WBGene00000498	chk-1	Y39H10A.7	27.0371	34.2295	32.152	31.8324	31.3127	25.0948	26.8342	28.1676	32.3354	28.108	30.2086	33.7445	30.7057	23.1716	29.4576
	WBGene00000499	chk-2	Y60A3A.12	17.5741	18.4542	18.5639	15.1964	17.4471	18.0878	18.4006	17.0291	23.4831	19.2502	12.5189	23.0014	16.4939	21.0993	18.2784
	WBGene00000500	chn-1	T09B4.10	23.5824	27.3836	22.7743	29.5929	25.8333	21.3469	31.051	24.7404	26.8027	25.9852	21.2277	22.8636	30.9132	24.867	24.9679
	WBGene00000502	chp-1	Y110A7A.13	69.3952	75.3049	64.8781	68.4636	69.5105	70.5589	72.7079	61.4761	63.1954	66.9845	71.0311	69.555	66.5982	57.458	66.1606
	WBGene00000503	cht-1	C04F6.3	5.70783	9.82238	10.3346	10.7174	9.14555	7.49586	12.7782	7.81838	4.91793	8.25259	9.25309	6.3357	7.15775	7.1587	7.47631
	WBGene00000506	cic-1	H14E04.5	9.9136	9.22709	14.7363	8.7979	10.6687	6.6811	9.07251	8.35389	9.09816	8.30141	11.4303	8.81489	10.0623	10.738	10.2614
	WBGene00000507	cit-1.1	F44B9.4	38.1523	35.1225	41.3383	43.3496	39.4907	55.4042	47.5348	41.8765	40.9417	46.4393	39.0535	37.3256	41.8054	33.9096	38.0235
	WBGene00000508	cit-1.2	F44B9.3	47.6153	47.0284	40.9555	39.0307	43.6575	46.4418	44.4681	42.305	37.868	42.7707	42.7275	43.5235	38.0709	35.7935	40.0289
	WBGene00000509	cka-1	C28D4.2	31.0927	39.8848	42.2952	30.5527	35.9563	28.028	37.5679	43.2689	41.0647	37.4824	30.2086	33.3313	47.4071	39.1844	37.5329
	WBGene00000510	cka-2	C52B9.1	13.6688	12.2036	13.2053	15.6763	13.6885	13.1992	12.906	9.6391	9.83585	11.395	13.8796	11.845	11.0997	11.68	12.1261
	WBGene00000511	ckb-1	B0285.8	13.819	8.33414	7.27247	15.0364	11.1155	8.14768	13.1615	8.67519	7.37689	9.34032	9.93347	9.91675	9.75113	10.3613	9.99066
	WBGene00000512	ckb-2	B0285.9	26.1359	12.2036	20.8605	20.1552	19.8388	17.7619	9.20029	18.8498	24.2208	17.5082	20.9555	22.3127	24.689	22.9832	22.7351
	WBGene00000514	ckb-4	F22F7.5	13.819	17.2636	12.2484	18.5556	15.4716	21.184	16.8672	15.4226	15.4915	17.2413	11.7024	14.0487	17.4276	13.3755	14.1385
	WBGene00000515	ckc-1	T27A10.3	35.1482	30.0624	30.2382	35.8314	32.8201	28.191	32.3288	35.3434	28.401	31.066	34.9713	33.3313	34.0252	29.7651	33.0232
	WBGene00000516	cki-1	T05A6.1	19.8272	13.9895	17.2243	11.6772	15.6795	10.7549	13.8004	18.8498	17.0898	15.1237	14.2879	17.3543	18.4649	13.5638	15.9177
	WBGene00000517	cki-2	T05A6.2	20.428	18.4542	29.2813	20.955	22.2796	26.0726	17.8895	23.8836	28.6469	24.1231	19.1866	27.9597	30.8094	26.3741	26.0825
	WBGene00000518	ckk-1	C05H8.1	4.05556	5.06002	2.87071	8.47797	5.11607	5.05156	6.38909	6.85447	4.67203	5.74179	5.57907	5.92251	5.91292	6.97031	6.0962
	WBGene00000519	cku-70	Y47D3A.4	32.5947	33.3366	43.6348	40.7902	37.5891	34.3832	41.2735	34.1653	42.2942	38.029	32.2498	33.6068	43.2577	41.2567	37.5927
	WBGene00000520	cku-80	R07E5.8	20.7284	31.8483	30.6209	34.3918	29.3974	23.4653	21.084	31.1664	25.5732	25.3222	25.5821	27.6843	29.2534	27.8812	27.6002
	WBGene00000522	clc-1	C09F12.1	26.2861	16.6683	31.7692	21.115	23.9596	13.8511	14.4393	31.5948	36.5156	24.1002	26.1264	20.9354	28.7347	30.5187	26.5788
	WBGene00000524	clc-3	ZK563.4	6.00824	4.16707	4.21038	7.03832	5.356	4.88861	6.51687	5.14085	4.91793	5.36607	4.08225	6.61117	6.63907	7.1587	6.1228
	WBGene00000527	cle-1	C36B1.1	62.7861	45.8378	51.4814	38.5508	49.664	45.3011	48.5571	56.6565	62.8265	53.3353	46.8098	57.71	56.0171	50.4876	52.7561
	WBGene00000528	clh-1	T27D12.2	61.4343	47.6237	56.8401	87.979	63.4693	52.634	48.5571	78.0767	76.2279	63.8739	56.6072	57.5723	78.3203	64.9934	64.3733
	WBGene00000529	clh-2	B0491.8	4.20577	5.35766	4.019	8.63794	5.55509	3.91089	7.28356	5.99766	7.13099	6.08078	6.39552	4.40745	5.29051	4.33289	5.10659
	WBGene00000530	clh-3	E04F6.11	10.8148	19.3471	19.3295	16.796	16.5719	20.0433	22.1063	20.7776	21.8848	21.203	17.6897	19.1448	19.606	20.7225	19.2908
	WBGene00000531	clh-4	T06F4.2	9.9136	10.12	5.16728	6.87836	8.01982	5.86633	5.23905	10.1746	10.0817	7.84044	8.02842	7.71303	7.57269	8.4774	7.94789
	WBGene00000532	clh-5	C07H4.2	85.7677	106.558	85.7386	90.6983	92.1906	100.705	85.6138	89.3224	72.0476	86.9223	92.1227	86.2207	85.1668	73.0941	84.1511
	WBGene00000533	clh-6	R07B7.1	37.7017	38.0989	40.7641	48.9483	41.3783	47.7454	38.7179	41.4481	45.6138	43.3813	37.8288	39.9425	41.8054	38.2425	39.4548
	WBGene00000534	cpi-2	R01B10.1	91.7759	93.4615	91.6714	77.4215	88.5826	92.0688	85.3583	88.7868	91.7193	89.4833	93.4835	88.1489	86.9303	99.0914	91.9135
	WBGene00000535	cpi-1	K08B4.6	57.0783	36.9083	44.4004	34.5517	43.2347	54.1006	40.6346	38.0209	53.9742	46.6826	42.7275	51.7875	39.6269	32.0257	41.5419
	WBGene00000536	clk-1	ZC395.2	19.8272	21.133	19.3295	28.6332	22.2307	20.0433	21.2118	23.1338	19.3029	20.9229	17.6897	21.4863	26.9712	24.4903	22.6594
	WBGene00000539	cln-3.1	F07B10.1	10.6646	10.4177	11.2915	16.636	12.2525	10.9179	9.07251	13.7089	12.7866	11.6215	9.25309	10.4677	11.7221	14.129	11.393
	WBGene00000540	cln-3.2	C01G8.2	8.26133	11.013	9.37766	13.9167	10.6422	13.1992	10.4781	9.96041	9.34406	10.7455	10.3417	9.22809	10.3735	12.6219	10.6413
	WBGene00000541	cln-3.3	ZC190.1	11.7161	10.7153	7.65523	7.5182	9.40121	11.4067	19.4228	9.1036	7.37689	11.8275	24.2213	15.2883	9.54366	10.3613	14.8536
	WBGene00000542	clp-1	C06G4.2	207.885	208.949	244.585	253.379	228.7	207.114	237.802	233.052	224.257	225.556	237.315	209.078	229.774	238.498	228.666
	WBGene00000543	clp-2	T04A8.16	42.3581	41.0754	32.3434	33.432	37.3022	39.9236	43.4458	38.3422	38.1139	39.9564	39.0535	38.4274	35.685	39.3728	38.1347
	WBGene00000544	clp-3	Y47H10A.1	6.00824	0.892944	7.27247	2.55939	4.18326	5.86633	1.66116	7.92548	8.85227	6.07631	4.21832	6.06024	8.29884	6.40515	6.24564
	WBGene00000545	clp-4	Y39A3CL.5	43.2594	35.7178	42.1038	40.9502	40.5078	35.3609	41.6569	34.1653	36.6386	36.9554	41.775	40.4934	35.5813	38.6193	39.1172
	WBGene00000546	clp-6	Y77E11A.10	8.26133	1.48824	9.76042	9.27778	7.19694	7.82177	5.87796	11.2456	18.8111	10.9391	6.66767	11.2941	15.5603	14.8826	12.1012
	WBGene00000547	clp-7	Y77E11A.11	104.543	124.417	101.432	128.609	114.75	103.313	116.026	83.5389	71.3099	93.5468	103.417	91.179	93.3619	94.005	95.4907
	WBGene00000548	clr-1	F56D1.4	89.3726	83.9367	107.173	105.575	96.5143	96.1426	100.309	102.067	109.178	101.924	88.993	99.5807	108.507	100.41	99.3728
	WBGene00000549	cls-2	R107.6	90.1237	99.7121	98.3697	101.896	97.5253	86.5283	82.6748	80.0046	81.8835	82.7728	94.0278	80.8491	81.8473	80.2527	84.2442
	WBGene00000550	clu-1	F55H2.6	341.268	372.655	342.763	417.34	368.507	340.899	346.161	340.796	363.189	347.761	342.909	357.692	386.933	375.455	365.747
	WBGene00000552	cmd-1	T21H3.3	555.612	580.414	579.884	519.716	558.906	551.435	562.368	505.839	487.735	526.844	561.309	579.028	501.457	524.092	541.472
	WBGene00000553	cmk-1	K07A9.2	8.71195	10.4177	11.1001	15.1964	11.3565	9.45131	9.8392	6.96157	9.9588	9.05272	7.89235	8.26396	8.29884	6.59354	7.76217
	WBGene00000554	cnb-1	F55C10.1	55.1256	53.279	59.9022	48.3085	54.1538	58.8262	52.3905	62.44	58.4004	58.0143	54.8382	59.6383	55.6022	45.9664	54.0113
	WBGene00000557	cnc-3	R09B5.8	16.8231	47.9213	29.8554	39.0307	33.4076	31.45	46.7681	18.3143	7.62279	26.0388	31.9776	18.7316	22.7181	15.0709	22.1246
	WBGene00000564	cnk-1	R01H10.8	39.354	33.0389	39.4245	36.6312	37.1122	31.1241	39.6124	42.9476	36.2697	37.4884	34.9713	30.8521	41.183	42.7638	37.4425
	WBGene00000565	cnt-1	Y17G7B.15	69.6956	57.1484	62.5815	53.5872	60.7532	64.5296	62.8687	59.0127	65.7773	63.0471	56.335	62.1174	56.9508	66.8773	60.5701
	WBGene00000566	cnt-2	Y39A1A.15	69.245	58.9343	54.3522	52.3075	58.7097	64.3667	52.7739	60.8334	70.6952	62.1673	52.3888	60.0515	62.4487	61.6025	59.1229
	WBGene00000567	cnx-1	ZK632.6	253.548	268.776	237.886	251.94	253.038	275.554	273.453	258.221	258.068	266.324	257.046	253.29	232.782	281.827	256.236
	WBGene00000584	cog-1	R03C1.3	7.5103	6.25061	8.03799	8.15805	7.48924	4.88861	7.28356	6.96157	6.76215	6.47397	6.80375	6.19797	3.52701	6.21676	5.68637
	WBGene00000585	cogc-2	C06G3.10	56.0269	65.1849	58.7539	63.6648	60.9076	62.7371	65.1687	66.0814	54.466	62.1133	63.2748	57.1591	62.76	54.6322	59.4565
	WBGene00000591	coh-1	K08A8.3	19.677	23.8118	19.7122	17.9157	20.2792	20.8581	18.7839	17.1362	16.721	18.3748	22.3163	19.2826	16.7014	14.5058	18.2015
	WBGene00000592	coh-3	F08H9.1	25.2346	31.253	32.9175	30.5527	29.9895	27.3762	26.5786	31.3806	23.1143	27.1124	20.8195	28.3729	28.7347	34.098	28.0063
	WBGene00000594	col-3	T28C6.6	92.6772	44.0519	89.1835	115.332	85.3112	59.3151	36.6734	109.243	128.727	83.4896	98.5182	83.1905	94.0881	116.046	97.9608
	WBGene00000599	col-10	B0222.8	173.188	68.459	148.32	228.585	154.638	90.6022	72.1967	139.981	178.152	120.233	180.435	157.153	141.391	216.268	173.812
	WBGene00000601	col-12	F15H10.1	176.642	30.9554	132.627	55.9866	99.0528	83.5952	31.5621	182.072	283.518	145.187	71.0311	153.71	145.022	234.918	151.17
	WBGene00000602	col-13	F15H10.2	82.4631	14.5848	69.2799	30.0728	49.1001	42.3679	19.6784	92.6425	140.899	73.8969	46.8098	71.8965	80.395	114.916	78.5043
	WBGene00000603	col-14	C46A5.3	1564.55	1114.99	1133.93	553.788	1091.81	1347.46	1034.01	1251.58	1264.03	1224.27	1015.53	1395.09	983.308	1212.65	1151.64
	WBGene00000606	col-17	F11G11.10	892.374	920.923	776.623	653.764	810.921	931.117	830.965	654.495	513.677	732.564	836.725	859.865	582.993	597.751	719.334
	WBGene00000608	col-19	ZK1193.1	171.235	4.16707	240.183	15.3563	107.735	37.8052	6.00575	324.088	485.031	213.232	28.7118	155.776	423.033	390.902	249.606
	WBGene00000609	col-20	F11G11.11	292.001	30.3601	263.723	19.9952	151.52	89.1356	24.6619	341.546	509.62	241.241	71.0311	235.523	477.287	411.437	298.819
	WBGene00000610	col-33	F36A4.6	26.7367	10.4177	12.6311	6.07855	13.966	15.9694	4.72793	18.1001	25.9421	16.1849	8.1645	18.1807	12.6557	23.36	15.5902
	WBGene00000611	col-34	F36A4.10	93.4282	54.7672	54.3522	29.5929	58.0351	73.818	52.0072	71.0081	77.8262	68.6649	53.4774	85.2565	55.3947	59.1534	63.3205
	WBGene00000615	col-38	F54C9.4	2427.93	2074.61	1867.11	1122.45	1873.03	2189.93	1835.2	1783.77	1785.33	1898.56	1696.58	2243.11	1515.37	1821.13	1819.05
	WBGene00000616	col-39	C09G5.4	52.4219	19.3471	192.72	201.232	116.43	25.2578	37.5679	227.59	330.116	155.133	119.474	64.5966	324.899	294.637	200.902
	WBGene00000618	col-41	T10B10.1	6.75927	14.5848	52.0556	138.847	53.0616	12.0586	32.0732	31.3806	12.9096	22.1055	82.0532	23.1391	30.0833	26.1858	40.3653
	WBGene00000620	col-43	ZC513.8	7.20989	6.8459	8.03799	3.67912	6.44323	9.45131	11.2448	9.85331	5.40972	8.98978	8.84487	8.26396	7.57269	6.40515	7.77167
	WBGene00000623	col-46	Y18H1A.13	3.30453	15.7753	13.7794	23.6743	14.1334	9.1254	13.2893	8.13969	3.44255	8.49924	20.9555	3.30558	12.6557	6.97031	10.9718
	WBGene00000625	col-48	Y54E10BL.2	998.87	858.417	733.371	429.497	755.039	965.011	813.459	716.078	624.331	779.72	770.864	927.354	571.582	623.183	723.246
	WBGene00000626	col-49	K09H9.3	1559.14	940.568	940.828	505.639	986.544	1216.45	848.982	1016.82	1079.12	1040.34	866.117	1346.34	788.39	1083.79	1021.16
	WBGene00000631	col-54	F33D11.3	14.4198	2.97648	17.7984	19.8353	13.7575	6.51814	6.77244	11.8882	10.2047	8.84588	18.5062	14.7374	12.4483	13.1871	14.7197
	WBGene00000634	col-58	F26B1.4	85.7677	27.3836	42.4865	19.9952	43.9083	50.8415	23.2563	66.1885	102.293	60.6448	42.5915	76.4416	43.154	74.7895	59.2441
	WBGene00000636	col-60	F22D6.10	590.46	63.399	342.763	64.9445	265.392	243.29	53.9239	511.301	786.131	398.661	160.432	474.902	311.518	624.879	392.933
	WBGene00000637	col-61	C01H6.1	8.71195	7.73885	4.9759	4.15901	6.39643	8.14768	4.60015	8.67519	10.8194	8.06061	7.89235	7.71303	6.4316	6.78192	7.20472
	WBGene00000639	col-63	ZK265.2	1969.8	1353.7	1301.01	592.818	1304.33	1799.66	1259.93	1265.72	1024.4	1337.43	1307.82	1748.52	1151.26	1130.32	1334.48
	WBGene00000641	col-65	K08C9.4	268.568	34.2295	166.501	62.0652	132.841	125.474	39.1012	242.37	409.294	204.06	96.205	245.991	153.217	320.069	203.87
	WBGene00000644	col-68	C50D2.4	23.8828	10.4177	11.8656	6.39847	13.1411	17.599	9.8392	14.1374	19.4258	15.2503	11.8385	17.9053	14.4192	14.6942	14.7143
	WBGene00000645	col-69	K01A2.7	12.7675	5.95296	4.9759	3.99904	6.92386	7.98472	5.87796	7.06868	9.58996	7.63033	8.02842	13.6355	7.15775	11.8684	10.1725
	WBGene00000646	col-70	H17B01.2	30.642	9.52474	28.7071	4.47893	18.3382	16.7842	7.15578	22.1699	41.1876	21.8244	9.52524	36.4992	20.3322	48.4154	28.693
	WBGene00000647	col-71	Y49F6B.10	3174.16	2430.3	2157.44	1239.06	2250.24	2632.68	2179.7	2200.71	2285.11	2324.55	2054.05	2834.13	1789.75	2324.88	2250.7
	WBGene00000649	col-73	F11G11.12	2535.48	1969.54	1868.83	1187.4	1890.31	2277.28	1846.06	1871.38	1888.61	1970.83	1782.58	2357.3	1555.41	1910.81	1901.52
	WBGene00000652	col-76	M110.1	68.6442	36.6107	53.0125	35.6715	48.4847	50.5156	49.7071	52.6938	60.6134	53.3825	48.5787	65.5608	40.1456	51.2412	51.3816
	WBGene00000653	col-77	M195.1	2334.2	1112.31	1603.2	698.553	1437.07	1684.45	1031.45	1820.08	2255.48	1697.87	1232.29	2073.15	1390.06	2080.35	1693.96
	WBGene00000655	col-79	C09G5.3	134.284	244.071	155.784	131.808	166.487	203.855	257.097	121.238	47.458	157.412	194.179	142.416	131.225	96.0772	140.974
	WBGene00000656	col-80	C09G5.5	17.5741	14.8824	101.049	94.5374	57.0107	10.2661	14.6949	125.63	109.301	64.9729	58.5122	25.8937	290.563	102.106	119.269
	WBGene00000657	col-81	F38A3.1	213.743	5.35766	418.358	21.115	164.644	46.7677	8.4336	565.066	884.366	376.158	34.563	232.217	712.663	694.017	418.365
	WBGene00000663	col-88	W05G11.3	680.133	47.6237	448.788	58.706	308.813	233.349	54.8184	690.695	1203.66	545.631	168.189	578.064	400.523	948.904	523.92
	WBGene00000664	col-89	F17C8.2	39.2038	12.2036	28.133	9.27778	22.2045	25.5837	11.8837	24.7404	48.9334	27.7853	16.6011	31.1276	23.9629	39.3728	27.7661
	WBGene00000665	col-90	C29E4.1	97.634	40.7778	101.049	141.566	95.2567	63.3889	58.6519	94.1419	132.538	87.1802	110.901	91.3168	63.2786	104.743	92.5599
	WBGene00000666	col-91	F09G8.6	151.258	9.22709	159.037	44.7893	91.0778	48.3972	12.906	281.462	468.801	202.892	48.8509	154.812	167.429	374.136	186.307
	WBGene00000667	col-92	W05B2.6	170.784	25.3001	164.013	99.6562	114.938	78.7066	30.7954	243.12	347.82	175.11	91.1702	156.602	217.015	286.913	187.925
	WBGene00000668	col-93	W05B2.5	132.782	17.8589	136.263	94.3774	95.3204	47.5824	24.4063	146.086	229.421	111.874	81.2367	115.282	179.255	204.588	145.09
	WBGene00000672	col-97	ZK1010.7	2192.86	1464.13	1574.49	753.9	1496.34	1799.33	1321.39	1594.63	1712.67	1607.01	1371.91	1996.44	1269.1	1635.01	1568.11
	WBGene00000673	col-98	F14F7.1	24.6338	80.0673	78.8489	364.553	137.026	44.8122	50.9849	58.9056	22.6225	44.3313	190.913	25.4805	158.715	91.7443	116.713
	WBGene00000674	col-99	F29C4.8	28.2387	38.0989	23.7312	27.0335	29.2756	29.8205	33.7344	23.6694	21.27	27.1236	28.0314	28.9239	24.7928	24.6787	26.6067
	WBGene00000677	col-103	F56B3.1	28.0885	94.0568	97.7956	409.662	157.401	54.9153	78.2025	70.1512	30.1223	58.3478	223.027	42.8349	201.143	129.233	149.06
	WBGene00000678	col-104	F58F6.1	1132.55	692.032	789.255	405.503	754.836	914.658	728.229	816.539	825.843	821.317	730.45	1051.59	661.21	845.103	822.088
	WBGene00000680	col-106	Y77E11A.15	282.237	27.3836	256.259	29.5929	148.868	105.431	27.0897	313.271	454.171	224.991	83.55	236.762	362.97	311.592	248.719
	WBGene00000681	col-107	C34H4.4	1257.07	394.979	773.179	448.373	718.401	738.18	367.756	885.191	1120.3	777.858	623.359	1081.2	693.368	1003.54	850.366
	WBGene00000683	col-109	Y38C1BA.3	1277.5	1166.18	917.48	592.018	988.296	1229.65	1083.72	860.558	775.311	987.308	979.059	1188.63	736.522	842.277	936.623
	WBGene00000684	col-110	F19C7.7	174.539	296.457	192.912	181.557	211.366	225.039	294.665	154.654	62.3347	184.173	247.248	172.166	156.226	107.946	170.896
	WBGene00000685	col-111	F29B9.9	162.523	135.132	125.354	70.0633	123.268	157.087	123.821	116.098	104.014	125.255	116.616	147.787	91.4947	85.9044	110.451
	WBGene00000687	col-113	C34D4.15	120.165	37.5036	71.7678	31.9924	65.3572	62.0853	40.1235	101.853	146.185	87.5618	54.0217	106.605	70.5401	128.857	90.0059
	WBGene00000689	col-115	Y42H9B.1	110.101	24.7048	55.1177	19.0354	52.2397	63.5519	31.051	90.0721	137.825	80.625	42.4554	102.198	61.6189	97.2076	75.8699
	WBGene00000691	col-117	T28C6.4	180.398	83.0438	163.248	205.231	157.98	113.416	80.8859	178.002	215.282	146.896	159.48	149.578	177.699	204.965	172.93
	WBGene00000692	col-118	T11B7.3	83.064	48.8143	74.8299	47.0288	63.4342	61.9224	53.7961	78.8264	89.8751	71.105	58.2401	76.8548	78.2165	82.7018	74.0033
	WBGene00000693	col-119	C53B4.5	29.14	1.19059	96.2646	3.99904	32.6485	3.91089	1.78895	129.378	117.538	63.1541	9.38917	28.6484	270.957	88.5418	99.3841
	WBGene00000694	col-120	Y11D7A.11	690.497	101.796	394.053	93.7376	320.021	302.116	106.826	533.257	794.737	434.234	235.137	576.274	358.821	650.688	455.23
	WBGene00000696	col-122	T05A1.2	624.106	94.6521	508.69	76.9416	326.098	281.91	85.8694	699.049	1003.01	517.46	213.229	567.321	755.609	776.53	578.172
	WBGene00000698	col-124	C24F3.6	408.711	24.4071	438.836	38.5508	227.626	133.133	32.3288	600.195	949.283	428.735	106.411	384.825	717.642	733.766	485.661
	WBGene00000699	col-125	C29F4.1	1438.07	642.92	1069.44	904.424	1013.71	975.929	556.745	1255.23	1608.78	1099.17	940.822	1329.26	1014.33	1504.64	1197.26
	WBGene00000702	col-128	F12F6.9	2.4033	20.5377	17.607	27.6734	17.0554	12.5474	15.0783	8.13969	3.19665	9.7405	17.4176	3.30558	12.9669	8.4774	10.5419
	WBGene00000703	col-129	M18.1	317.385	16.073	444.769	35.8314	203.515	94.0242	19.6784	666.276	944.365	431.086	60.9616	287.31	787.767	721.521	464.39
	WBGene00000704	col-130	F08G5.4	626.359	269.967	416.062	215.309	381.924	457.737	255.564	475.422	571.586	440.077	334.064	551.482	374.174	495.834	438.888
	WBGene00000705	col-131	C39E9.3	21.7799	13.3942	14.1622	10.8774	15.0534	15.6435	15.5894	13.2805	15.2456	14.9398	17.9619	19.558	14.8342	17.7084	17.5156
	WBGene00000707	col-133	F52B11.4	845.961	176.505	641.509	221.067	471.26	398.584	160.238	884.12	1339.15	695.524	318.96	758.769	743.265	1115.44	734.108
	WBGene00000710	col-137	Y51H4A.9	22.3807	0	85.7386	5.27874	28.3495	2.93316	0.127782	123.059	186.021	78.0352	4.21832	36.7746	69.9177	153.535	66.1115
	WBGene00000711	col-138	C52D10.13	2907.84	2007.93	1915.34	1001.2	1958.08	2438.76	1821.4	1919.47	2090.49	2067.53	1853.75	2514.59	1591.61	2095.43	2013.84
	WBGene00000712	col-139	F41F3.4	299.361	18.1565	411.852	31.3525	190.18	92.0688	23.0007	591.841	872.071	394.745	65.9963	266.788	748.659	634.487	428.982
	WBGene00000713	col-140	F26F12.1	272.173	10.12	338.553	26.8736	161.93	71.3737	15.5894	478.421	757.238	330.655	50.6199	251.913	545.752	569.116	354.35
	WBGene00000714	col-141	T15B7.5	4.80659	1.19059	2.48795	11.3573	4.96061	3.09612	2.04451	4.17694	5.28677	3.65109	6.12337	5.92251	5.49798	6.02838	5.89306
	WBGene00000715	col-142	T15B7.4	9.16257	10.4177	26.4106	104.455	37.6115	10.592	10.7337	33.5227	15.6144	17.6157	41.775	11.0186	74.2746	25.0554	38.0309
	WBGene00000717	col-144	B0222.6	299.511	116.38	258.173	385.348	264.853	182.997	116.026	290.03	386.795	243.962	305.216	289.101	268.882	390.149	313.337
	WBGene00000718	col-145	B0222.7	305.97	52.0884	224.298	129.089	177.861	147.147	60.8241	315.627	477.654	250.313	144.512	304.802	214.836	383.367	261.879
	WBGene00000719	col-146	T06E4.6	5.55763	3.27413	66.7919	50.7079	31.5829	4.23679	9.8392	68.5447	84.4654	41.7715	27.0789	10.7432	120.333	63.4863	55.4104
	WBGene00000720	col-147	T06E4.4	21.7799	26.4907	84.3989	248.261	95.2325	31.45	38.3345	98.8544	61.4741	57.5283	127.638	28.0975	217.118	75.7315	112.146
	WBGene00000722	col-149	B0024.1	57.3787	232.463	180.281	391.266	215.347	93.3724	169.055	95.32	37.868	98.9039	269.292	29.6125	233.612	118.118	162.659
	WBGene00000723	col-150	B0024.2	35.4486	6.54826	26.7933	20.955	22.4363	10.7549	5.36684	34.2724	60.6134	27.7519	17.4176	31.6785	34.5439	48.4154	33.0139
	WBGene00000725	col-152	F32G8.5	33.3458	3.27413	18.7553	2.23946	14.4037	9.45131	2.04451	37.5925	56.6791	26.4419	8.98095	32.0917	15.7678	32.0257	22.2165
	WBGene00000726	col-153	F17C11.3	12.3169	25.0024	17.7984	16.4761	17.8985	21.184	33.2233	15.7439	11.0653	20.3041	22.5884	15.7015	16.2865	9.60772	16.046
	WBGene00000727	col-154	F55C10.2	207.284	40.1825	117.125	75.9818	110.143	95.4908	40.8902	164.4	246.265	136.762	102.192	168.998	115.561	185.749	143.125
	WBGene00000728	col-155	F55C10.3	244.686	53.279	159.803	94.6974	138.116	150.569	54.9462	225.234	336.386	191.784	134.714	250.674	171.164	294.637	212.797
	WBGene00000729	col-156	F57B7.3	139.842	10.4177	114.254	47.6686	78.0456	35.198	14.4393	192.675	251.183	123.374	45.0408	119.001	77.5941	216.833	114.617
	WBGene00000730	col-157	T11F9.9	400.6	127.989	206.5	110.214	211.325	217.38	105.292	294.849	409.049	256.643	197.581	361.686	194.608	337.024	272.725
	WBGene00000732	col-159	F57B1.3	456.176	72.9238	438.836	204.911	293.212	224.713	78.5858	591.413	817.851	428.141	200.438	418.156	528.636	658.223	451.363
	WBGene00000733	col-160	F57B1.4	158.017	26.4907	235.016	331.121	187.661	67.1369	59.4185	334.584	386.672	211.953	177.986	161.147	418.78	350.399	277.078
	WBGene00000734	col-161	C50B6.4	791.286	138.109	561.511	189.875	420.195	391.577	147.077	743.282	1129.16	602.773	287.798	666.764	520.856	875.245	587.666
	WBGene00000735	col-162	Y2H9A.3	496.732	59.5296	330.515	111.813	249.647	217.38	60.313	512.158	793.63	395.87	164.923	438.265	311.206	594.172	377.142
	WBGene00000739	col-166	T07H6.3	319.038	226.808	340.658	897.865	446.092	261.54	239.208	376.246	326.673	300.917	591.926	318.163	449.382	408.988	442.115
	WBGene00000740	col-167	T10E10.2	167.48	69.352	150.808	198.673	146.578	76.9141	61.0797	150.584	222.413	127.748	173.087	153.71	156.744	252.627	184.042
	WBGene00000741	col-168	T10E10.1	59.9322	17.2636	32.3434	53.4272	40.7416	32.2648	19.8062	56.5494	70.6952	44.8289	40.8225	49.0328	42.6353	49.1689	45.4149
	WBGene00000742	col-169	T10E10.5	45.5124	31.8483	51.6728	106.055	58.7721	33.7314	29.1343	50.2304	39.3434	38.1099	78.3792	37.3256	48.1333	51.8064	53.9111
	WBGene00000743	col-170	T10E10.6	76.3047	17.2636	54.3522	72.1428	55.0158	43.6716	21.4673	71.3294	90.8587	56.8317	63.6831	63.908	51.8677	81.9482	65.3517
	WBGene00000745	col-172	F38B6.5	26.4363	22.9189	22.2002	15.6763	21.8079	30.1464	20.3173	20.7776	17.5816	22.2057	19.0505	27.2711	16.5977	20.3458	20.8163
	WBGene00000746	col-173	F41C6.5	142.245	94.9497	92.2456	65.1044	98.6362	113.09	95.0697	84.0744	80.0393	93.0683	90.762	132.499	80.395	89.1069	98.1907
	WBGene00000747	col-174	F46C8.2	49.2676	17.8589	32.152	13.1169	28.0988	32.9166	14.5671	33.3085	52.0071	33.1998	21.2277	49.8592	31.5356	44.4593	36.7704
	WBGene00000748	col-175	C35B8.1	1538.86	1146.24	1032.69	573.623	1072.85	1341.11	1073.11	1083.97	1116.37	1153.64	1024.1	1383.25	867.747	1068.34	1085.86
	WBGene00000749	col-176	ZC373.7	26.1359	69.9473	97.2215	357.195	137.625	41.2273	60.4408	55.05	21.393	44.5278	187.103	18.3184	167.325	99.2798	118.007
	WBGene00000751	col-178	C34F6.2	112.655	1.78589	122.675	10.8774	61.9982	25.0948	8.17804	146.407	237.167	104.212	25.5821	92.6941	203.736	180.851	125.716
	WBGene00000752	col-179	C34F6.3	6.30866	0.297648	20.6691	1.43966	7.17877	0.651814	1.27782	32.2374	41.3106	18.8694	1.90505	5.37158	50.8304	22.2296	20.0842
	WBGene00000753	col-180	C44C10.1	309.425	66.6731	240.183	193.074	202.339	146.658	76.6691	317.448	464.99	251.441	188.872	277.531	236.517	402.771	276.423
	WBGene00000754	col-181	W03G11.1	542.394	67.5661	426.588	59.8257	274.093	217.869	69.2577	644.32	850.678	445.531	189.28	490.191	678.845	687.046	511.341
	WBGene00000755	col-182	R09A8.4	102.741	97.9262	74.4471	60.7855	83.9749	100.216	116.154	81.504	66.6379	91.128	92.3949	95.4488	69.9177	69.7031	81.8661
	WBGene00000757	col-184	F15A2.1	287.494	60.7202	237.121	38.3908	155.932	122.378	50.346	356.54	459.826	247.273	107.907	279.597	356.746	357.181	275.358
	WBGene00000759	col-186	E03G2.4	15.7716	8.92944	15.3105	6.87836	11.7225	14.5029	13.8004	10.8172	17.9504	14.2677	9.11702	17.3543	12.3445	9.79611	12.153
	WBGene00000761	coq-1	C24A11.9	45.9631	60.7202	41.9124	66.3841	53.7449	48.5602	45.7459	41.7694	42.9089	44.7461	51.9806	40.7689	46.9922	44.836	46.1444
	WBGene00000762	coq-2	F57B9.4	18.7758	19.6448	21.626	20.1552	20.0504	17.436	22.4896	20.5634	22.4995	20.7471	20.6834	19.558	22.4069	22.0412	21.1724
	WBGene00000763	coq-3	Y57G11C.11	17.4239	26.7883	15.6932	23.5144	20.855	19.0656	21.4673	21.4202	19.1799	20.2833	19.0505	21.4863	18.2574	20.7225	19.8792
	WBGene00000764	coq-4	T03F1.2	9.9136	12.5012	7.08109	10.5575	10.0133	12.0586	8.94473	9.1036	10.3276	10.1086	10.6138	12.6714	13.0707	7.53547	10.9728
	WBGene00000765	coq-5	ZK652.9	52.8725	61.9108	54.3522	61.4253	57.6402	53.7747	61.3353	42.4121	45.9826	50.8762	55.7907	47.5178	52.9051	61.4141	54.4069
	WBGene00000766	coq-6	K07B1.2	44.6112	52.386	45.74	47.6686	47.6015	46.2788	46.7681	42.6263	42.0483	44.4304	46.6737	38.0142	42.2203	45.9664	43.2187
	WBGene00000767	coq-8	C35D10.4	104.243	139.597	111.766	134.048	122.414	122.215	135.704	116.74	105.735	120.099	117.433	108.12	111.827	121.321	114.675
	WBGene00000768	cor-1	R01H10.3	77.5063	74.7096	67.9402	66.7041	71.7151	67.9516	57.8852	63.8323	55.9414	61.4026	68.8539	64.0457	61.1002	63.8631	64.4657
	WBGene00000770	cpb-1	C40H1.1	59.3314	77.3885	59.9022	50.068	61.6725	68.1146	68.6188	53.3364	51.8841	60.4885	51.5724	56.0572	56.3284	48.7922	53.1875
	WBGene00000771	cpb-2	C30B5.3	30.9425	28.2766	34.6399	28.9531	30.703	32.7537	29.3898	34.8079	39.4664	34.1044	25.0378	38.152	31.1206	32.0257	31.584
	WBGene00000772	cpb-3	B0414.5	81.8623	77.9838	106.599	85.5795	88.0062	92.8835	85.8694	111.278	122.21	103.06	74.2969	105.503	101.142	110.771	97.9284
	WBGene00000773	cpf-1	F28C6.3	40.105	31.5507	40.7641	40.7902	38.3025	39.7607	42.168	45.0896	47.9498	43.742	40.006	41.5953	44.295	49.3573	43.8134
	WBGene00000774	cpf-2	F56A8.6	39.2038	43.159	44.4004	43.6696	42.6082	43.1827	49.0682	41.6623	46.3515	45.0662	47.4901	49.446	44.71	48.7922	47.6096
	WBGene00000775	cpin-1	F38E11.3	10.965	12.5012	11.8656	13.9167	12.3121	11.5697	10.0948	11.3527	11.803	11.2051	17.8258	9.64129	14.4192	9.23095	12.7793
	WBGene00000776	cpl-1	T03E6.7	1573.26	1668.61	1576.6	1272.34	1522.7	1672.56	1517.54	1396.06	1143.05	1432.3	1421.03	1472.09	1328.02	1340.94	1390.52
	WBGene00000777	cpn-1	F43G9.9	101.539	83.6391	124.015	96.9368	101.533	102.335	97.3697	117.811	122.088	109.901	86.4076	123.684	114.316	111.337	108.936
	WBGene00000778	cpn-2	D1069.2	46.8643	52.6837	34.4485	33.592	41.8971	45.627	44.2125	37.6996	27.4174	38.7391	40.006	42.8349	31.7431	26.3741	35.2395
	WBGene00000779	cpn-3	F28H1.2	478.707	477.13	393.288	374.151	430.819	457.737	417.463	389.955	406.958	418.028	446.462	446.667	424.797	428.768	436.673
	WBGene00000780	cpn-4	F49D11.8	71.1977	80.6626	62.3902	62.705	69.2389	73.818	79.0969	73.043	75.6131	75.3928	78.2431	78.7831	70.7476	67.2541	73.757
	WBGene00000781	cpr-1	C52E4.1	290.048	766.444	639.977	717.269	603.434	575.389	789.564	553.82	335.034	563.452	581.312	400.664	548.968	469.083	500.007
	WBGene00000783	cpr-3	T10H4.12	13.819	23.8118	33.8744	34.5517	26.5142	14.6658	20.8284	20.2421	13.5243	17.3152	50.4838	17.9053	34.4402	22.6064	31.3589
	WBGene00000784	cpr-4	F44C4.3	123.92	463.736	759.399	1021.52	592.143	305.701	555.851	607.263	263.847	433.166	547.021	233.044	806.854	588.332	543.813
	WBGene00000785	cpr-5	W07B8.5	650.392	1414.42	1117.86	1562.51	1186.29	788.858	1024.17	747.673	467.572	757.069	914.424	662.632	972.727	748.084	824.467
	WBGene00000786	cpr-6	C25B8.3	1349.45	1141.78	1039.2	749.741	1070.04	1219.06	1039.51	997.219	1013.71	1067.37	1017.16	1218.93	899.179	1034.62	1042.47
	WBGene00000787	cps-6	C41D11.8	44.9116	62.8037	56.0746	66.5441	57.5835	47.0936	52.0072	49.5878	46.3515	48.76	53.4774	48.0687	55.6022	51.618	52.1916
	WBGene00000788	cpz-1	F32B5.8	806.006	624.465	562.468	373.351	591.573	687.664	553.423	522.868	506.546	567.625	556.819	746.649	482.889	550.089	584.111
	WBGene00000789	cpz-2	M04G12.2	337.363	356.285	304.87	316.884	328.85	328.026	325.716	282.64	259.052	298.858	334.336	305.491	287.036	290.869	304.433
	WBGene00000792	crb-1	F11C7.4	42.2079	44.9448	39.8072	33.592	40.138	45.627	47.0237	39.7345	33.196	41.3953	43.4079	34.8464	35.3738	32.9677	36.6489
	WBGene00000793	crh-1	Y41C4A.4	15.9218	24.7048	30.4296	20.6351	22.9228	22.3246	21.5951	21.7415	19.3029	21.241	24.0853	24.1032	21.7844	21.6645	22.9094
	WBGene00000794	crn-1	Y47G6A.8	52.2717	73.2214	56.266	50.8678	58.1567	52.1451	63.252	53.0151	51.5153	54.9819	55.5186	50.1347	58.9217	43.3289	51.976
	WBGene00000795	crn-2	CD4.2	15.0206	15.4777	16.8415	16.4761	15.954	16.6213	13.6727	14.3516	16.8439	15.3723	13.8796	14.5997	15.0416	18.6503	15.5428
	WBGene00000796	crn-3	C14A4.4	103.792	111.32	100.475	98.2165	103.451	108.853	99.2865	117.811	121.596	111.887	99.1986	112.941	108.196	113.22	108.389
	WBGene00000798	crn-5	C14A4.5	17.8745	10.7153	20.095	18.0757	16.6901	23.9542	14.8227	15.9581	23.1143	19.4623	18.9144	17.0789	17.4276	18.4619	17.9707
	WBGene00000799	crn-6	K04H4.6	22.6811	16.3706	17.607	17.9157	18.6436	19.2285	19.1673	19.8137	17.3357	18.8863	21.6359	16.3902	15.6641	17.52	17.8025
	WBGene00000800	cars-1	Y23H5A.7	241.682	287.826	237.504	222.667	247.419	264.637	277.67	226.519	228.561	249.347	245.887	245.164	229.67	207.225	231.987
	WBGene00000801	cars-2	Y23H5A.1	4.50618	3.57178	5.93281	11.8372	6.46198	7.007	9.20029	7.38998	4.05729	6.91364	12.5189	4.40745	5.91292	6.78192	7.4053
	WBGene00000802	crt-1	Y38A10A.5	2046.71	2428.21	2123.94	2449.97	2262.21	1963.92	2127.31	1745	1550.99	1846.8	2242.65	1889.42	1789.23	1922.86	1961.04
	WBGene00000803	csb-1	F53H4.1	5.40742	2.97648	5.55004	3.19924	4.28329	7.33291	5.87796	2.57043	6.02446	5.45144	4.62655	3.44332	7.05401	6.78192	5.47645
	WBGene00000804	csc-1	Y48E1B.12	19.5268	18.4542	25.2623	19.3554	20.6497	17.599	18.6561	26.9895	28.7699	23.0036	16.329	21.624	27.2824	28.6348	23.4676
	WBGene00000812	csk-1	Y48G1C.2	60.3828	56.2555	57.6056	54.227	57.1177	57.5226	54.5628	55.4784	56.0644	55.907	61.5059	57.8477	54.0462	64.6167	59.5041
	WBGene00000813	csn-1	Y59A8A.1	56.4775	58.339	54.5435	59.3458	57.1765	60.2928	64.6576	66.8311	59.0151	62.6992	63.4109	66.2494	55.0835	56.1392	60.2208
	WBGene00000814	csn-2	B0025.2	82.0125	87.8062	72.1506	70.5431	78.1281	78.0548	87.6583	76.256	78.5639	80.1332	72.9362	79.4718	72.3036	73.8476	74.6398
	WBGene00000815	csn-3	Y38C1AA.2	53.173	59.8272	59.5194	53.9071	56.6067	52.9599	53.4128	61.1548	63.1954	57.6807	59.7369	64.4589	57.5732	58.0231	59.948
	WBGene00000816	csn-4	Y55F3AM.15	46.4137	41.6707	50.9073	46.7088	46.4251	52.1451	47.0237	47.7671	45.4908	48.1067	42.1832	41.8707	50.4154	48.0386	45.627
	WBGene00000817	csn-5	B0547.1	42.0577	42.8613	44.4004	46.069	43.8471	41.5532	42.168	43.376	51.8841	44.7453	42.1832	46.9668	44.9175	45.4012	44.8672
	WBGene00000818	csn-6	Y67H2A.6	39.6544	43.159	41.1469	48.6284	43.1472	45.627	47.0237	45.9464	42.786	45.3458	45.5851	44.7631	49.1706	48.0386	46.8894
	WBGene00000822	csq-1	F40E10.3	416.521	457.485	432.521	418.14	431.167	426.612	423.98	409.555	349.05	402.299	444.421	409.204	404.153	389.772	411.888
	WBGene00000829	ctb-1	MTCE.21	1768.38	2233.85	1816.01	1941.14	1939.84	1872.66	1768.37	1540.86	1421.03	1650.73	1715.22	1652.79	1562.46	1369.38	1574.97
	WBGene00000830	ctl-1	Y54G11A.6	3.60495	12.7989	5.74142	5.59866	6.93597	10.1031	13.0337	10.2817	6.14741	9.8915	7.89235	6.3357	6.32786	6.78192	6.83446
	WBGene00000831	ctl-2	Y54G11A.5	89.0722	120.845	86.3128	110.534	101.691	89.6245	110.787	75.3992	70.4493	86.5649	97.4296	96.1374	74.5858	90.8024	89.7388
	WBGene00000832	ctn-1	Y23H5A.5	35.4486	42.8613	42.2952	43.6696	41.0687	42.042	41.6569	32.0232	32.8272	37.1373	46.6737	32.7804	36.2037	31.4606	36.7796
	WBGene00000833	cts-1	T20G5.2	1058.8	1357.27	1049.53	1175.24	1160.21	1189.56	1302.61	1019.28	960.102	1117.89	1272.84	1128.17	1054.68	1086.43	1135.53
	WBGene00000834	cua-1	Y76A2A.2	91.1751	85.7226	102.006	102.376	95.3198	82.7804	77.1802	99.9254	115.94	93.9565	85.4551	85.6697	87.8639	102.294	90.3207
	WBGene00000835	cuc-1	ZK652.11	63.9878	54.1719	47.6538	54.0671	54.9702	64.3667	49.8349	57.192	66.7609	59.5386	55.5186	51.9252	58.0919	62.5444	57.02
	WBGene00000836	cul-1	D2045.6	122.568	122.036	126.311	116.292	121.802	127.43	131.104	118.133	130.571	126.809	132.401	124.786	128.113	124.9	127.55
	WBGene00000837	cul-2	ZK520.4	183.402	168.766	172.817	155.163	170.037	160.998	159.344	162.044	182.209	166.149	153.629	180.705	160.271	165.592	165.049
	WBGene00000838	cul-3	Y108G3AL.1	174.239	149.717	174.539	173.239	167.933	186.256	170.972	180.68	192.414	182.58	175.537	177.4	172.097	191.024	179.014
	WBGene00000839	cul-4	F45E12.3	61.5845	57.7437	66.2178	67.024	63.1425	69.4182	60.6964	62.2258	66.392	64.6831	54.43	73.687	62.1375	64.6167	63.7178
	WBGene00000840	cul-5	ZK856.1	57.0783	69.9473	57.9884	71.6629	64.1692	63.7148	64.1465	71.4365	74.9984	68.574	65.316	67.489	63.1749	76.2966	68.0691
	WBGene00000841	cul-6	K08E7.7	4.80659	9.52474	4.40176	5.27874	6.00296	5.54042	7.28356	8.46099	6.27036	6.88883	11.9746	6.06024	10.2698	6.40515	8.67745
	WBGene00000843	cup-2	F25D7.1	106.346	108.939	95.8818	88.9387	100.026	97.6092	105.931	90.2863	87.4161	95.3107	101.784	98.8921	88.9013	91.1792	95.1891
	WBGene00000845	cup-4	C02C2.3	20.428	22.9189	11.2915	12.477	16.7789	14.9917	16.1005	17.5646	12.5407	15.2994	16.4651	14.5997	12.2408	17.1432	15.1122
	WBGene00000846	cup-5	R13A5.1	30.3416	30.9554	31.1951	32.3123	31.2011	33.7314	34.1177	33.844	34.6714	34.0911	33.6105	37.1878	37.0336	38.6193	36.6128
	WBGene00000853	cut-6	M142.2	5.10701	10.4177	6.12419	6.87836	7.13181	8.14768	12.7782	6.64027	1.10653	7.16817	8.43665	6.06024	4.25315	3.39096	5.53525
	WBGene00000854	cux-7	C07H6.8	35.4486	36.0154	35.9796	36.7912	36.0587	37.1534	38.8457	35.4505	36.1468	36.8991	34.9713	36.6369	36.3074	30.707	34.6557
	WBGene00000857	cwn-1	K10B4.6	13.819	16.6683	12.8225	11.8372	13.7867	11.0808	14.6949	12.6379	8.60637	11.755	13.6075	11.9827	11.4109	7.1587	11.04
	WBGene00000858	cwn-2	W01B6.1	9.61319	13.3942	10.9087	14.0766	11.9982	13.1992	16.7394	9.4249	7.62279	11.7466	12.1107	9.91675	10.4773	5.27483	9.44488
	WBGene00000863	cya-1	ZK507.6	33.9466	26.7883	30.2382	34.8717	31.4612	32.2648	30.4121	37.4854	39.7123	34.9686	32.7941	34.4332	39.6269	33.1561	35.0026
	WBGene00000865	cyb-1	ZC168.4	97.1833	70.5426	110.427	92.4579	92.6526	88.3208	78.2025	115.776	161.431	110.933	76.8823	110.599	129.981	136.58	113.511
	WBGene00000866	cyb-2.1	Y43E12A.1	5.70783	5.35766	13.0139	8.63794	8.17933	7.82177	7.79469	13.4947	20.4094	12.3802	9.79739	8.81489	19.0873	15.2593	13.2397
	WBGene00000867	cyb-2.2	H31G24.4	15.321	9.22709	22.2002	15.6763	15.6061	16.2954	9.20029	20.6705	33.9337	20.025	11.9746	22.7259	28.216	30.8954	23.453
	WBGene00000868	cyb-3	T06E6.2	54.0742	55.9578	65.2609	60.3056	58.8996	61.2705	52.9017	63.8323	90.4899	67.1236	60.4173	60.1892	76.0381	80.2527	69.2243
	WBGene00000869	cyc-1	C54G4.8	553.81	617.917	569.167	598.417	584.828	563.656	558.407	508.195	493.76	531.004	556.955	530.546	519.3	526.353	533.288
	WBGene00000871	cye-1	C37A2.4	58.1298	70.8402	73.4902	63.3449	66.4513	70.233	60.4408	75.3992	72.9083	69.7453	64.0913	78.2322	69.0878	70.2683	70.4199
	WBGene00000872	cyk-1	F11H8.4	64.2882	58.339	72.342	47.5086	60.6195	66.811	63.6353	73.3643	67.9903	67.9502	52.7971	76.8548	58.818	65.9354	63.6013
	WBGene00000874	cyk-3	ZK328.1	77.2059	111.32	90.1404	95.1772	93.461	91.9058	91.2362	89.2153	95.1619	91.8798	106.275	81.8132	89.2125	92.3095	92.4024
	WBGene00000875	cyk-4	K08E3.6	115.959	101.796	113.297	102.056	108.277	121.237	107.976	115.562	113.112	114.472	90.2177	124.51	113.487	122.64	112.714
	WBGene00000876	cyl-1	C52E4.6	58.8808	61.3155	62.1988	53.5872	58.9956	58.8262	51.3683	56.2281	67.3756	58.4496	55.2464	64.7344	62.2413	69.1379	62.84
	WBGene00000877	cyn-1	Y49A3A.5	171.385	180.077	177.601	166.52	173.896	163.768	162.155	145.872	134.997	151.698	168.189	157.842	153.425	138.653	154.527
	WBGene00000878	cyn-2	ZK520.5	36.8005	19.9424	42.6779	33.272	33.1732	33.8943	24.2785	42.8405	51.2694	38.0707	31.5694	46.2782	44.71	44.4593	41.7542
	WBGene00000879	cyn-3	Y75B12B.5	220.653	247.941	221.428	217.708	226.932	240.031	229.752	223.413	206.184	224.845	228.47	230.978	238.073	230.585	232.026
	WBGene00000880	cyn-4	F59E10.2	39.5042	40.7778	40.19	48.3085	42.1951	40.9013	44.7236	39.199	48.5645	43.3471	34.427	41.4575	46.266	53.5018	43.9131
	WBGene00000881	cyn-5	F31C3.1	813.066	858.714	736.816	728.466	784.266	774.355	781.897	652.674	609.7	704.657	785.561	748.026	634.55	710.03	719.542
	WBGene00000882	cyn-6	F42G9.2	81.1113	220.557	157.889	245.701	176.315	137.044	196.528	110.207	48.5645	123.086	202.888	81.5378	142.947	117.742	136.279
	WBGene00000883	cyn-7	Y75B12B.2	851.368	882.229	837.483	801.888	843.242	817.864	783.047	761.81	800.147	790.717	802.298	816.479	786.419	828.336	808.383
	WBGene00000884	cyn-8	D1009.2	19.677	22.3236	16.2674	21.115	19.8457	21.3469	22.234	15.851	14.5079	18.485	22.7245	19.8335	17.5313	12.0568	18.0365
	WBGene00000885	cyn-9	T27D1.1	23.4321	22.6212	26.2192	23.0345	23.8268	18.9026	19.1673	23.348	26.5568	21.9937	16.4651	21.624	23.3405	27.5045	22.2335
	WBGene00000886	cyn-10	B0252.4	12.3169	10.7153	12.2484	10.7174	11.4995	8.96245	11.8837	12.2095	14.8767	11.9831	10.3417	12.9469	11.5146	10.9264	11.4324
	WBGene00000887	cyn-11	T01B7.4	27.0371	26.193	24.6881	19.8353	24.4384	28.028	21.9785	24.2049	23.606	24.4543	24.0853	23.9655	24.3778	22.418	23.7117
	WBGene00000888	cyn-12	C34D4.12	21.6297	27.6813	26.4106	22.3946	24.529	18.9026	22.6174	20.4563	22.4995	21.119	22.5884	23.5523	26.3488	16.9548	22.3611
	WBGene00000889	cyn-13	Y116A8C.34	52.1215	57.1484	50.3332	51.3477	52.7377	52.9599	47.2793	47.3387	50.0399	49.4044	45.5851	49.0328	45.1249	49.5457	47.3221
	WBGene00000890	sig-7	F39H2.2	30.7922	27.086	27.1761	26.2337	27.822	22.8135	26.8342	32.3445	29.1387	27.7827	25.446	30.9899	29.0459	29.7651	28.8117
	WBGene00000891	cyn-15	Y87G2A.6	65.7903	78.5791	63.5384	71.3429	69.8127	68.6034	70.5356	69.6157	69.3428	69.5244	65.9963	62.8061	65.5608	67.8192	65.5456
	WBGene00000892	cyn-16	Y17G7B.9	31.5433	31.5507	34.2572	33.432	32.6958	35.3609	35.9067	32.0232	30.737	33.507	31.2972	29.7503	33.1953	31.0838	31.3317
	WBGene00000893	cyn-17	ZC250.1	115.358	105.665	90.1404	57.2663	92.1075	107.386	108.103	97.7833	62.9495	94.0557	91.9866	113.629	76.7642	70.0799	88.1151
	WBGene00000894	dab-1	M110.5	148.103	112.809	140.856	120.611	130.595	140.792	133.788	158.617	205.446	159.661	126.414	156.878	143.881	162.955	147.532
	WBGene00000895	dac-1	B0412.1	12.4671	1.78589	5.35866	2.23946	5.46278	9.45131	4.60015	8.46099	12.5407	8.76329	5.85122	7.43757	6.32786	11.8684	7.87125
	WBGene00000896	dad-1	F57B10.10	103.342	122.036	81.911	95.9771	100.816	108.527	113.726	97.462	86.6785	101.598	113.486	105.09	94.7105	89.6721	100.74
	WBGene00000897	daf-1	F29C4.1	15.7716	23.5142	10.5259	19.9952	17.4517	12.0586	17.7617	14.9942	14.139	14.7384	22.0441	14.4619	16.1827	15.6361	17.0812
	WBGene00000898	daf-2	Y55D5A.5	56.3273	54.7672	72.7247	67.1839	62.7508	51.4933	62.102	60.1908	60.2446	58.5077	67.7653	50.9611	54.5649	51.618	56.2273
	WBGene00000899	daf-3	F25E2.5	20.5782	21.133	19.1381	24.6341	21.3709	21.3469	19.2951	21.6344	23.9749	21.5628	22.5884	18.8694	19.3985	25.4322	21.5721
	WBGene00000900	daf-4	C05D2.1	24.4836	30.0624	26.9847	38.3908	29.9804	26.3985	36.1623	28.0605	23.9749	28.649	38.101	25.6183	31.4318	29.7651	31.2291
	WBGene00000901	daf-5	W01G7.1	39.354	44.3495	55.1177	48.7883	46.9024	47.4195	48.3015	40.9126	36.6386	43.3181	48.0344	37.601	42.739	50.8644	44.8097
	WBGene00000902	daf-6	F31F6.5	27.1873	36.3131	22.5829	35.3515	30.3587	36.5016	26.962	16.922	15.6144	24	27.8954	29.888	20.1247	18.2735	24.0454
	WBGene00000903	daf-7	B0412.2	6.00824	8.0365	9.9518	6.71839	7.67873	6.6811	6.13353	5.99766	6.8851	6.42435	8.7088	8.26396	11.9296	8.66579	9.39203
	WBGene00000904	daf-8	R05D11.1	18.1749	18.7518	16.6501	21.5948	18.7929	21.8358	23.7674	19.9208	15.9833	20.3768	22.4524	20.5222	14.523	20.3458	19.4608
	WBGene00000905	daf-9	T13C5.1	5.40742	5.35766	4.21038	8.31801	5.82337	4.5627	5.11127	3.74854	3.68844	4.27774	8.84487	4.13198	5.18677	4.33289	5.62413
	WBGene00000908	daf-12	F11A1.3	39.2038	61.3155	50.7159	57.5862	52.2054	53.2858	56.7351	47.7671	34.9173	48.1763	63.2748	43.5235	46.9922	40.3148	48.5263
	WBGene00000910	daf-14	F01G10.8	11.2655	12.5012	11.8656	12.9569	12.1473	9.28835	8.94473	8.67519	10.6965	9.40119	12.791	12.6714	10.6848	11.8684	12.0039
	WBGene00000911	daf-15	C10C5.6	147.803	176.505	155.593	158.202	159.526	167.353	152.444	152.512	165.488	159.449	143.967	152.47	148.134	148.637	148.302
	WBGene00000912	daf-16	R13H8.1	112.204	127.096	140.282	147.485	131.767	108.853	96.0919	124.88	114.465	111.072	102.056	100.545	107.47	110.206	105.069
	WBGene00000913	daf-18	T07A9.6	53.6236	46.4331	59.5194	56.1466	53.9307	54.5894	51.8794	68.9731	84.0965	64.8846	48.3066	59.3628	68.2579	63.1096	59.7592
	WBGene00000914	daf-19	F33H1.1	11.4157	12.2036	9.9518	17.5958	12.7917	17.599	12.5226	12.6379	8.36048	12.78	18.6423	9.36582	12.8632	11.68	13.1378
	WBGene00000915	daf-21	C47E8.5	2378.51	2330.88	2439.15	2279.62	2357.04	2296.67	2187.37	2228.35	2400.07	2278.11	2310.01	2479.46	2214.65	2401.37	2351.37
	WBGene00000917	daf-25	Y48G1A.3	26.8869	30.3601	28.3244	30.3927	28.991	25.5837	33.4788	28.7031	31.9665	29.933	26.2625	24.5164	26.8675	29.5767	26.8058
	WBGene00000920	daf-28	Y116F11B.1	10.0638	5.95296	10.7173	10.3975	9.2829	6.51814	8.30582	7.17578	6.14741	7.03679	6.39552	6.3357	9.43993	9.79611	7.99182
	WBGene00000923	daf-31	K07H8.3	71.9487	62.5061	65.0695	68.1437	66.917	81.3138	69.7689	72.4004	80.654	76.0343	79.1956	73.5493	76.0381	58.5883	71.8428
	WBGene00000928	dao-2	M03A1.7	125.272	469.093	258.556	411.102	316.006	294.457	476.371	172.968	57.7856	250.395	380.057	139.799	227.181	167.099	228.534
	WBGene00000929	dao-3	K07E3.3	110.251	132.453	91.48	73.7424	101.982	118.467	109.381	90.6076	89.6292	102.021	91.3063	114.043	81.7435	88.7302	93.9557
	WBGene00000930	dao-4	ZC373.6	257.303	330.389	234.824	139.967	240.621	326.559	307.699	205.206	91.8423	232.826	252.419	243.649	188.799	129.233	203.525
	WBGene00000931	dao-5	C25A1.10	451.67	412.838	431.947	392.066	422.13	452.196	404.046	433.224	523.759	453.306	416.253	497.49	427.39	508.079	462.303
	WBGene00000933	dap-3	C14A4.2	93.8788	91.0803	89.1835	85.2596	89.8505	84.084	86.1249	81.7182	74.8754	81.7006	85.0468	84.8433	85.478	75.7315	82.7749
	WBGene00000935	daz-1	F56D1.7	129.478	119.952	147.746	115.492	128.167	120.912	134.554	134.412	159.956	137.458	119.474	142.002	140.976	141.855	136.077
	WBGene00000936	dbl-1	T25F10.2	10.5144	12.5012	11.8656	13.4368	12.0795	15.9694	14.8227	11.4598	15.4915	14.4359	14.4239	14.1865	16.1827	14.8826	14.9189
	WBGene00000937	dbr-1	C55B7.8	39.0536	62.2084	50.1418	47.8286	49.8081	35.035	42.168	44.9825	40.5729	40.6896	35.3795	40.3557	51.6603	43.3289	42.6811
	WBGene00000938	dcp-66	C26C6.5	62.1853	84.532	73.6816	84.2998	76.1747	71.0478	74.8801	77.0057	65.6543	72.147	74.9773	69.6927	70.1252	64.805	69.9001
	WBGene00000939	dcr-1	K12H4.8	132.932	150.312	172.626	137.567	148.359	145.355	148.738	149.942	150.734	148.692	139.069	144.068	136.516	139.971	139.906
	WBGene00000940	dcs-1	Y113G7A.9	49.568	44.6472	43.2521	43.6696	45.2842	50.5156	48.1737	46.8032	41.4335	46.7315	42.4554	46.2782	36.5149	39.3728	41.1553
	WBGene00000941	ddp-1	Y39A3CR.4	73.4508	60.4225	54.7349	53.1073	60.4289	54.4265	74.2412	56.9778	52.0071	59.4132	59.7369	57.71	62.2413	56.3276	59.004
	WBGene00000942	deb-1	ZC477.9	267.066	358.963	309.08	328.881	315.998	319.715	340.922	292.707	251.798	301.286	325.355	300.12	278.633	288.797	298.226
	WBGene00000950	deg-1	C47C12.6	10.8148	2.97648	7.27247	5.91859	6.74559	8.63654	9.96698	8.03259	6.27036	8.22662	7.6202	6.88663	8.29884	9.04256	7.96206
	WBGene00000951	deg-3	K03B8.9	5.55763	9.82238	6.88971	4.95881	6.80713	7.33291	6.90022	7.38998	7.62279	7.31147	8.43665	7.29983	5.70545	7.72386	7.29145
	WBGene00000955	des-2	T26H10.1	8.56175	9.82238	7.08109	7.03832	8.12588	10.1031	8.30582	7.92548	9.58996	8.9811	6.80375	8.12623	8.1951	7.34708	7.61804
	WBGene00000958	dgk-1	C09E10.2	20.5782	23.8118	12.8225	22.0747	19.8218	23.4653	28.7509	18.6356	19.4258	22.5694	25.5821	22.175	20.9546	18.4619	21.7934
	WBGene00000959	dgk-2	F46H6.2	67.8932	63.399	67.7488	69.1035	67.0361	67.7887	75.0079	62.8684	62.9495	67.1536	63.8191	63.0816	59.9591	55.7625	60.6556
	WBGene00000961	dgn-1	T21B6.1	106.045	117.869	99.1353	89.0987	103.037	100.379	117.304	98.2117	102.908	104.701	103.417	106.192	91.2872	99.6566	100.138
	WBGene00000962	dhc-1	T21E12.4	660.006	744.715	717.869	580.821	675.853	747.631	734.234	764.167	765.229	752.815	717.523	738.385	706.024	703.624	716.389
	WBGene00000963	dhp-1	R06C7.3	24.784	41.3731	34.6399	43.6696	36.1166	38.457	46.8959	36.5215	17.9504	34.9562	48.5787	29.1993	35.5813	29.7651	35.7811
	WBGene00000964	dhp-2	C47E12.8	42.0577	46.4331	38.4675	52.3075	44.8165	58.3374	59.8019	41.5552	44.7531	51.1119	54.9743	48.6196	43.3614	39.3728	46.582
	WBGene00000965	dhs-1	C01G8.3	21.6297	24.4071	26.0278	23.6743	23.9347	24.7689	26.1953	25.1688	24.7126	25.2114	22.8606	25.8937	31.9505	25.9974	26.6756
	WBGene00000966	dhs-2	F55A12.4	28.2387	20.2401	19.3295	10.8774	19.6714	24.2801	23.2563	13.6018	13.7702	18.7271	22.0441	22.175	13.4856	15.6361	18.3352
	WBGene00000967	dhs-3	T02E1.5	173.939	161.325	119.996	112.453	141.928	158.065	144.649	127.557	119.629	137.475	158.527	149.853	118.362	128.103	138.711
	WBGene00000969	dhs-5	F56D1.5	12.6173	21.133	17.0329	26.3937	19.2942	17.1101	24.023	18.2072	8.72932	17.0174	26.2625	12.5337	18.5686	18.4619	18.9567
	WBGene00000970	dhs-6	C17G10.8	110.251	125.012	105.642	108.294	112.3	107.875	109.126	95.9626	83.8506	99.2035	107.227	108.258	96.3702	94.7585	101.653
	WBGene00000971	dhs-7	E04F6.7	19.2264	21.133	9.56904	9.27778	14.8016	17.9249	17.2505	15.1013	16.3521	16.6572	19.1866	15.7015	13.3819	8.28902	14.1397
	WBGene00000973	dhs-9	Y32H12A.3	34.5474	38.3966	29.8554	32.9521	33.9379	40.7384	43.4458	33.6298	30.737	37.1378	42.1832	34.9841	33.9215	41.4451	38.1335
	WBGene00000974	dhs-11	Y39A1A.11	14.57	12.5012	20.6691	14.7165	15.6142	14.9917	13.5449	17.2433	15.2456	15.2564	12.5189	14.0487	15.0416	13.5638	13.7933
	WBGene00000975	dhs-12	K08F4.9	45.6627	36.3131	45.1659	42.5498	42.4229	42.8568	46.5126	41.7694	42.786	43.4812	46.1294	44.6254	45.2287	42.9522	44.7339
	WBGene00000976	dhs-13	F36H9.3	74.0516	79.1744	80.7627	91.0182	81.2517	63.226	74.6246	69.6157	60.1217	66.897	70.3507	59.3628	75.3119	73.0941	69.5299
	WBGene00000977	dhs-14	R05D8.8	38.1523	43.7543	36.3624	30.0728	37.0854	38.1311	32.0732	29.4528	30.737	32.5986	38.101	29.4748	35.4775	31.4606	33.6285
	WBGene00000981	dhs-18	C45B11.3	18.4753	35.7178	19.1381	24.3142	24.4113	32.1019	37.1845	27.0966	22.7454	29.7821	32.658	22.175	22.4069	26.5625	25.9506
	WBGene00000982	dhs-19	T11F9.11	11.8663	19.0495	17.2243	24.954	18.2735	13.8511	23.1285	20.7776	13.4014	17.7896	19.4587	13.6355	24.1704	12.2451	17.3774
	WBGene00000983	dhs-20	F35B12.2	15.321	24.1095	8.9949	13.4368	15.4655	22.8135	31.3065	9.2107	7.00805	17.5847	26.2625	17.0789	15.0416	9.04256	16.8564
	WBGene00000984	dhs-21	R11D1.11	31.6935	36.3131	33.8744	35.1916	34.2681	22.6505	32.5844	33.3085	38.6057	31.7873	31.0251	22.3127	37.8634	33.3445	31.1364
	WBGene00000985	dhs-22	C15H11.4	59.031	62.8037	61.6246	59.8257	60.8213	68.7664	69.5133	59.8695	65.0396	65.7972	65.0438	62.8061	65.872	59.7186	63.3601
	WBGene00000986	dhs-23	R08H2.1	6.90948	27.9789	4.40176	2.87931	10.5424	20.8581	28.4953	3.85564	4.05729	14.3166	13.1993	18.8694	2.28218	2.8258	9.29416
	WBGene00000987	dhs-24	Y60A3A.10	69.245	72.6261	78.2748	66.3841	71.6325	66.648	64.0187	61.6903	65.2855	64.4106	62.5945	64.3212	66.7019	71.9637	66.3953
	WBGene00000988	dhs-25	F09E10.3	71.3479	142.871	77.5092	124.93	104.165	106.083	102.353	73.4714	53.4825	83.8475	95.3885	63.908	93.8806	61.7908	78.742
	WBGene00000990	dhs-27	C04F6.5	6.45886	19.9424	11.2915	14.3966	13.0223	7.007	9.8392	8.56809	3.93434	7.33716	9.52524	3.44332	9.43993	9.60772	8.00405
	WBGene00000991	dhs-28	M03A8.1	279.233	324.139	234.633	287.611	281.404	314.663	344.372	252.652	243.56	288.812	312.02	281.388	245.023	252.438	272.717
	WBGene00000992	dhs-29	F27D9.6	17.8745	33.3366	27.1761	45.1092	30.8741	27.0503	35.14	25.2759	14.139	25.4013	35.3795	16.6657	31.2244	28.258	27.8819
	WBGene00000993	dhs-30	T25G12.7	29.2902	34.8248	23.7312	31.1925	29.7597	30.4723	29.9009	27.525	24.4667	28.0912	30.3447	22.175	23.6517	25.2438	25.3538
	WBGene00000994	dic-1	F08B4.1	34.5474	28.2766	36.3624	39.8305	34.7542	34.2202	37.8234	38.3422	41.0647	37.8626	33.2023	32.2295	33.1953	38.0541	34.1703
	WBGene00000995	die-1	C18D1.1	47.9157	50.3025	41.5296	44.3094	46.0143	43.0197	51.1127	45.518	26.5568	41.5518	45.313	48.8951	40.768	29.3883	41.0911
	WBGene00000996	dif-1	F49E8.5	128.877	155.968	115.02	120.131	129.999	134.926	146.949	108.601	109.67	125.036	126.822	138.697	113.487	108.888	121.973
	WBGene00000998	dig-1	K07E12.1	208.786	255.68	227.552	132.768	206.197	230.09	243.169	227.59	203.602	226.113	252.147	217.204	217.222	191.589	219.541
	WBGene00001000	dim-1	C18A11.7	866.389	865.56	794.805	774.535	825.322	810.042	810.776	762.989	744.451	782.064	807.333	846.643	720.235	758.822	783.258
	WBGene00001001	dis-3	C04G2.6	129.027	125.905	108.704	115.812	119.862	133.948	117.943	134.733	131.923	129.637	117.433	122.582	118.57	121.698	120.071
	WBGene00001002	div-1	R01H10.1	39.2038	35.1225	38.8503	39.0307	38.0518	38.7829	41.6569	37.5925	37.4992	38.8829	33.4744	39.667	41.7017	32.0257	36.7172
	WBGene00001005	dlc-1	T26A5.9	249.793	244.964	239.992	222.187	239.234	248.504	241.635	240.228	228.069	239.609	261.128	252.189	237.139	259.597	252.513
	WBGene00001006	dlg-1	C25F6.2	184.303	188.114	185.448	162.681	180.136	191.145	186.817	167.827	147.292	173.27	175.265	186.352	148.238	161.636	167.873
	WBGene00001007	dli-1	C39E9.14	89.3726	110.13	90.1404	95.1772	96.205	106.735	97.8809	94.3561	106.719	101.423	89.2652	91.4545	99.8972	102.859	95.869
	WBGene00001008	dlk-1	F33E2.2	63.2368	65.1849	78.0834	72.7826	69.8219	58.6633	63.1242	67.0453	59.0151	61.962	68.5818	59.6383	59.4404	67.6308	63.8228
	WBGene00001016	dna-2	F43G6.1	48.6668	45.8378	51.2901	41.75	46.8862	51.1674	50.346	49.0523	49.917	50.1207	40.9586	48.0687	45.9548	51.4296	46.6029
	WBGene00001017	dnc-1	ZK593.5	193.315	201.805	190.424	192.914	194.615	183.486	195.762	195.674	205.569	195.123	189.961	198.611	196.371	196.487	195.357
	WBGene00001018	dnc-2	C28H8.12	56.7779	49.7072	48.4193	51.9876	51.723	64.3667	59.0352	53.1222	56.925	58.3623	53.3414	54.1289	53.4238	51.618	53.128
	WBGene00001019	dnj-1	B0035.14	79.0084	71.7332	63.9212	65.2644	69.9818	62.4112	71.0467	74.114	73.523	70.2737	64.7717	70.1059	73.5484	71.0218	69.862
	WBGene00001020	dnj-2	B0035.2	79.459	70.8402	66.6005	59.3458	69.0614	72.1884	70.7911	62.44	55.6955	65.2788	63.0027	64.1834	53.6312	54.6322	58.8624
	WBGene00001021	dnj-3	C01G10.12	4.50618	6.54826	4.9759	6.07855	5.52722	6.51814	7.028	4.92665	5.65562	6.0321	8.98095	3.85652	7.05401	4.89806	6.19738
	WBGene00001022	dnj-4	C01G8.4	9.46298	11.013	10.3346	11.5172	10.5819	10.429	10.7337	9.2107	11.5571	10.4826	11.0221	8.81489	12.2408	7.91224	9.9975
	WBGene00001023	dnj-5	C04A2.7	141.344	136.918	154.253	148.764	145.32	139.977	151.677	161.401	176.799	157.464	140.565	146.134	163.072	169.925	154.924
	WBGene00001025	dnj-7	C55B6.2	97.1833	113.404	109.661	112.613	108.215	93.5353	106.059	106.994	94.0553	100.161	105.05	95.4488	95.9553	90.614	96.767
	WBGene00001026	dnj-8	C56C10.13	67.8932	66.9708	69.854	68.9435	68.4154	63.226	67.2132	79.2548	67.8674	69.3904	62.5945	69.555	70.5401	69.3263	68.004
	WBGene00001027	dnj-9	F11G11.7	70.1462	63.1014	63.5384	68.6236	66.3524	63.8778	58.9074	59.4411	60.4905	60.6792	68.3096	58.2609	56.9508	61.0373	61.1397
	WBGene00001028	dnj-10	F22B7.5	71.1977	75.0073	66.9833	67.1839	70.0931	65.9962	67.7244	64.6891	58.5233	64.2332	66.2685	62.2552	72.1999	58.0231	64.6867
	WBGene00001029	dnj-11	F38A5.13	235.073	226.212	209.753	214.029	221.267	210.862	215.951	209.383	234.093	217.572	198.397	228.636	209.546	202.704	209.821
	WBGene00001030	dnj-12	F39B2.10	295.756	282.766	275.971	290.97	286.366	293.642	268.342	256.186	279.338	274.377	276.912	283.592	265.252	253.38	269.784
	WBGene00001031	dnj-13	F54D5.8	183.402	151.503	154.636	179.157	167.174	162.139	153.466	153.797	155.284	156.171	170.23	167.207	156.329	160.694	163.615
	WBGene00001032	dnj-14	K02G10.8	30.642	32.146	29.8554	36.7912	32.3587	34.3832	36.5456	28.7031	32.4583	33.0226	32.7941	37.3256	33.0916	32.5909	33.9505
	WBGene00001033	dnj-15	K08D10.2	15.0206	10.4177	16.6501	16.3161	14.6011	16.4583	16.7394	21.7415	15.3685	17.5769	14.0157	14.1865	16.1827	15.8245	15.0524
	WBGene00001034	dnj-16	R74.4	59.6318	46.4331	52.0556	47.6686	51.4473	43.5086	43.1903	54.8358	57.6627	49.7993	48.4427	45.7273	52.0752	60.4721	51.6793
	WBGene00001035	dnj-17	T03F6.2	41.1565	43.159	44.7831	39.6705	42.1923	38.9459	42.168	39.6274	44.8761	41.4044	37.8288	42.5594	41.8054	45.9664	42.04
	WBGene00001036	dnj-18	T04A8.9	8.86216	13.3942	14.1622	14.3966	12.7038	14.8288	15.8449	11.3527	16.4751	14.6254	11.9746	10.6054	11.5146	8.66579	10.6901
	WBGene00001037	dnj-19	T05C3.5	355.688	315.805	310.228	328.402	327.531	307.819	300.926	284.139	314.993	301.969	313.517	330.283	292.015	324.59	315.101
	WBGene00001038	dnj-20	T15H9.7	493.127	519.396	497.207	477.966	496.924	465.069	470.876	488.595	510.358	483.725	461.022	438.816	456.851	480.575	459.316
	WBGene00001039	dnj-21	T19B4.4	19.3766	21.4307	25.2623	21.4349	21.8761	17.2731	15.7172	16.4936	18.934	17.1045	20.4112	21.8995	14.9379	18.6503	18.9747
	WBGene00001040	dnj-22	T23B12.7	30.642	29.7648	34.4485	31.9924	31.7119	31.2871	34.1177	30.5238	37.991	33.4799	28.5757	31.4031	37.241	32.7793	32.4998
	WBGene00001041	dnj-23	T24H10.3	22.5309	19.0495	33.3003	26.3937	25.3186	24.1171	24.5341	23.348	31.7206	25.93	26.1264	27.822	27.5936	29.7651	27.8268
	WBGene00001042	dnj-24	W03A5.7	45.9631	47.326	37.702	34.3918	41.3457	37.4793	39.7401	51.837	58.0315	46.772	38.5092	39.3916	39.3157	53.6902	42.7267
	WBGene00001043	dnj-25	W07A8.3	105.745	80.6626	72.1506	73.7424	83.0752	100.868	73.219	91.8928	109.055	93.7588	84.3665	100.269	76.5568	79.876	85.2672
	WBGene00001044	dnj-26	Y39C12A.8	5.10701	3.86942	6.31557	6.39847	5.42262	4.07384	5.87796	6.85447	7.00805	5.95358	4.21832	6.61117	9.75113	7.1587	6.93483
	WBGene00001045	dnj-27	Y47H9C.5	63.0866	97.9262	82.1024	91.0182	83.5333	75.9364	99.7976	59.2269	47.9498	70.7277	89.2652	63.357	61.5151	59.3418	68.3698
	WBGene00001046	dnj-28	Y54E10BL.4	26.1359	20.8354	30.4296	19.0354	24.1091	31.2871	18.6561	30.3096	31.4747	27.9319	22.9967	24.7919	28.216	30.8954	26.725
	WBGene00001047	dnj-29	Y63D3A.6	424.783	405.397	371.087	358.794	390.015	388.807	397.146	343.259	345.238	368.613	367.13	387.855	335.895	349.269	360.037
	WBGene00001048	dnj-30	Y71F9B.16	30.1914	32.4436	35.9796	31.9924	32.6518	26.8873	24.4063	26.6682	29.1387	26.7751	23.4049	27.1333	28.8385	20.7225	25.0248
	WBGene00001049	dog-1	F33H2.1	39.0536	47.326	45.74	44.1494	44.0673	43.9975	46.7681	44.0186	38.7287	43.3782	46.2655	43.2481	38.5896	39.1844	41.8219
	WBGene00001050	dom-3	F54C1.2	17.7243	10.12	12.4398	16.636	14.23	13.0363	17.7617	14.9942	15.9833	15.4438	16.6011	15.5638	19.1911	19.4038	17.69
	WBGene00001051	cks-1	C09G4.3	34.247	43.159	41.9124	35.0316	38.5875	43.8345	34.1177	39.5203	41.5565	39.7573	41.9111	39.2538	39.9382	46.7199	41.9557
	WBGene00001053	dop-2	K09G1.4	7.81072	7.4412	10.1432	4.15901	7.38853	7.007	7.28356	7.28288	9.9588	7.88306	7.48412	5.92251	6.4316	5.08644	6.23117
	WBGene00001054	dpf-1	T23F1.7	36.6503	19.3471	19.3295	13.2768	22.1509	24.1171	18.9117	25.0617	31.3518	24.8606	22.7245	32.6426	23.5479	29.3883	27.0759
	WBGene00001055	dpf-2	C27C12.7	15.1708	15.4777	23.3485	30.0728	21.0174	17.436	19.934	26.2398	25.6962	22.3265	19.0505	18.5939	32.158	25.9974	23.9499
	WBGene00001056	dpf-3	K02F2.1	179.346	200.317	182.96	187.795	187.605	198.803	183.878	179.394	180.734	185.702	173.768	179.328	168.57	181.228	175.723
	WBGene00001057	dpf-4	F01F1.5	91.9261	100.605	95.6904	104.615	98.2091	97.7721	94.5585	99.497	89.6292	95.3642	92.8031	90.9036	99.4823	88.5418	92.9327
	WBGene00001058	dpf-5	R11E3.8	147.352	158.349	143.153	168.44	154.323	128.733	142.732	157.332	155.898	146.174	149.138	152.057	151.869	148.26	150.331
	WBGene00001059	dpf-6	F44B9.1	45.9631	106.558	71.0023	74.7021	74.5564	98.7499	123.948	64.7962	20.9012	77.0989	78.7874	50.6856	56.7433	38.2425	56.1147
	WBGene00001060	dpf-7	R11E3.7	36.0495	27.9789	31.9606	35.9914	32.9951	32.5907	32.7121	35.3434	37.2533	34.4749	33.2023	34.9841	36.5149	32.4025	34.2759
	WBGene00001061	dpl-1	T23G7.1	42.2079	43.159	45.5486	46.3889	44.3261	48.2343	41.2735	43.5902	45.3679	44.6165	31.5694	45.1763	41.3904	47.2851	41.3553
	WBGene00001063	dpy-1	M01E10.2	3.90536	5.65531	6.50695	20.1552	9.0557	5.70337	6.77244	6.74737	2.82781	5.51275	13.7436	3.16785	4.25315	7.1587	7.08082
	WBGene00001064	dpy-2	T14B4.6	32.5947	184.244	125.737	216.588	139.791	72.1884	156.149	84.3957	14.262	81.7489	149.41	35.535	92.947	69.1379	86.7576
	WBGene00001065	dpy-3	EGAP7.1	25.535	128.882	98.7525	161.561	103.683	60.2928	113.215	56.9778	16.2292	61.6786	115.119	24.3787	68.0505	53.5018	65.2626
	WBGene00001066	dpy-4	Y41E3.2	2646.78	2162.71	2065	1374.23	2062.18	2359.24	2055.63	1977.41	2052	2111.07	2028.33	2569.82	1699.39	2144.22	2110.44
	WBGene00001067	dpy-5	F27C1.8	2399.69	1959.42	1891.61	1246.74	1874.36	2137.3	1825.87	1775.31	1735.78	1868.57	1732.51	2200.83	1503.13	1787.6	1806.02
	WBGene00001068	dpy-6	F16F9.2	11.5659	31.8483	34.2572	138.527	54.0496	19.2285	33.0955	32.8801	7.86868	23.2682	84.7747	9.64129	54.5649	32.2141	45.2987
	WBGene00001069	dpy-7	F46C8.6	27.1873	169.362	123.058	194.514	128.53	77.8918	152.316	69.937	18.1963	79.5853	149.002	37.601	84.9593	64.2399	83.9506
	WBGene00001070	dpy-8	C31H2.2	49.7182	242.881	168.607	310.326	192.883	128.896	246.363	108.601	31.8436	128.926	209.691	56.1949	131.225	107.38	126.123
	WBGene00001071	dpy-9	T21D12.2	23.1317	135.727	100.284	182.196	110.335	57.3597	123.565	58.5843	17.4586	64.2419	117.161	26.5824	76.9717	56.516	69.3077
	WBGene00001072	dpy-10	T14B4.7	33.6462	231.272	148.129	272.575	171.406	81.9656	171.228	84.0744	22.2536	89.8803	183.157	37.601	117.636	80.0644	104.615
	WBGene00001073	dpy-11	F46E10.9	604.129	807.519	507.733	592.498	627.97	716.996	743.562	463.748	296.428	555.184	705.821	572.83	448.863	418.784	536.574
	WBGene00001074	dpy-13	F30B5.1	2576.94	2043.06	1979.64	1305.13	1976.19	2333.98	1944.2	1909.29	1859.96	2011.86	1991.18	2434.56	1639.64	2012.16	2019.39
	WBGene00001077	dpy-18	Y47D3B.10	555.913	411.647	388.312	321.363	419.309	425.798	403.535	388.135	426.015	410.871	425.098	497.077	308.198	447.607	419.495
	WBGene00001078	dpy-19	F22B7.10	7.81072	22.026	13.7794	22.8745	16.6227	12.3845	13.6727	12.5308	5.16382	10.9379	16.6011	11.845	12.4483	7.72386	12.1546
	WBGene00001079	dpy-20	T22B3.1	12.9177	22.6212	20.2864	23.3544	19.7949	28.5169	37.5679	19.064	8.72932	23.4695	26.3985	16.6657	21.2658	16.0129	20.0857
	WBGene00001080	dpy-21	Y59A8B.1	56.1771	55.6602	56.8401	51.3477	55.0063	51.6563	47.6626	48.0884	39.7123	46.7799	47.4901	43.9367	47.5108	36.1703	43.777
	WBGene00001081	dpy-22	F47A4.2	129.027	135.727	121.718	124.29	127.691	136.555	133.788	137.518	124.178	133.01	132.537	129.882	132.055	125.466	129.985
	WBGene00001082	dpy-23	R160.1	57.3787	72.3285	60.0936	81.7405	67.8853	67.9516	78.458	61.369	46.5974	63.594	69.6704	64.1834	61.2039	59.7186	63.6941
	WBGene00001085	dpy-26	C25G4.5	85.4673	102.093	97.2215	106.854	97.9091	94.0242	101.714	105.495	110.162	102.849	100.015	103.024	98.6524	98.1495	99.9603
	WBGene00001086	dpy-27	R13G10.1	59.782	83.3414	63.9212	77.5815	71.1565	74.7957	76.7969	62.6542	47.2121	65.3647	67.4932	63.357	62.4487	61.2257	63.6312
	WBGene00001087	dpy-28	Y39A1B.3	60.2326	63.6967	71.0023	61.9052	64.2092	64.3667	60.5686	69.937	65.7773	65.1624	65.452	69.0041	59.7516	66.6889	65.2242
	WBGene00001088	dpy-30	ZK863.6	81.1113	81.2579	81.911	79.0211	80.8253	85.5506	84.0804	82.3608	79.4245	82.8541	78.5152	73.4115	79.98	72.7173	76.156
	WBGene00001089	dre-1	K04A8.6	157.116	173.231	150.234	171.479	163.015	181.041	175.956	129.164	91.5964	144.439	178.53	155.776	141.391	125.466	150.291
	WBGene00001090	drh-1	F15B10.2	49.7182	65.4826	48.4193	52.9473	54.1419	59.1521	57.7574	49.6949	59.0151	56.4049	55.3825	55.644	48.3407	48.4154	51.9457
	WBGene00001091	drh-2	C01B10.1	73.3006	72.0308	64.4953	85.4196	73.8116	81.3138	83.0582	72.7217	67.3756	76.1173	78.7874	55.9195	68.1542	63.2979	66.5397
	WBGene00001093	drp-1	T12E12.4	91.1751	101.796	102.58	107.014	100.641	93.0465	100.053	94.9987	95.4078	95.8765	99.0625	82.3642	99.3786	103.989	96.1987
	WBGene00001094	dars-1	B0464.1	343.521	328.603	322.094	349.197	335.854	347.743	339.772	332.228	326.181	336.481	351.209	339.236	318.883	321.765	332.773
	WBGene00001095	dars-2	F10C2.6	26.5865	29.4671	19.5208	32.4722	27.0117	30.6353	32.7121	26.1327	28.524	29.501	25.9903	25.756	27.8011	26.7509	26.5746
	WBGene00001099	dsc-4	K02D7.4	208.486	220.855	252.623	250.02	232.996	224.876	228.091	257.578	226.102	234.162	231.736	212.246	235.583	235.483	228.762
	WBGene00001101	dsh-1	C34F11.9	33.7964	41.6707	31.0037	32.9521	34.8557	29.9835	33.4788	35.0221	34.4255	33.2275	37.0124	25.8937	34.2327	31.2722	32.1028
	WBGene00001102	dsh-2	C27A2.6	20.5782	22.3236	28.5157	22.7146	23.533	21.5099	22.7452	26.7753	33.4419	26.1181	22.4524	25.3428	26.3488	27.5045	25.4121
	WBGene00001110	duo-1	F38B7.5	25.0844	18.7518	19.1381	21.9148	21.2223	21.3469	24.1508	23.4552	24.5896	23.3856	17.0094	23.5523	21.4732	19.7806	20.4539
	WBGene00001112	duo-3	Y106G6H.12	42.3581	36.3131	45.9314	45.4291	42.5079	43.3456	46.6404	42.5192	49.4252	45.4826	40.5503	47.6555	46.681	41.8219	44.1772
	WBGene00001113	dur-1	F25H8.5	151.258	187.221	137.029	166.68	160.547	156.598	172.378	135.911	111.514	144.1	170.91	147.099	130.084	132.247	145.085
	WBGene00001115	dyb-1	F47G6.1	16.0721	9.82238	8.42076	12.637	11.738	12.5474	12.0115	9.3178	11.1883	11.2662	15.5125	11.9827	8.09137	7.34708	10.7334
	WBGene00001116	dyc-1	C33G3.1	24.3334	25.3001	21.2433	25.114	23.9977	21.9987	27.3453	18.9569	20.7782	22.2698	27.6232	19.2826	21.577	24.3019	23.1962
	WBGene00001123	dyf-7	C43C3.3	8.86216	5.06002	11.6742	4.95881	7.63881	10.2661	7.92247	11.674	10.8194	10.1705	5.9873	9.09036	10.581	9.9845	8.91079
	WBGene00001130	dyn-1	C02C6.1	89.5228	101.498	90.1404	91.978	93.2848	91.9058	90.3417	82.6821	75.6131	85.1357	91.9866	90.9036	75.7269	85.716	86.0833
	WBGene00001131	dys-1	F15D3.1	263.612	298.541	248.03	217.708	256.973	263.822	280.864	234.016	209.504	247.051	264.802	237.589	212.035	210.428	231.213
	WBGene00001132	alp-1	T11B7.4	325.346	372.06	289.368	332.241	329.754	325.581	376.317	330.835	294.83	331.891	367.811	310.863	314.111	296.521	322.326
	WBGene00001134	eat-3	D2013.5	133.834	131.56	135.306	129.729	132.607	129.711	122.543	136.34	138.071	131.666	119.474	134.703	127.18	133.378	128.683
	WBGene00001137	eat-6	B0365.3	1176.86	1283.46	1220.82	1448.29	1282.36	1140.35	1170.1	1137.95	1138.99	1146.85	1255.16	1126.1	1165.05	1217.54	1190.96
	WBGene00001145	eat-16	C16C2.2	37.1009	38.9919	28.7071	36.9512	35.4378	39.2718	39.8679	35.8789	37.6221	38.1602	38.2371	32.5049	30.3945	29.0116	32.537
	WBGene00001148	eat-20	H30A04.1	111.904	132.453	101.24	79.501	106.275	130.2	136.982	94.8916	68.9739	107.762	114.167	130.984	88.5901	90.614	106.089
	WBGene00001149	bcat-1	K02A4.1	506.495	365.214	372.236	280.893	381.209	449.589	351.783	411.59	449.13	415.523	350.121	468.291	388.904	392.221	399.884
	WBGene00001150	ech-1	C29F3.1	24.6338	14.8824	8.61214	8.15805	14.0716	26.7244	27.6009	9.6391	14.7538	19.6795	31.7055	21.2108	13.0707	11.68	19.4167
	WBGene00001151	ech-2	F38H4.8	38.7532	36.6107	33.3003	33.9119	35.644	34.8721	39.3568	38.8777	31.5977	36.1761	38.6453	35.1218	34.4402	34.6632	35.7176
	WBGene00001152	ech-3	F43H9.1	12.0165	11.6083	12.8225	13.9167	12.591	13.1992	12.5226	10.603	10.5735	11.7246	13.1993	8.53943	13.2781	11.3032	11.58
	WBGene00001153	ech-4	R06F6.9	145.85	151.205	154.062	149.564	150.17	154.806	138.771	125.415	118.03	134.256	139.069	140.35	140.665	128.668	137.188
	WBGene00001154	ech-5	F56B3.5	57.3787	68.459	67.3661	69.5834	65.6968	67.9516	73.7301	53.979	59.384	63.7612	67.9014	69.6927	68.6729	58.7767	66.2609
	WBGene00001155	ech-6	T05G5.6	792.788	1085.52	966.09	1136.37	995.192	878.646	863.166	842.993	808.015	848.205	652.343	798.023	979.055	889.751	829.793
	WBGene00001156	ech-7	Y105E8A.4	53.3232	76.4955	82.2938	80.9407	73.2633	72.0255	80.3748	62.0116	49.917	66.0822	67.0849	63.6325	75.0007	54.8205	65.1347
	WBGene00001157	ech-8	F01G10.2	9.61319	19.9424	16.4588	16.3161	15.5826	20.6951	18.5284	14.3516	9.83585	15.8527	18.5062	15.7015	13.3819	12.8103	15.1
	WBGene00001158	ech-9	F01G10.3	0.450618	0.892944	9.9518	9.91763	5.30325	4.88861	5.11127	12.745	1.84422	6.14728	7.0759	3.58105	11.2034	6.59354	7.11348
	WBGene00001159	eff-1	C26D10.5	11.5659	24.7048	14.1622	27.0335	19.3666	22.9765	22.3618	18.6356	9.09816	18.268	20.8195	16.2525	13.0707	18.6503	17.1982
	WBGene00001160	efk-1	F42A10.4	54.0742	70.5426	79.9972	80.4608	71.2687	58.8262	72.8356	57.7275	60.9823	62.5929	68.99	65.5608	64.9384	67.0657	66.6387
	WBGene00001161	efl-1	Y102A5C.18	19.5268	12.7989	20.8605	18.0757	17.8155	24.9319	19.8062	20.0279	19.4258	21.0479	17.2815	19.6958	19.1911	20.5342	19.1756
	WBGene00001162	efl-2	Y48C3A.17	10.6646	8.0365	10.1432	10.7174	9.89044	8.63654	10.0948	13.3876	10.5735	10.6731	12.791	10.4677	11.9296	9.04256	11.0577
	WBGene00001163	efn-2	C43F9.8	9.16257	12.5012	13.588	15.9962	12.812	13.0363	14.8227	13.7089	12.1719	13.4349	13.6075	9.64129	11.0997	10.1729	11.1303
	WBGene00001166	eftu-2	ZK328.2	248.14	250.322	248.795	251.78	249.759	252.904	276.136	253.187	236.798	254.756	259.631	267.477	228.944	232.658	247.177
	WBGene00001167	eef-2	F25H5.4	5922.03	6839.65	6182.94	6382.31	6331.73	6240.63	6110.4	5612.64	5782.25	5936.48	6070.3	6238.19	5588.23	6247.09	6035.95
	WBGene00001168	eef-1A.1	F31E3.5	8635.35	10079.8	9436.8	9133.66	9321.41	8852.78	8532.63	7907.6	8362.32	8413.83	8444.13	8764.34	7722.48	9475.29	8601.56
	WBGene00001169	eef-1A.2	R03G5.1	1898.15	2183.55	1593.44	2001.6	1919.18	1916.82	2069.55	1602.34	1568.45	1789.29	2240.07	1959.11	1536.94	1766.13	1875.56
	WBGene00001171	egl-2	F16B3.1	4.35598	8.92944	9.18628	4.95881	6.85763	6.35519	9.32807	7.49708	9.58996	8.19257	8.7088	6.88663	5.49798	4.14451	6.30948
	WBGene00001172	egl-3	C51E3.7	123.319	151.503	158.655	152.284	146.44	140.303	149.888	139.017	134.751	140.99	143.423	151.506	148.757	119.814	140.875
	WBGene00001173	egl-4	F55A8.2	281.636	327.115	336.065	383.428	332.061	299.998	334.277	299.133	294.83	307.059	319.096	284.693	341.186	330.054	318.757
	WBGene00001177	egl-8	B0348.4	113.556	111.023	123.058	119.651	116.822	113.253	120.498	125.523	121.842	120.279	136.483	113.905	124.897	127.915	125.8
	WBGene00001178	egl-9	F22E12.4	27.3375	26.193	30.6209	27.6734	27.9562	29.1687	38.2068	26.6682	24.3437	29.5968	38.7814	26.5824	31.2244	22.0412	29.6573
	WBGene00001179	egl-10	F28C1.2	33.6462	35.7178	30.0468	29.433	32.2109	33.0796	34.7567	36.5215	36.0238	35.0954	35.6516	34.7086	36.8261	30.3303	34.3792
	WBGene00001182	egl-13	T22B7.1	35.4486	45.5401	39.2331	44.6293	41.2128	48.0713	51.1127	38.5564	25.0814	40.7055	45.8572	34.8464	39.0045	31.0838	37.698
	WBGene00001184	egl-15	F58A3.2	35.4486	51.7907	41.1469	54.8669	45.8133	43.1827	64.7854	41.2339	24.7126	43.4786	62.0502	37.601	42.0129	36.1703	44.4586
	WBGene00001186	egl-18	F55A8.1	2.85392	5.65531	8.9949	7.67816	6.29557	5.86633	10.7337	5.03375	3.19665	6.2076	8.30057	5.78477	6.22413	7.34708	6.91414
	WBGene00001187	egl-19	C48A7.1	82.4631	93.1638	81.7196	78.8611	84.0519	105.594	102.225	87.0732	82.4982	94.3477	90.2177	90.4904	75.0007	72.1521	81.9652
	WBGene00001188	egl-20	W08D2.1	10.6646	11.9059	11.8656	10.7174	11.2884	13.6881	10.9892	10.2817	13.1555	12.0286	12.5189	11.1563	9.02499	9.79611	10.6241
	WBGene00001189	egl-21	F01D4.4	120.916	134.835	132.053	128.929	129.183	119.282	138.26	136.554	120.612	128.677	139.069	125.612	142.325	131.871	134.719
	WBGene00001190	egl-23	Y37A1B.11	9.31278	10.12	7.65523	8.95786	9.01148	11.5697	10.3503	12.9592	9.71291	11.148	7.21197	8.53943	11.6184	8.4774	8.96179
	WBGene00001193	egl-26	C23H3.1	16.6729	8.0365	8.80352	7.5182	10.2578	16.1324	16.995	15.2084	14.139	15.6187	14.2879	19.8335	14.108	15.8245	16.0135
	WBGene00001194	egl-27	C04A2.3	83.9652	88.4014	87.2697	89.5786	87.3037	95.8167	88.9361	95.7484	89.1374	92.4097	88.5848	74.5134	86.9303	91.9327	85.4903
	WBGene00001196	egl-30	M01D7.7	253.398	258.061	264.68	220.587	249.181	232.698	208.668	205.848	186.512	208.432	226.293	215.138	199.38	186.503	206.828
	WBGene00001208	egl-44	F28B12.2	41.7573	42.8613	44.7831	57.7462	46.787	50.1897	50.9849	49.9091	50.0399	50.2809	49.2591	44.9009	44.1913	53.3134	47.9162
	WBGene00001209	egl-45	C27D11.1	517.911	569.401	544.287	504.519	534.029	529.11	541.412	512.479	544.292	531.823	497.49	561.812	482.266	525.599	516.792
	WBGene00001214	ego-1	F26A3.3	86.9693	92.2709	97.7956	83.5	90.134	85.8765	87.6583	89.5366	89.0145	88.0215	75.9298	91.4545	83.1958	84.9624	83.8856
	WBGene00001215	ego-2	Y53H1C.2	127.675	117.571	129.756	100.456	118.865	139.488	121.648	117.918	106.473	121.382	120.971	125.75	110.167	100.787	114.419
	WBGene00001224	ehs-1	ZK1248.3	51.0701	62.5061	59.9022	62.865	59.0858	50.0267	58.6519	55.7997	61.4741	56.4881	57.0154	57.0213	56.5358	64.805	58.8444
	WBGene00001225	eif-3.B	Y54E2A.11	368.906	410.754	364.58	369.192	378.358	374.956	375.806	352.041	359.255	365.515	363.32	390.472	344.194	363.21	365.299
	WBGene00001226	eif-3.C	T23D8.4	631.466	653.04	589.836	605.295	619.909	638.289	626.514	560.567	602.077	606.862	603.628	653.679	541.292	602.838	600.359
	WBGene00001227	eif-3.D	R08D7.3	297.708	331.282	288.22	310.486	306.924	331.61	328.527	297.955	305.157	315.813	305.08	322.295	290.874	294.26	303.127
	WBGene00001228	eif-3.E	B0511.10	234.772	252.405	234.059	233.224	238.615	242.801	261.569	220.843	208.028	233.31	248.065	224.504	201.351	221.543	223.866
	WBGene00001229	eif-3.F	D2013.7	198.422	200.019	185.065	191.634	193.785	205.159	186.05	172.861	181.226	186.324	184.245	183.047	178.529	166.722	178.136
	WBGene00001230	eif-3.G	F22B5.2	142.245	157.753	148.703	140.606	147.327	154.806	153.338	144.587	142.128	148.715	143.559	156.464	144.503	147.695	148.056
	WBGene00001231	eif-3.H	C41D11.2	169.432	162.813	142.579	159.482	158.577	159.532	154.233	150.691	153.316	154.443	165.331	175.609	141.08	133.566	153.897
	WBGene00001232	eif-3.I	Y74C10AR.1	256.252	266.693	247.647	255.139	256.432	243.941	255.564	219.879	228.561	236.986	234.865	239.93	217.118	226.629	229.636
	WBGene00001233	eif-3.K	T16G1.11	116.71	126.5	96.4559	106.854	111.63	114.23	116.409	97.0336	112.743	110.104	112.806	117.073	103.321	109.264	110.616
	WBGene00001234	eif-6	C47B2.5	111.603	141.383	119.039	121.891	123.479	107.06	116.026	110.635	108.071	110.448	106.275	114.043	114.316	114.728	112.34
	WBGene00001235	elb-1	Y41C4A.10	15.321	22.3236	19.1381	21.4349	19.5544	20.0433	19.4228	17.4575	18.1963	18.78	20.1391	17.9053	18.05	23.7367	19.9578
	WBGene00001236	elc-1	Y82E9BR.15	31.6935	28.2766	35.0227	30.7127	31.4263	29.0057	38.5901	30.2025	26.188	30.9966	31.7055	35.3973	31.0169	31.2722	32.348
	WBGene00001239	elo-1	F56H11.4	357.791	368.786	365.729	419.9	378.051	359.964	330.955	345.83	350.894	346.911	406.32	349.428	385.377	384.497	381.406
	WBGene00001240	elo-2	F11E6.5	165.227	218.771	169.946	214.189	192.033	178.76	208.412	188.712	173.726	187.403	223.299	189.933	191.184	169.548	193.491
	WBGene00001241	elo-3	D2024.3	162.974	188.114	160.569	140.286	162.986	201.899	195.762	170.291	147.292	178.811	168.733	178.639	165.977	160.882	168.558
	WBGene00001242	elo-4	C40H1.4	36.6503	67.5661	44.209	39.0307	46.864	51.4933	56.6073	29.9883	21.5159	39.9012	38.6453	30.9899	35.4775	27.3161	33.1072
	WBGene00001243	elo-5	F41H10.7	229.064	241.69	243.819	254.179	242.188	199.618	209.818	265.718	240.118	228.818	227.109	217.204	257.575	257.525	239.853
	WBGene00001244	elo-6	F41H10.8	401.951	456.89	462.759	452.212	443.453	442.256	437.525	472.316	430.933	445.758	445.101	419.809	438.386	433.101	434.099
	WBGene00001245	elo-7	F56H11.3	18.1749	9.22709	20.4777	12.3171	15.0492	21.3469	15.7172	15.7439	20.4094	18.3043	17.4176	19.1448	16.079	17.3316	17.4933
	WBGene00001246	elo-8	Y47D3A.30	7.5103	2.38118	9.37766	5.91859	6.29693	5.37747	1.91673	6.85447	17.7045	7.9633	2.58542	6.61117	12.8632	15.4477	9.37688
	WBGene00001247	elo-9	Y53F4B.2	31.2429	25.5977	28.7071	19.1954	26.1858	33.4055	21.4673	29.5599	49.1793	33.403	19.7309	32.6426	26.7637	24.6787	25.954
	WBGene00001248	elp-1	F38A6.2	20.5782	13.6918	19.5208	14.3966	17.0469	21.3469	17.6339	16.2794	24.5896	19.9625	15.9208	18.8694	15.4566	20.5342	17.6952
	WBGene00001249	elt-1	W09C2.1	7.66051	8.63179	9.9518	10.8774	9.28038	9.1254	6.77244	10.4959	11.3112	9.42624	11.2942	8.12623	7.15775	10.3613	9.23487
	WBGene00001250	elt-2	C33D3.1	40.7058	51.1955	31.7692	37.4311	40.2754	36.0127	42.0402	33.5227	28.6469	35.0556	40.2782	25.8937	33.714	44.0825	35.9921
	WBGene00001251	elt-3	K02B9.4	15.4712	24.7048	23.3485	34.0719	24.3991	20.6951	32.4566	24.5262	17.3357	23.7534	22.4524	15.8393	35.8925	20.5342	23.6796
	WBGene00001258	emb-4	Y80D3A.2	193.616	211.925	207.265	183.636	199.111	205.973	206.495	191.497	219.217	205.796	197.309	197.784	185.998	192.531	193.405
	WBGene00001259	emb-5	T04A8.14	280.285	290.802	261.426	309.206	285.43	301.301	307.954	296.456	309.215	303.731	296.099	301.772	292.43	267.698	289.5
	WBGene00001262	emb-8	K10D2.6	191.212	205.972	178.558	179.477	188.805	217.054	221.318	181.001	155.161	193.633	213.093	200.952	176.454	176.518	191.754
	WBGene00001263	emb-9	K04H4.1	1784	1694.21	1579.08	1163.56	1555.21	1670.27	1603.15	1663.82	1703.32	1660.14	1574.93	1689.84	1463.29	1624.84	1588.23
	WBGene00001281	emb-27	F10B5.6	48.2162	48.5166	48.4193	45.7491	47.7253	45.1381	39.7401	46.589	50.5317	45.4997	47.3541	44.3499	45.9548	38.8077	44.1166
	WBGene00001284	emb-30	F54C8.3	71.4981	67.2684	80.3799	73.5824	73.1822	74.6327	75.1357	87.2874	95.8996	83.2389	65.452	71.4833	76.5568	84.774	74.5665
	WBGene00001303	emo-1	F32D8.6	377.768	367.298	309.463	310.486	341.254	377.237	353.828	295.492	285.854	328.103	360.735	333.175	304.464	334.01	333.096
	WBGene00001309	emr-1	M01D7.6	33.1955	29.4671	30.6209	31.9924	31.319	36.3386	29.3898	32.2374	29.5076	31.8684	33.0662	28.7861	34.9589	33.3445	32.5389
	WBGene00001320	ent-1	ZK809.4	115.358	119.059	111.001	126.69	118.027	114.393	103.759	115.883	138.563	118.15	106.411	120.792	118.985	123.393	117.395
	WBGene00001324	eor-1	R11E3.6	42.0577	44.9448	41.3383	41.91	42.5627	43.6716	48.8127	50.3375	48.6875	47.8773	38.9174	38.2897	40.3531	46.1548	40.9287
	WBGene00001325	eor-2	C44H4.7	18.1749	21.133	18.7553	19.0354	19.2747	23.9542	19.2951	17.993	19.5488	20.1977	19.1866	19.4203	19.7097	20.5342	19.7127
	WBGene00001328	epi-1	K08C7.3	795.491	866.751	717.869	615.053	748.791	825.197	879.267	793.298	795.966	823.432	833.867	836.037	733.306	743.186	786.599
	WBGene00001329	epn-1	T04C10.2	168.381	187.816	160.377	140.446	164.255	181.856	171.1	124.987	102.785	145.182	152.404	171.615	129.877	120.944	143.71
	WBGene00001330	eps-8	Y57G11C.24	145.55	174.422	148.129	187.315	163.854	156.11	164.455	155.939	157.742	158.562	187.375	138.008	151.765	162.201	159.837
	WBGene00001331	erd-2	F09B9.3	183.552	215.497	176.836	168.92	186.201	201.574	195.251	156.475	129.096	170.599	188.872	178.088	152.595	154.1	168.414
	WBGene00001332	eri-1	T07A9.5	24.3334	25.5977	17.0329	26.7136	23.4194	22.9765	22.4896	23.9907	20.0406	22.3743	21.3638	22.7259	24.0666	20.1574	22.0784
	WBGene00001333	erm-1	C01G8.5	517.009	538.148	527.637	567.384	537.545	515.096	521.733	514.835	516.136	516.95	516.676	496.94	495.648	496.022	501.322
	WBGene00001334	ero-1	Y105E8B.8	95.3809	78.8767	92.2456	82.8602	87.3408	71.8625	77.1802	89.7508	85.326	81.0299	84.0943	95.0356	82.0547	91.556	88.1851
	WBGene00001335	erp-1	F35A5.8	11.5659	11.6083	14.3536	10.7174	12.0613	10.2661	10.2225	12.745	13.5243	11.6895	13.6075	12.1205	12.9669	9.04256	11.9344
	WBGene00001336	qars-1	Y41E3.4	291.25	317.59	293.578	283.772	296.548	311.567	302.076	266.146	270.24	287.507	267.795	285.382	258.924	269.393	270.374
	WBGene00001337	ears-1	ZC434.5	449.417	471.474	451.85	455.411	457.038	460.996	485.443	451.538	458.105	464.021	448.639	464.848	444.195	440.448	449.533
	WBGene00001338	ears-2	T07A9.2	26.8869	18.7518	23.1571	31.6724	25.1171	25.2578	24.1508	26.9895	19.6717	24.0174	28.3036	25.2051	23.6517	27.5045	26.1662
	WBGene00001340	etr-1	T01D1.2	86.0681	98.8191	91.2887	91.3382	91.8785	90.1133	92.7696	104.638	99.2192	96.685	97.4296	78.9208	85.6855	95.8888	89.4812
	WBGene00001345	fos-1	F29G9.4	28.389	23.2165	26.9847	33.592	28.0455	24.7689	25.8119	33.2014	33.0731	29.2138	29.5283	33.6068	30.7057	33.9096	31.9376
	WBGene00001352	evl-14	H38K22.1	81.2615	93.1638	94.1594	99.0163	91.9003	82.4545	87.0194	91.2502	91.7193	88.1109	90.3538	89.3885	83.0921	98.1495	90.246
	WBGene00001358	evl-20	F22B5.1	9.61319	6.54826	13.9708	8.95786	9.77253	10.7549	11.8837	9.2107	9.46701	10.3291	11.1581	9.91675	11.7221	12.8103	11.4018
	WBGene00001365	exc-4	Y105E8A.22	31.3931	41.3731	35.5968	35.3515	35.9286	42.205	37.3123	32.5587	28.0322	35.027	39.0535	28.3729	33.8178	24.6787	31.4807
	WBGene00001366	exc-5	C33D9.1	25.8354	32.7413	22.2002	29.9128	27.6724	28.3539	30.2843	22.0628	27.0486	26.9374	30.4808	28.6484	27.075	26.5625	28.1917
	WBGene00001368	exc-7	F35H8.5	46.1133	52.6837	50.9073	47.6686	49.3432	58.0115	58.6519	54.1932	47.0891	54.4864	50.892	55.644	44.8137	48.7922	50.0355
	WBGene00001371	exl-1	F26H11.5	37.2511	26.193	38.8503	28.4732	32.6919	34.7091	33.3511	36.5215	43.2778	36.9649	38.2371	45.865	35.7887	37.6773	39.392
	WBGene00001372	exo-3	R09B3.1	30.1914	19.9424	32.3434	27.3535	27.4577	27.8651	29.3898	21.5273	37.2533	29.0089	28.3036	24.7919	31.8468	33.5328	29.6188
	WBGene00001374	exp-2	F12F3.1	9.9136	6.54826	7.27247	7.83813	7.89311	5.21451	8.4336	10.603	11.5571	8.95206	11.1581	10.7432	7.8839	7.91224	9.42436
	WBGene00001385	far-1	F02A9.2	936.535	965.272	847.243	917.541	916.648	890.215	872.494	773.913	777.278	828.475	938.373	889.065	827.083	887.678	885.55
	WBGene00001386	far-2	F02A9.3	2007.8	2008.23	1711.71	1570.98	1824.68	1885.21	1780	1596.88	1689.18	1737.82	1838.92	1848.92	1633.21	1930.21	1812.82
	WBGene00001387	far-3	F15B9.1	4.50618	7.14355	14.1622	18.2356	11.0119	3.91089	3.83345	4.60535	5.90151	4.5628	3.67402	4.54518	5.91292	9.79611	5.98206
	WBGene00001389	far-5	F15B9.3	5.10701	12.2036	9.37766	14.3966	10.2712	10.429	15.4616	9.6391	5.16382	10.1734	16.329	4.82064	11.5146	8.66579	10.3325
	WBGene00001390	far-6	W02A2.2	100.037	65.4826	79.9972	73.4224	79.7349	95.9796	77.308	82.575	92.3341	87.0492	86.9519	107.569	75.1045	86.6579	89.0709
	WBGene00001391	far-7	K01A2.2	5.25721	14.2871	9.9518	15.6763	11.2931	15.6435	15.3338	7.49708	4.67203	10.7866	13.8796	6.19797	9.75113	6.78192	9.15267
	WBGene00001392	far-8	K02F3.3	98.385	100.01	84.7817	90.0585	93.3087	109.342	114.748	108.708	95.8996	107.174	117.433	95.9997	99.586	98.7146	102.933
	WBGene00001393	fat-1	Y67H2A.8	335.56	428.018	347.739	444.534	388.963	394.348	386.412	350.542	305.034	359.084	406.048	359.896	372.41	335.705	368.515
	WBGene00001394	fat-2	W02A2.1	392.789	560.173	541.799	648.965	535.932	526.666	561.09	528.651	405.36	505.442	508.104	429.726	555.088	494.892	496.953
	WBGene00001395	fat-3	W08D2.4	98.8356	202.401	104.877	149.404	138.879	147.31	178.256	98.9615	75.4902	125.004	133.081	127.816	118.881	86.2811	116.515
	WBGene00001396	fat-4	T13F2.1	194.517	289.314	253.005	335.44	268.069	256	310.254	232.302	179.504	244.515	302.358	201.503	268.779	229.078	250.43
	WBGene00001397	fat-5	W06D12.3	15.4712	10.7153	35.4055	30.0728	22.9162	14.6658	14.1838	26.2398	19.3029	18.5981	7.75627	15.1506	19.3985	22.0412	16.0867
	WBGene00001398	fat-6	VZK822L.1	381.523	434.566	348.887	381.669	386.661	445.026	444.042	372.391	262.617	381.019	428.092	430.277	377.701	316.49	388.14
	WBGene00001399	fat-7	F10D2.9	66.3911	55.9578	56.0746	50.228	57.1629	76.7511	71.0467	71.5436	55.0808	68.6055	59.0565	62.5306	84.0257	50.4876	64.0251
	WBGene00001401	fbf-1	H12I13.4	26.4363	41.0754	37.3193	31.6724	34.1258	36.1757	31.8177	26.6682	29.7535	31.1038	30.4808	35.2596	29.1497	29.3883	31.0696
	WBGene00001402	fbf-2	F21H12.5	47.0145	37.206	41.721	35.8314	40.4432	40.7384	35.6511	36.2002	37.4992	37.5222	31.2972	36.3614	29.2534	30.1419	31.7635
	WBGene00001403	fbl-1	F56H11.1	23.8828	12.5012	32.9175	24.7941	23.5239	16.1324	13.1615	42.1978	56.5562	32.012	20.2752	25.756	36.6186	34.4748	29.2811
	WBGene00001404	fbp-1	K07A3.1	188.509	209.247	169.563	181.077	187.099	177.782	204.195	166.114	134.014	170.526	198.942	169.549	160.997	151.086	170.144
	WBGene00001405	fce-1	C04F12.10	108.449	127.393	105.451	107.174	112.117	106.898	114.748	119.418	102.416	110.87	98.9265	101.371	101.142	109.829	102.817
	WBGene00001406	fce-2	F48F5.5	22.6811	26.7883	22.2002	20.4751	23.0362	21.8358	22.234	18.8498	22.8684	21.447	25.1739	22.0372	20.7471	18.8387	21.6992
	WBGene00001410	feh-1	Y54F10AM.2	22.2305	21.4307	21.0519	19.1954	20.9771	24.443	19.1673	28.9173	31.1059	25.9084	22.7245	26.9956	29.3571	27.3161	26.5983
	WBGene00001411	fem-1	F35D6.1	85.0166	79.472	69.4712	79.501	78.3652	81.9656	83.9527	78.9335	80.654	81.3765	72.9362	78.3699	71.8887	81.3831	76.1445
	WBGene00001412	fem-2	T19C3.8	48.9672	49.1119	50.5245	52.4675	50.2678	47.0936	43.0625	53.3364	51.3923	48.7212	47.4901	45.3141	53.2163	46.1548	48.0438
	WBGene00001413	fem-3	C01F6.4	11.5659	9.52474	8.22938	8.63794	9.48948	7.65882	7.15578	9.2107	16.9668	10.248	8.1645	9.64129	15.1454	12.2451	11.2991
	WBGene00001414	fer-1	F43G9.6	77.8068	76.4955	70.2368	45.5891	67.532	70.5589	73.0912	70.0441	68.3592	70.5134	62.5945	73.5493	58.7143	59.3418	63.55
	WBGene00001423	fib-1	T01C3.7	994.665	838.177	891.069	854.356	894.567	867.239	779.852	783.445	924.693	838.807	861.763	917.3	835.278	966.801	895.285
	WBGene00001425	fis-2	F13B9.8	9.01237	13.9895	11.4828	17.7558	13.0601	12.5474	10.6059	9.3178	9.09816	10.3923	15.7847	10.6054	15.3528	15.0709	14.2035
	WBGene00001426	fkb-1	F36H1.1	151.408	167.278	153.105	140.127	152.979	156.435	151.549	137.625	119.874	141.371	165.059	145.583	144.503	137.899	148.261
	WBGene00001427	fkb-2	Y18D10A.19	229.365	237.523	215.495	219.947	225.583	192.285	208.795	183.25	195.979	195.078	216.359	226.846	197.927	224.557	216.422
	WBGene00001428	fkb-3	C05C8.3	373.112	388.728	255.493	259.938	319.318	370.068	354.083	242.584	178.521	286.314	306.169	333.038	232.264	252.25	280.93
	WBGene00001429	fkb-4	ZC455.10	102.891	70.2449	85.7386	73.5824	83.1143	91.9058	71.3023	62.5471	62.5806	72.0839	63.1388	74.5134	58.818	64.9934	65.3659
	WBGene00001430	fkb-5	C50F2.6	278.782	616.131	344.485	445.813	421.303	454.152	614.375	262.933	135.735	366.799	484.019	278.22	290.77	247.54	325.137
	WBGene00001431	fkb-6	F31D4.3	258.805	245.262	249.369	236.903	247.585	249.319	247.002	224.912	252.904	243.534	240.444	253.153	236.932	234.541	241.268
	WBGene00001432	fkb-7	B0511.1	3.90536	18.1565	10.1432	18.8755	12.7701	8.47359	14.6949	8.35389	3.0737	8.64902	8.7088	6.19797	8.50631	4.89806	7.07778
	WBGene00001433	fkb-8	Y18D10A.25	8.56175	14.5848	9.18628	8.95786	10.3227	10.1031	10.8615	10.603	8.11458	9.92054	10.6138	8.67716	10.0623	7.91224	9.3164
	WBGene00001438	fkh-6	B0286.5	10.8148	11.013	13.588	10.7174	11.5333	11.2438	10.3503	10.2817	9.58996	10.3664	10.3417	10.7432	11.3072	7.91224	10.0761
	WBGene00001439	fkh-7	F26D12.1	11.5659	24.7048	18.5639	25.5939	20.1071	15.9694	20.9562	17.8859	15.8603	17.668	19.7309	14.0487	23.6517	19.969	19.3501
	WBGene00001441	fkh-9	K03C7.2	91.7759	60.1249	80.5713	58.0661	72.6346	72.5143	58.6519	97.5691	115.325	86.0152	74.9773	92.4186	93.9843	96.8308	89.5528
	WBGene00001443	fli-1	B0523.5	89.2224	90.7826	100.858	82.2203	90.7708	95.8167	94.1752	101.853	91.2275	95.7682	91.3063	95.7242	90.4573	87.0347	91.1306
	WBGene00001444	flp-1	F23B2.5	24.033	23.5142	29.8554	33.1121	27.6287	32.2648	27.6009	33.5227	33.9337	31.8305	30.4808	33.6068	30.9132	31.2722	31.5682
	WBGene00001446	flp-3	W07E11.2	7.96092	9.52474	9.9518	14.7165	10.5385	8.47359	13.8004	13.4947	11.6801	11.8622	15.1043	9.91675	10.581	18.0851	13.4218
	WBGene00001447	flp-4	C18D1.3	5.55763	5.35766	8.03799	6.23851	6.29795	6.19224	8.68916	8.78229	6.27036	7.48351	6.80375	6.3357	6.53533	6.40515	6.51998
	WBGene00001448	flp-5	C03G5.7	13.0679	17.8589	17.607	15.6763	16.0525	14.8288	17.1228	18.6356	15.2456	16.4582	16.8733	18.4562	20.2284	15.8245	17.8456
	WBGene00001449	flp-6	F07D3.2	19.5268	19.6448	19.5208	23.3544	20.5117	19.5544	15.8449	23.8836	20.2864	19.8923	19.8669	20.9354	21.6807	21.4761	20.9898
	WBGene00001450	flp-7	F49E10.3	7.5103	9.52474	13.0139	8.63794	9.67172	9.1254	7.79469	8.78229	6.3933	8.02392	10.0695	9.50356	6.84654	5.6516	8.01781
	WBGene00001451	flp-8	F31F6.4	19.8272	22.6212	27.1761	23.9943	23.4047	24.443	20.1895	19.064	18.6881	20.5962	23.677	19.8335	21.3695	22.7948	21.9187
	WBGene00001452	flp-9	C36H8.3	27.9383	25.5977	24.114	29.433	26.7708	29.3316	27.0897	25.383	26.3109	27.0288	33.4744	27.4088	33.2991	32.4025	31.6462
	WBGene00001453	flp-10	T06C10.4	15.0206	13.0965	14.9277	12.477	13.8805	17.599	22.6174	20.5634	11.6801	18.115	17.9619	15.4261	14.9379	15.0709	15.8492
	WBGene00001454	flp-11	K02G10.4	25.2346	22.6212	22.9657	24.1542	23.7439	21.8358	21.4673	23.7765	19.4258	21.6263	27.4871	18.8694	26.4525	24.1135	24.2306
	WBGene00001455	flp-12	C05E11.8	12.3169	12.5012	12.2484	10.7174	11.946	13.6881	12.1393	15.851	13.5243	13.8007	12.5189	11.7073	15.3528	12.4335	13.0031
	WBGene00001456	flp-13	F33D4.3	10.5144	14.8824	17.9898	14.2366	14.4058	14.177	15.0783	14.4587	11.5571	13.8177	17.1454	13.7733	15.1454	12.4335	14.6244
	WBGene00001457	flp-14	Y37D8A.15	31.3931	39.2895	36.9365	30.8726	34.6229	34.0573	34.1177	36.5215	31.5977	34.0736	30.0726	28.0975	29.9795	29.1999	29.3374
	WBGene00001458	flp-15	ZK525.1	6.75927	4.16707	8.03799	5.4387	6.10076	6.84405	7.15578	5.78346	5.53267	6.32899	7.89235	7.1621	6.63907	5.6516	6.83628
	WBGene00001459	flp-16	F15D4.8	13.3683	17.5612	17.2243	18.7155	16.7173	17.2731	16.4839	19.9208	14.9997	17.1694	19.3226	18.1807	15.7678	16.578	17.4623
	WBGene00001460	flp-17	C52D10.11	14.8704	12.5012	11.4828	12.7969	12.9129	14.8288	12.7782	11.4598	12.2948	12.8404	16.7372	11.845	11.3072	6.59354	11.6207
	WBGene00001461	flp-18	Y48D7A.2	17.2737	22.3236	27.5588	21.4349	22.1478	25.0948	21.2118	20.3492	18.1963	21.213	27.3511	20.6599	27.3862	19.969	23.8415
	WBGene00001462	flp-19	M79.4	9.31278	14.2871	10.1432	10.8774	11.1551	11.7327	10.2225	8.13969	8.23753	9.5831	8.7088	10.7432	10.581	12.4335	10.6166
	WBGene00001464	flp-21	C26F1.10	5.10701	5.95296	4.40176	6.23851	5.42506	7.007	4.08902	8.9965	5.65562	6.43703	8.98095	8.53943	8.71378	4.52128	7.68886
	WBGene00001465	flr-1	F02D10.5	14.1194	12.7989	10.3346	9.27778	11.6326	13.1992	14.5671	12.6379	13.7702	13.5436	13.1993	9.77902	13.1744	15.8245	12.9943
	WBGene00001466	flr-2	F58H1.4	4.50618	8.0365	8.61214	4.47893	6.40844	5.54042	4.98349	5.35506	7.62279	5.87544	4.3544	6.61117	4.77183	8.4774	6.0537
	WBGene00001468	flr-4	F09B12.6	14.4198	6.54826	8.22938	11.6772	10.2187	9.28835	11.2448	9.1036	6.76215	9.09972	6.66767	7.5753	7.67642	2.63741	6.1392
	WBGene00001470	flt-1	ZK783.4	13.819	20.2401	9.37766	22.2347	16.4178	14.6658	21.4673	14.1374	8.36048	14.6577	16.0568	13.7733	14.523	14.5058	14.7147
	WBGene00001475	fmi-1	F15B9.7	14.7202	15.4777	13.2053	11.9971	13.8501	16.2954	13.0337	15.5297	11.4342	14.0732	11.0221	17.3543	13.4856	12.2451	13.5268
	WBGene00001476	fmo-1	K08C7.2	55.426	20.2401	30.8123	26.8736	33.338	35.5239	20.1895	42.0907	43.8925	35.4242	37.4206	40.2179	25.6227	41.0683	36.0824
	WBGene00001478	fmo-3	Y39A1A.19	23.7326	57.1484	32.9175	46.8688	40.1668	40.5754	67.4688	25.0617	8.36048	35.3666	45.7212	28.3729	31.0169	22.7948	31.9765
	WBGene00001479	fmo-4	F53F4.5	134.134	171.445	125.163	106.215	134.239	170.124	176.083	128.093	108.686	145.747	155.67	154.261	126.765	126.219	140.729
	WBGene00001480	fmo-5	H24K24.5	26.4363	30.6577	18.7553	25.7538	25.4008	28.028	24.7897	18.6356	17.4586	22.228	20.2752	22.7259	15.4566	16.9548	18.8531
	WBGene00001481	fog-1	Y54E10A.4	10.0638	13.6918	7.65523	16.3161	11.9317	10.7549	9.58364	11.4598	9.09816	10.2241	13.8796	9.22809	5.80919	8.66579	9.39568
	WBGene00001482	fog-2	Y113G7B.5	8.71195	6.54826	10.9087	9.91763	9.02164	10.429	10.4781	9.532	12.5407	10.745	6.93982	8.95263	8.92125	12.4335	9.31181
	WBGene00001483	fog-3	C03C11.2	10.214	17.2636	7.84661	14.5565	12.4702	12.3845	16.1005	10.0675	5.40972	10.9906	14.56	10.1922	11.4109	6.78192	10.7363
	WBGene00001484	fox-1	T07D1.4	6.75927	12.5012	11.4828	11.1973	10.4852	11.8956	12.0115	9.96041	8.48342	10.5877	17.1454	10.1922	10.0623	9.04256	11.6106
	WBGene00001485	fre-1	Y113G7A.8	33.3458	30.6577	34.4485	25.114	30.8915	34.3832	32.3288	31.5948	30.86	32.2917	31.4333	26.7201	28.5273	32.2141	29.7237
	WBGene00001486	frh-1	F59G1.7	11.2655	7.4412	8.03799	10.2376	9.24555	10.7549	8.05025	9.6391	9.22111	9.41635	9.38917	9.64129	11.9296	9.79611	10.189
	WBGene00001487	frk-1	T04B2.2	16.5227	13.9895	14.3536	17.5958	15.6154	16.2954	11.7559	15.7439	21.393	16.297	12.2467	17.2166	18.6724	17.52	16.4139
	WBGene00001488	frm-1	ZK270.2	380.021	308.959	392.522	279.773	340.319	336.825	295.559	384.814	437.941	363.785	292.425	386.065	349.9	403.713	358.026
	WBGene00001489	frm-2	T04C9.6	69.3952	62.8037	50.1418	52.1475	58.6221	61.9224	54.1795	63.4039	75.6131	63.7797	55.1103	66.2494	60.789	66.8773	62.2565
	WBGene00001490	frm-3	H05G16.1	17.2737	26.193	22.5829	20.1552	21.5512	23.3024	22.7452	23.8836	21.5159	22.8618	24.7656	24.3787	20.1247	14.5058	20.9437
	WBGene00001491	frm-4	C24A11.8	81.1113	76.4955	85.3558	72.3027	78.8163	80.3361	77.4358	92.5354	96.8832	86.7976	78.9235	80.0227	81.3286	97.2076	84.3706
	WBGene00001492	frm-5.1	Y38C1AB.8	9.61319	12.5012	11.4828	7.5182	10.2789	11.4067	9.45585	5.35506	9.34406	8.89043	11.9746	8.26396	8.61004	8.85418	9.42569
	WBGene00001493	frm-7	C51F7.1	82.6133	65.4826	77.892	64.1447	72.5331	66.811	60.9519	75.5063	98.7274	75.4991	65.1799	72.7229	76.0381	85.9044	74.9613
	WBGene00001494	frm-8	H09G03.2	13.6688	18.1565	14.3536	19.5153	16.4235	19.0656	17.5061	18.1001	12.2948	16.7416	17.0094	15.7015	11.4109	17.8967	15.5046
	WBGene00001495	frm-9	F31B12.3	7.66051	5.95296	5.55004	4.47893	5.91061	5.70337	5.6224	5.99766	7.86868	6.29803	3.94617	6.88663	6.12039	8.85418	6.45184
	WBGene00001496	frm-10	F25H9.5	22.8313	30.3601	28.8985	35.6715	29.4403	29.0057	31.6899	43.376	36.7615	35.2083	40.6864	25.3428	35.2701	40.6915	35.4977
	WBGene00001497	fars-1	T08B2.9	205.632	220.26	206.309	218.668	212.717	204.507	204.323	202.957	199.545	202.833	209.555	208.114	195.126	198.936	202.933
	WBGene00001498	fars-3	F22B5.9	238.227	263.121	215.495	228.425	236.317	225.202	260.292	221.057	230.528	234.269	218.536	239.104	228.84	218.34	226.205
	WBGene00001499	fsn-1	C26E6.5	22.2305	25.8954	26.4106	26.8736	25.3525	22.4876	23.2563	25.383	38.7287	27.4639	21.4998	24.1032	30.0833	29.7651	26.3629
	WBGene00001501	ftn-2	D1037.3	285.692	324.436	297.98	377.99	321.524	256.489	283.037	278.677	224.995	260.799	331.615	221.612	296.58	259.974	277.445
	WBGene00001502	ftt-2	F52D10.3	592.413	601.547	553.473	559.866	576.825	583.211	564.668	568.707	572.201	572.197	594.239	568.561	521.893	620.358	576.263
	WBGene00001503	fum-1	H14A12.2	367.855	398.253	338.744	412.861	379.428	365.668	417.591	361.145	375.484	379.972	390.671	359.62	381.85	417.088	387.307
	WBGene00001505	fut-1	K08F8.3	20.428	18.4542	16.4588	19.8353	18.7941	19.2285	22.4896	21.7415	21.6389	21.2746	26.1264	17.3543	17.4276	26.3741	21.8206
	WBGene00001506	fut-2	EGAP9.2	15.321	10.4177	16.076	9.43774	12.8131	15.9694	14.056	11.9953	12.9096	13.7326	13.7436	14.5997	11.5146	13.9406	13.4496
	WBGene00001508	fut-8	C10F3.6	33.1955	33.0389	34.8313	36.4713	34.3843	36.1757	31.6899	38.4493	37.868	36.0457	33.4744	40.0802	33.6103	38.8077	36.4932
	WBGene00001509	fzo-1	ZK1248.14	70.8973	82.1508	70.0454	72.9426	74.009	73.9809	81.0137	75.6134	71.064	75.418	76.4741	69.6927	74.3783	64.0515	71.1492
	WBGene00001510	fzr-1	ZK1307.6	60.2326	41.0754	62.3902	55.1868	54.7213	46.9306	45.7459	69.1873	88.7686	62.6581	46.9458	57.2968	54.5649	72.5289	57.8341
	WBGene00001511	fzy-1	ZK177.6	38.3026	36.3131	43.4434	42.8698	40.2322	43.1827	38.2068	55.6926	58.6463	48.9321	40.1421	43.1103	52.6976	54.2554	47.5514
	WBGene00001513	gad-1	T05H4.14	47.1647	57.1484	52.6297	49.2682	51.5528	53.1229	53.4128	45.7322	52.6218	51.2224	47.4901	52.063	54.1499	49.9225	50.9064
	WBGene00001514	xnd-1	C05D2.5	45.6627	40.1825	50.1418	42.3899	44.5942	46.6047	44.8514	57.2991	73.7689	55.631	44.6326	58.6741	57.3657	63.4863	56.0397
	WBGene00001515	gap-1	T24C12.2	8.11113	4.16707	5.74142	6.87836	6.2245	8.63654	9.8392	9.3178	11.0653	9.71472	6.80375	7.5753	7.05401	14.129	8.89052
	WBGene00001516	gap-2	ZK899.8	91.0249	74.412	77.892	61.5853	76.2285	82.7804	75.6468	81.3969	79.9163	79.9351	79.7399	90.7658	74.4821	76.8618	80.4624
	WBGene00001517	gar-1	C15B12.5	7.96092	10.4177	5.16728	4.95881	7.12617	8.79949	6.26131	10.0675	8.72932	8.46441	8.30057	6.06024	6.12039	6.78192	6.81578
	WBGene00001518	gar-2	F47D12.1	10.6646	9.82238	10.3346	11.3573	10.5447	11.0808	12.2671	10.1746	7.86868	10.3478	12.3828	7.71303	7.57269	10.1729	9.46036
	WBGene00001519	gar-3	Y40H4A.1	10.8148	7.73885	7.65523	11.8372	9.51152	7.65882	7.79469	9.85331	10.8194	9.03156	11.0221	7.29983	12.3445	8.10063	9.69176
	WBGene00001520	gas-1	K09A9.5	255.501	290.802	244.967	282.333	268.401	248.504	268.214	216.023	210.856	235.899	260.311	250.536	225.832	229.832	241.628
	WBGene00001522	gbh-1	D2089.5	20.1276	16.9659	21.626	15.8362	18.6389	18.5767	17.1228	15.6368	14.262	16.3996	18.9144	18.8694	18.5686	17.3316	18.421
	WBGene00001523	gbh-2	M05D6.7	9.46298	13.9895	10.3346	11.0374	11.2061	16.7842	16.3561	13.4947	8.48342	13.7796	19.1866	16.3902	12.9669	11.1148	14.9146
	WBGene00001526	gck-1	T19A5.2	110.852	88.1038	120.57	101.896	105.355	102.824	88.1695	114.491	112.621	104.526	93.4835	103.85	109.337	106.439	103.277
	WBGene00001527	gcs-1	F37B12.2	109.951	130.667	114.063	125.89	120.143	127.756	131.232	116.847	109.424	121.315	124.236	108.809	119.503	110.395	115.736
	WBGene00001537	gcy-11	C30G4.3	7.96092	11.013	7.46385	9.27778	8.92888	7.33291	8.56138	9.532	6.02446	7.86269	10.2056	7.9885	9.75113	10.9264	9.71792
	WBGene00001538	gcy-12	F08B1.2	129.928	115.785	160.186	110.214	129.028	132.481	101.587	149.834	165.119	137.255	106.002	143.931	135.582	165.592	137.777
	WBGene00001547	gcy-22	T03D8.5	6.15845	13.3942	10.7173	8.47797	9.68698	12.5474	16.2283	6.31897	4.91793	10.0032	10.4778	7.1621	7.78016	10.5497	8.99242
	WBGene00001558	gdi-1	Y57G11C.10	526.472	611.667	525.532	542.91	551.645	559.42	596.486	502.197	480.973	534.769	565.663	555.751	483.096	488.487	523.249
	WBGene00001559	gei-1	F45H7.2	112.354	94.0568	88.9921	85.8995	95.3256	101.031	92.3863	100.889	105.981	100.072	97.8379	104.264	96.3702	106.439	101.228
	WBGene00001560	gei-3	T22H6.6	174.84	120.547	147.172	100.456	135.754	149.103	99.7976	169.006	218.11	159.004	117.569	162.249	147.616	194.98	155.603
	WBGene00001561	gei-4	W07B3.2	91.9261	88.1038	88.4179	88.9387	89.3467	100.868	95.8364	96.7123	93.0718	96.6222	98.2461	93.1073	104.047	100.222	98.9055
	WBGene00001562	lin-66	B0513.1	63.5372	70.8402	70.4281	75.6619	70.1169	61.4335	63.252	66.8311	63.6872	63.8009	68.5818	59.2251	57.9881	66.3121	63.0268
	WBGene00001563	gei-6	C05C8.4	73.9014	62.5061	68.1316	79.8209	71.09	65.9962	71.6856	83.0034	75.4902	74.0438	67.9014	80.5736	70.4364	74.036	73.2368
	WBGene00001564	icl-1	C05E4.9	631.466	663.457	459.314	454.291	552.132	667.295	698.967	489.666	481.342	584.317	594.784	658.638	511.208	515.614	570.061
	WBGene00001565	gei-8	C14B9.6	72.2491	79.1744	68.8971	65.7443	71.5162	77.4029	77.4358	73.2572	74.7525	75.7121	78.9235	70.6569	70.6438	75.7315	73.9889
	WBGene00001566	acdh-13	C28C12.9	63.0866	84.532	57.2229	74.0623	69.7259	58.0115	74.7524	68.2234	65.1625	66.5374	64.2274	71.2078	63.6936	59.907	64.7589
	WBGene00001568	snpc-4	F32H2.1	93.5784	83.3414	98.3697	92.9378	92.0568	82.4545	94.6863	103.888	102.17	95.7997	83.1418	98.2034	92.1171	90.9908	91.1133
	WBGene00001570	gei-13	F58A4.11	51.5207	122.036	87.8438	93.0977	88.6245	94.0242	117.304	78.6122	45.2449	83.7963	92.8031	55.9195	61.6189	52.3715	65.6782
	WBGene00001571	gei-14	K01C8.5	25.2346	22.6212	27.1761	27.5134	25.6363	30.3094	24.4063	31.7019	42.5401	32.2394	21.0916	28.7861	36.2037	30.707	29.1971
	WBGene00001572	gei-15	M03A8.4	44.9116	46.7307	47.0797	53.9071	48.1573	48.7231	46.8959	44.3399	45.4908	46.3624	45.1769	47.2423	44.295	53.1251	47.4598
	WBGene00001574	gei-17	W10D5.3	72.3993	82.7461	85.7386	88.6188	82.3757	90.9281	83.186	89.001	84.5883	86.9259	85.4551	84.2924	86.3079	91.1792	86.8086
	WBGene00001578	ges-1	R12A1.4	88.922	80.365	78.6575	80.3008	82.0613	76.9141	86.1249	76.256	84.4654	80.9401	79.7399	70.2437	75.3119	83.4553	77.1877
	WBGene00001579	gex-2	F56A11.1	70.7471	72.9238	59.7108	71.023	68.6012	66.811	62.9964	65.8672	54.3431	62.5044	71.1672	61.4288	54.0462	63.6747	62.5792
	WBGene00001580	gex-3	F28D1.10	54.2244	58.9343	59.9022	57.9062	57.7418	58.6633	57.5018	65.0104	61.72	60.7239	66.1324	65.8362	68.0505	61.4141	65.3583
	WBGene00001581	gfi-1	F57F4.3	269.77	280.98	319.989	314.645	296.346	238.238	240.741	269.574	285.609	258.54	266.571	240.206	259.65	284.841	262.817
	WBGene00001582	gfi-2	K02A11.1	102.29	105.07	100.092	87.659	98.7778	98.098	94.0474	116.098	125.407	108.413	84.2304	105.228	98.8599	105.308	98.4066
	WBGene00001583	gfi-3	M163.4	8.26133	12.5012	12.8225	9.91763	10.8757	15.4806	14.9505	10.603	10.5735	12.9019	13.8796	16.5279	9.54366	11.4916	12.8607
	WBGene00001584	nrde-4	F45E4.10	63.2368	71.1379	67.3661	64.6246	66.5913	72.6773	70.28	74.2211	81.0228	74.5503	60.8255	74.9266	67.9467	69.1379	68.2092
	WBGene00001585	gfl-1	M04B2.3	10.5144	14.2871	14.5449	12.7969	13.0359	18.2508	11.7559	15.7439	13.0325	14.6958	12.2467	12.3959	15.9753	12.4335	13.2629
	WBGene00001589	gip-1	H04J21.3	51.0701	53.5766	66.6005	51.9876	55.8087	48.8861	69.13	61.4761	58.2774	59.4424	44.0883	60.8779	57.8844	59.1534	55.501
	WBGene00001590	C45G3.3	C45G3.3	10.6646	7.4412	11.6742	14.2366	11.0042	13.1992	15.3338	10.7101	13.4014	13.1611	15.2404	15.2883	13.5893	16.2013	15.0798
	WBGene00001591	glc-1	F11A5.10	20.2778	16.6683	16.4588	22.0747	18.8699	16.1324	14.9505	16.8149	21.393	17.3227	24.2213	16.5279	16.2865	17.52	18.6389
	WBGene00001592	glc-2	F25F8.2	3.75515	2.67883	4.78452	7.83813	4.76416	5.37747	4.34458	6.21187	2.82781	4.69043	6.93982	3.71878	8.40257	5.08644	6.0369
	WBGene00001594	glc-4	C27H5.8	9.01237	6.54826	6.69833	4.79885	6.76445	6.19224	9.58364	9.6391	6.14741	7.8906	9.52524	8.26396	9.6474	7.72386	8.79012
	WBGene00001595	gld-1	T23G11.3	308.974	253.298	371.853	272.575	301.675	304.397	273.325	402.165	471.998	362.971	259.087	347.5	404.05	424.435	358.768
	WBGene00001596	gld-2	ZC308.1	213.142	177.101	173.582	172.919	184.186	177.131	165.733	227.911	262.003	208.194	174.448	219.684	210.583	227.194	207.977
	WBGene00001597	gld-3	T07F8.3	66.9919	69.9473	74.6385	63.0249	68.6507	64.3667	59.4185	75.6134	92.457	72.9639	49.3952	69.555	79.6688	86.2811	71.225
	WBGene00001598	glh-1	T21G5.3	922.866	880.145	893.748	794.85	872.902	877.668	848.599	817.824	963.422	876.878	791.004	917.3	813.079	897.663	854.761
	WBGene00001599	glh-2	C55B7.1	54.675	32.7413	58.3712	38.2309	46.0046	49.049	34.5011	65.1175	91.9652	60.1582	35.7877	60.6024	68.0505	79.3108	60.9378
	WBGene00001600	glh-3	B0414.6	24.6338	22.3236	30.2382	24.1542	25.3374	24.7689	27.0897	31.9161	35.4091	29.796	22.1802	24.1032	28.4235	34.4748	27.2954
	WBGene00001601	glh-4	T12F5.3	102.29	90.1873	103.346	89.5786	96.3505	109.505	105.42	108.386	102.785	106.524	84.7747	105.916	103.009	87.2231	95.2309
	WBGene00001602	gln-1	C45B2.5	24.033	28.8719	16.076	20.955	22.484	22.1617	31.9455	20.7776	21.0241	23.9772	24.9017	21.3486	20.4359	19.5922	21.5696
	WBGene00001603	gln-2	K03H1.1	38.603	20.2401	47.8452	34.5517	35.31	33.2425	19.0395	49.5878	69.3428	42.8032	20.2752	46.8291	50.208	56.516	43.4571
	WBGene00001604	gln-3	Y105C5B.28	354.637	365.809	392.522	380.709	373.419	338.78	365.712	346.044	313.026	340.89	363.728	365.543	368.883	351.341	362.374
	WBGene00001605	gln-4	T25C8.3	6.60907	1.48824	11.6742	3.51916	5.82267	5.37747	2.30007	6.53317	10.4506	6.16533	3.40187	7.5753	6.84654	4.70967	5.63335
	WBGene00001606	gln-5	F26D10.10	10.0638	8.33414	14.9277	13.1169	11.6106	9.1254	9.45585	11.5669	22.3766	13.1312	8.43665	15.4261	20.9546	24.867	17.4211
	WBGene00001607	gln-6	C28D4.3	20.5782	18.7518	36.3624	22.5546	24.5618	25.0948	18.9117	38.6635	53.6054	34.0689	20.4112	31.6785	44.295	41.4451	34.4575
	WBGene00001609	glp-1	F02A9.6	65.4899	66.6731	76.1696	77.4215	71.4385	65.0185	71.3023	74.4353	88.0309	74.6967	66.1324	66.8004	77.3867	76.8618	71.7953
	WBGene00001612	glr-1	C06E1.4	5.55763	8.63179	5.55004	2.0795	5.45474	3.25907	5.6224	2.89173	1.59833	3.34288	5.03477	5.50931	4.56436	4.70967	4.95453
	WBGene00001615	glr-4	C06A8.9	4.80659	2.08354	8.9949	12.1571	7.01053	7.82177	8.17804	6.21187	6.02446	7.05903	7.34805	6.3357	10.3735	9.23095	8.32206
	WBGene00001616	glr-5	ZC196.7	9.01237	9.22709	5.93281	9.27778	8.36251	7.33291	10.0948	7.92548	7.13099	8.12104	10.4778	9.77902	10.4773	8.85418	9.89706
	WBGene00001617	glr-6	F41B4.4	9.61319	10.7153	9.37766	10.5575	10.0659	10.1031	14.3116	9.1036	8.48342	10.5004	13.4714	7.9885	11.2034	11.4916	11.0387
	WBGene00001620	glt-1	C12D12.2	117.461	154.777	141.622	184.596	149.614	129.059	149.377	140.302	110.899	132.409	169.005	133.05	149.483	141.667	148.301
	WBGene00001621	glt-3	K08F4.4	15.1708	18.1565	16.8415	13.9167	16.0214	18.2508	21.7229	17.6717	17.9504	18.899	18.5062	13.0846	16.9089	12.9987	15.3746
	WBGene00001622	glt-4	T22E5.2	18.0247	15.7753	13.2053	17.4358	16.1103	17.2731	14.1838	17.0291	16.8439	16.3325	16.329	14.8751	13.1744	15.2593	14.9095
	WBGene00001623	glt-5	Y53C12A.2	10.8148	5.06002	7.46385	6.07855	7.35431	11.7327	6.77244	10.4959	15.2456	11.0616	8.02842	9.36582	11.5146	11.3032	10.053
	WBGene00001624	glt-6	R05G6.6	7.05969	5.35766	8.61214	5.4387	6.61705	11.7327	13.5449	13.3876	10.6965	12.3404	11.7024	12.1205	7.78016	12.2451	10.9621
	WBGene00001626	gly-1	F44F4.6	8.71195	17.5612	7.84661	7.83813	10.4895	16.6213	18.4006	10.3888	2.58191	11.9981	15.2404	12.8091	11.2034	6.59354	11.4616
	WBGene00001627	gly-2	C55B7.2	12.6173	10.7153	12.057	7.35824	10.687	10.2661	14.1838	15.7439	19.6717	14.9664	8.1645	10.1922	16.079	17.52	12.9889
	WBGene00001628	gly-3	ZK688.8	142.696	155.968	135.498	142.846	144.252	146.658	146.694	131.092	115.325	134.942	148.866	131.948	113.902	127.915	130.658
	WBGene00001629	gly-4	Y116F11B.12	79.0084	89.592	90.9059	81.1006	85.1517	77.5659	84.9749	77.7554	87.0473	81.8359	95.2524	88.2867	87.6565	78.7457	87.4853
	WBGene00001630	gly-5	Y39E4B.12	158.618	148.229	152.722	162.841	155.602	130.689	148.099	147.157	144.341	142.571	152.812	149.578	132.574	135.638	142.651
	WBGene00001631	gly-6	H38K22.5	74.2018	135.132	88.2266	137.887	108.862	114.882	131.871	84.2886	52.13	95.7929	125.597	79.0586	105.603	81.1947	97.8633
	WBGene00001632	gly-7	Y46H3A.6	163.424	168.469	152.531	161.721	161.536	165.398	175.061	143.301	125.284	152.261	146.689	150.955	139.835	128.103	141.396
	WBGene00001633	gly-8	Y66A7A.6	454.824	536.064	418.741	392.866	450.624	447.145	490.554	332.442	224.135	373.569	459.389	435.649	325.937	310.273	382.812
	WBGene00001635	gly-10	Y45F10D.3	112.054	122.929	116.36	119.811	117.788	114.067	118.709	102.817	105.244	110.209	107.499	105.641	112.242	116.423	110.451
	WBGene00001636	gly-11	Y75B8A.9	22.8313	50.0049	22.2002	43.5096	34.6365	26.0726	51.1127	22.7054	10.5735	27.6161	39.7339	17.3543	25.9339	19.7806	25.7007
	WBGene00001637	gly-12	F48E3.1	26.2861	24.4071	22.5829	25.274	24.6375	25.0948	27.9842	23.9907	16.9668	23.5091	22.4524	20.9354	15.9753	20.5342	19.9743
	WBGene00001638	gly-13	B0416.6	25.535	35.7178	24.8795	27.8333	28.4914	23.7912	28.6231	32.9872	25.3273	27.6822	32.1137	28.6484	29.0459	24.867	28.6688
	WBGene00001644	gly-19	F22D6.12	18.6256	16.6683	19.9036	11.8372	16.7587	14.3399	14.8227	14.5658	13.8931	14.4054	16.4651	10.7432	14.9379	10.738	13.221
	WBGene00001645	gly-20	C03E10.4	62.1853	73.8167	65.4522	58.2261	64.9201	61.2705	64.6576	71.3294	72.4165	67.4185	55.7907	65.5608	64.1085	58.0231	60.8708
	WBGene00001646	gna-1	B0024.12	7.96092	14.8824	8.80352	8.47797	10.0312	13.1992	13.9282	10.603	6.3933	11.0309	13.7436	8.26396	10.2698	8.28902	10.1416
	WBGene00001647	gna-2	T23G11.2	10.965	6.25061	11.8656	13.7567	10.7095	8.47359	10.2225	14.6729	22.3766	13.9364	8.43665	11.5695	14.7304	14.3174	12.2635
	WBGene00001648	goa-1	C26C6.2	179.496	155.67	171.669	154.043	165.219	158.391	150.144	152.405	147.661	152.15	145.736	146.685	150.935	143.739	146.774
	WBGene00001649	gob-1	H13N06.3	75.4035	97.3309	79.8058	79.0211	82.8903	71.3737	84.9749	68.6518	59.0151	71.0039	76.4741	74.9266	70.6438	77.4269	74.8679
	WBGene00001650	gon-1	F25H8.3	167.179	150.61	136.263	103.815	139.467	153.176	125.737	122.952	122.825	131.173	114.575	146.823	105.706	124.335	122.86
	WBGene00001651	gon-2	T01H8.5	144.348	144.657	147.555	143.966	145.131	167.353	155.51	125.201	130.694	144.69	160.977	147.787	124.794	134.697	142.064
	WBGene00001653	gon-4	K04D7.5	30.642	37.206	35.5968	35.3515	34.6991	28.028	36.0345	35.3434	39.0975	34.6258	31.2972	43.5235	37.9672	42.1986	38.7466
	WBGene00001660	gop-1	C34E10.3	33.1955	39.5872	39.4245	39.0307	37.8095	33.0796	44.9792	36.5215	44.2613	39.7104	32.2498	35.9482	36.8261	35.6051	35.1573
	WBGene00001661	gop-2	C34E10.2	36.9507	32.146	39.4245	41.1102	37.4078	39.2718	37.6956	38.5564	41.6794	39.3008	36.7402	43.6613	39.212	37.6773	39.3227
	WBGene00001662	gop-3	C34E10.1	86.6689	102.986	88.2266	88.4589	91.5851	89.2986	99.1587	86.3235	76.9656	87.9366	88.5848	86.4961	88.9013	79.6876	85.9174
	WBGene00001669	gpa-7	R10H10.5	11.5659	8.92944	11.2915	12.7969	11.1459	8.31063	10.9892	9.1036	10.5735	9.74425	9.93347	9.50356	9.54366	8.10063	9.27033
	WBGene00001674	gpa-12	F18G5.3	11.8663	5.06002	7.46385	12.3171	9.1768	5.21451	6.26131	15.3155	16.721	10.8781	8.30057	10.1922	12.4483	8.4774	9.85461
	WBGene00001678	gpa-16	Y95B8A.5	38.0021	36.0154	37.702	29.7529	35.3681	32.2648	38.7179	34.4866	32.5813	34.5126	27.0789	41.3198	32.7804	28.258	32.3593
	WBGene00001679	gpb-1	F13D12.7	367.705	367.298	381.613	363.113	369.932	372.675	376.956	344.651	354.951	362.308	371.893	378.627	350.315	362.456	365.823
	WBGene00001680	gpb-2	F52A8.2	30.642	33.0389	31.7692	33.7519	32.3005	26.3985	33.6066	33.5227	32.4583	31.4965	35.1073	35.1218	30.8094	34.8515	33.9725
	WBGene00001682	gpc-2	F08B6.2	54.0742	58.6367	50.1418	55.0268	54.4699	58.6633	52.6461	52.8009	52.253	54.0908	51.5724	53.3026	54.2536	52.3715	52.875
	WBGene00001683	gpd-1	T09F3.3	27.0371	23.2165	36.7451	16.796	25.9487	25.7467	18.0172	38.128	49.6711	32.8907	19.7309	30.4389	38.9008	35.6051	31.1689
	WBGene00001684	gpd-2	K10B3.8	235.523	305.089	230.997	319.604	272.803	252.578	293.387	244.298	197.701	246.991	322.089	232.355	285.999	241.889	270.583
	WBGene00001685	gpd-3	K10B3.7	299.06	390.216	317.692	403.424	352.598	341.225	381.556	326.444	292.617	335.461	379.377	333.726	356.124	324.779	348.501
	WBGene00001686	gpd-4	F33H1.2	17.1235	15.4777	17.9898	15.0364	16.4068	22.1617	13.5449	30.6309	32.2124	24.6375	12.655	25.6183	32.3655	31.649	25.5719
	WBGene00001687	gpn-1	F59D12.4	2.25309	7.14355	4.21038	10.3975	6.00113	4.72565	6.77244	5.35506	1.59833	4.61287	5.03477	2.89239	5.49798	3.76773	4.29822
	WBGene00001688	gpr-1	F22B7.13	16.3725	18.4542	16.2674	13.4368	16.1327	11.0808	12.0115	11.8882	12.9096	11.9725	13.0632	13.4978	12.137	14.6942	13.3481
	WBGene00001689	gpr-2	C38C10.4	22.8313	23.2165	26.4106	33.592	26.5126	29.0057	29.1343	26.3469	30.2452	28.683	22.3163	32.6426	27.1787	26.9393	27.2692
	WBGene00001690	grd-1	R08B4.1	101.99	217.283	143.344	126.21	147.207	169.635	223.618	123.595	37.6221	138.617	167.78	108.809	114.731	79.6876	117.752
	WBGene00001691	grd-2	F46B3.5	111.453	133.644	95.499	63.5048	101.025	133.296	142.093	80.7543	47.0891	100.808	120.426	98.8921	74.1709	59.3418	88.2078
	WBGene00001692	grd-3	W05E7.1	3.15433	14.8824	9.76042	44.4694	18.0666	8.47359	13.4171	8.9965	2.95076	8.45948	24.2213	3.85652	30.2908	12.8103	17.7947
	WBGene00001694	grd-5	F41E6.2	263.461	181.565	219.322	116.932	195.32	212.654	175.956	249.974	299.01	234.398	167.236	247.643	198.135	285.218	224.558
	WBGene00001695	grd-6	T18H9.1	158.317	13.3942	154.827	37.9109	91.1124	36.3386	15.206	233.266	496.096	195.227	38.101	156.74	118.881	376.773	172.624
	WBGene00001699	grd-10	F09D12.1	2.10289	8.92944	8.03799	33.9119	13.2456	4.88861	8.4336	7.06868	1.22948	5.40509	21.4998	2.89239	15.1454	5.6516	11.2973
	WBGene00001700	grd-11	K02E2.2	19.677	5.65531	11.2915	5.4387	10.5156	18.0878	7.92247	10.2817	11.5571	11.9623	13.1993	16.8034	11.9296	6.40515	12.0843
	WBGene00001701	grd-12	F02D8.2	7.05969	15.7753	9.18628	12.1571	11.0446	12.8733	13.9282	7.38998	4.42613	9.65442	10.886	5.78477	8.29884	6.59354	7.89078
	WBGene00001702	grd-13	W05E7.3	0.75103	4.46472	6.50695	32.6322	11.0887	5.86633	6.90022	6.85447	1.72127	5.33557	15.5125	1.92826	10.7885	5.27483	8.37603
	WBGene00001703	grd-14	T01B10.2	220.803	37.8013	164.205	53.1073	118.979	107.223	39.9957	226.412	339.706	178.334	75.7937	209.491	150.313	293.695	182.323
	WBGene00001707	grh-1	Y48G8AR.1	22.5309	51.4931	37.1279	44.7893	38.9853	29.6575	48.1737	35.3434	13.2784	31.6133	35.6516	28.9239	26.0376	21.8529	28.1165
	WBGene00001708	grk-1	F19C6.1	41.6071	47.6237	42.4865	31.6724	40.8474	36.6646	38.8457	36.7357	36.8844	37.2826	33.2023	38.5652	30.602	31.0838	33.3633
	WBGene00001709	grk-2	W02B3.2	22.6811	15.4777	18.5639	15.5163	18.0598	17.2731	18.5284	19.4924	15.8603	17.7885	14.6961	16.1147	17.4276	18.0851	16.5809
	WBGene00001713	grl-4	F42C5.7	11.2655	3.27413	57.9884	45.5891	29.5293	5.86633	6.13353	59.7624	141.759	53.3804	21.4998	15.7015	50.4154	91.1792	44.699
	WBGene00001714	grl-5	Y47D7A.5	219.752	427.72	255.302	191.314	273.522	356.216	397.913	192.032	78.9327	256.274	266.707	238.278	197.305	133.001	208.823
	WBGene00001716	grl-7	T02E9.2	265.414	624.168	367.643	325.522	395.687	509.719	646.959	311.771	112.375	395.206	412.443	346.949	296.372	215.138	317.725
	WBGene00001719	grl-10	C26F1.5	19.0762	61.3155	31.5778	33.9119	36.4703	44.1604	70.4078	31.1664	10.2047	38.9848	37.8288	25.0674	26.1413	19.7806	27.2045
	WBGene00001723	grl-14	T03D8.4	4.50618	7.4412	8.61214	5.11878	6.41957	5.21451	9.71142	4.49825	3.3196	5.68595	5.443	5.09611	4.25315	3.95612	4.6871
	WBGene00001724	grl-15	Y75B8A.20	71.4981	255.084	115.977	125.57	142.032	165.724	236.907	96.2839	27.1715	131.522	142.334	93.245	80.2912	58.965	93.7089
	WBGene00001725	grl-16	Y65B4BR.6	1931.8	586.962	1137.38	427.738	1020.97	1101.73	529.4	1439.97	2105.86	1294.24	841.215	1750.03	1010.18	1789.67	1347.77
	WBGene00001730	grl-21	ZC168.5	0.75103	0.892944	9.37766	12.477	5.87466	1.46658	2.30007	7.38998	7.62279	4.69485	8.57272	0.137733	23.8592	6.59354	9.79079
	WBGene00001731	grl-22	W03A5.3	9.46298	2.67883	4.59314	1.91954	4.66362	3.42202	4.34458	8.9965	8.48342	6.31163	4.76262	8.67716	5.18677	9.04256	6.91728
	WBGene00001736	grl-27	F40C5.3	29.7408	4.76237	15.3105	4.47893	13.5731	7.007	1.4056	19.3853	50.9005	19.6746	4.08225	20.3844	13.6931	41.8219	19.9954
	WBGene00001740	gro-1	ZC395.6	13.3683	17.5612	12.8225	9.75767	13.3774	13.5251	12.906	16.2794	13.2784	13.9972	12.2467	15.977	16.079	13.5638	14.4666
	WBGene00001743	grp-1	K06H7.4	23.1317	29.1695	30.6209	34.5517	29.3685	29.0057	26.5786	32.8801	31.7206	30.0463	26.9428	33.0558	30.2908	23.7367	28.5065
	WBGene00001744	gars-1	T10F2.1	284.641	339.021	294.726	290.651	302.26	339.758	323.16	292.065	277.494	308.119	296.915	309.899	280.708	279.378	291.725
	WBGene00001745	gsa-1	R06A10.2	38.7532	49.7072	43.6348	34.7117	41.7017	48.0713	33.3511	30.4167	31.3518	35.7977	33.7466	42.0085	31.8468	38.8077	36.6024
	WBGene00001746	gsk-3	Y18D10A.5	104.543	104.772	114.254	105.735	107.326	91.5799	88.0417	96.6052	102.539	94.6914	89.8095	93.6582	100.416	95.1353	94.7547
	WBGene00001747	gsp-1	F29F11.6	301.013	267.883	274.057	257.059	275.003	273.273	253.519	256.293	270.609	263.424	249.97	282.49	254.982	269.016	264.114
	WBGene00001748	gsp-2	F56C9.1	275.027	287.826	275.971	286.172	281.249	264.8	267.575	267.753	282.043	270.543	286.71	265.686	270.127	261.481	271.001
	WBGene00001749	gst-1	R107.7	122.568	119.952	102.58	111.173	114.068	122.867	123.948	97.6762	107.211	112.926	128.727	130.157	104.358	109.829	118.268
	WBGene00001752	gst-4	K08F4.7	44.6112	33.6342	34.0658	30.3927	35.676	33.5684	32.4566	28.1676	27.7863	30.4947	31.9776	33.8822	35.3738	20.1574	30.3478
	WBGene00001753	gst-5	R03D7.6	90.5743	126.203	35.0227	48.9483	75.187	100.379	135.832	30.4167	26.5568	73.2962	125.461	110.324	32.2617	36.547	76.1484
	WBGene00001754	gst-6	F11G11.3	60.3828	70.8402	31.3865	37.4311	50.0101	68.6034	70.4078	42.7334	41.8024	55.8867	70.0786	62.8061	34.7514	39.938	51.8935
	WBGene00001755	gst-7	F11G11.2	100.938	114.892	55.5004	50.7079	80.5097	107.875	123.054	63.2968	57.4168	87.9107	133.626	118.175	51.4528	63.2979	91.6377
	WBGene00001758	gst-10	Y45G12C.2	240.63	178.291	85.93	66.3841	142.809	238.564	213.012	90.0721	106.965	162.153	176.761	205.91	73.6522	100.787	139.278
	WBGene00001761	gst-13	T26C5.1	102.591	81.8532	60.6677	48.1485	73.315	89.4615	96.2197	59.9766	59.8758	76.3834	106.002	88.9753	62.1375	61.7908	79.7265
	WBGene00001768	gst-20	Y48E1B.10	25.9857	30.0624	16.6501	34.0719	26.6925	25.5837	32.4566	13.2805	10.2047	20.3814	55.3825	25.756	20.1247	16.2013	29.3661
	WBGene00001770	gst-22	F21H7.1	6.60907	11.3106	10.9087	11.8372	10.1664	6.35519	8.4336	8.56809	10.0817	8.35966	13.7436	7.85076	12.3445	12.8103	11.6873
	WBGene00001772	gst-24	F37B1.1	5.40742	4.16707	4.59314	12.1571	6.58118	5.86633	8.17804	4.49825	2.82781	5.34261	9.11702	5.78477	3.83821	3.57935	5.57984
	WBGene00001774	gst-26	Y53F4B.29	72.5495	84.532	59.1367	73.5824	72.4502	70.07	84.0804	64.0465	63.0724	70.3173	72.5279	61.5665	63.901	66.1237	66.0298
	WBGene00001775	gst-27	Y53F4B.30	83.5146	104.177	75.0213	82.8602	86.3932	95.4908	94.4308	78.8264	75.7361	86.121	97.2936	84.5679	78.0091	83.4553	85.8315
	WBGene00001776	gst-28	Y53F4B.31	28.389	16.6683	18.9467	22.8745	21.7196	18.5767	31.051	21.5273	20.5323	22.9218	35.3795	22.4504	22.6143	22.7948	25.8098
	WBGene00001784	gst-36	R07B1.4	68.0434	64.8873	64.1126	79.501	69.136	73.4921	75.9024	69.937	66.6379	71.4924	77.4266	77.1303	81.3286	61.0373	74.2307
	WBGene00001786	gst-38	F35E8.8	6.30866	5.35766	3.82762	6.39847	5.4731	4.5627	6.00575	3.21303	6.8851	5.16664	11.9746	6.88663	4.14942	5.27483	7.07137
	WBGene00001787	gst-39	Y53F4B.33	14.4198	12.5012	10.5259	12.1571	12.401	16.9472	16.6116	13.1734	8.60637	13.8347	14.9682	14.4619	15.5603	10.9264	13.9792
	WBGene00001790	gst-42	D1053.1	69.0948	63.9943	44.209	44.7893	55.5218	65.5073	65.2965	41.7694	32.0895	51.1657	71.0311	58.6741	40.9755	42.1986	53.2198
	WBGene00001791	gst-43	Y71F9AL.5	13.2181	14.2871	12.4398	12.637	13.1455	13.5251	18.0172	10.1746	8.85227	12.6423	14.56	15.2883	11.9296	11.3032	13.2703
	WBGene00001793	gsy-1	Y46G5A.31	164.926	201.21	154.827	176.598	174.39	184.3	185.923	149.085	144.218	165.882	186.014	180.017	167.844	168.229	175.526
	WBGene00001794	gta-1	K04D7.3	479.608	566.126	445.343	514.437	501.379	509.393	552.017	439.65	412.737	478.449	543.755	477.932	469.507	437.057	482.063
	WBGene00001795	gtl-1	C05C12.3	39.0536	31.8483	67.5574	84.6198	55.7698	31.7759	39.6124	57.5133	68.6051	49.3767	60.009	33.3313	64.1085	52.5599	52.5022
	WBGene00001796	gtl-2	F54D1.5	5.25721	6.54826	5.93281	9.75767	6.87399	7.82177	7.28356	4.71245	4.54908	6.09172	9.38917	3.85652	6.12039	6.21676	6.39571
	WBGene00001808	gut-2	T10G3.6	16.6729	23.2165	17.607	15.5163	18.2532	18.0878	15.0783	16.7078	16.1062	16.495	17.1454	12.8091	16.9089	18.2735	16.2842
	WBGene00001812	haf-2	F43E2.4	64.889	57.7437	69.6626	76.6217	67.2293	66.4851	64.0187	65.2246	65.0396	65.192	62.3223	58.3987	58.9217	54.6322	58.5687
	WBGene00001813	haf-3	F57A10.3	60.6833	72.6261	66.2178	85.2596	71.1967	57.1967	61.0797	64.582	63.8101	61.6671	62.5945	56.3327	69.2953	66.1237	63.5865
	WBGene00001814	haf-4	W04C9.1	203.679	286.04	205.543	268.096	240.84	252.578	270.77	185.499	140.776	212.406	249.153	200.539	189.525	160.317	199.883
	WBGene00001815	hmt-1	W09D6.6	91.1751	102.093	73.1075	86.2194	88.1488	96.9574	81.5248	82.0395	84.3424	86.216	77.0184	84.0169	75.9344	94.5701	82.885
	WBGene00001816	haf-6	Y48G8AL.11	50.6195	78.5791	54.3522	56.7864	60.0843	63.3889	63.6353	52.3725	42.5401	55.4842	54.0217	57.0213	52.2827	42.5754	51.4753
	WBGene00001817	haf-7	Y50E8A.16	21.7799	24.1095	19.1381	29.113	23.5351	21.8358	27.4731	20.3492	21.1471	22.7013	26.6707	24.9296	24.7928	26.9393	25.8331
	WBGene00001819	haf-9	ZK484.2	332.256	362.238	279.416	329.041	325.738	323.789	334.661	262.719	231.143	288.078	328.621	281.801	252.181	249.989	278.148
	WBGene00001823	hap-1	ZC395.7	22.8313	14.8824	22.0088	18.2356	19.4895	20.8581	20.5729	17.7788	24.0978	20.8269	17.2815	17.0789	21.9919	15.0709	17.8558
	WBGene00001824	hbl-1	F13D11.2	11.4157	6.54826	8.22938	21.2749	11.8671	17.7619	19.8062	14.6729	10.2047	15.6114	17.8258	12.3959	12.3445	6.78192	12.337
	WBGene00001827	hcf-1	C46A5.9	114.006	119.952	127.077	124.93	121.491	114.067	116.154	127.879	131.923	122.506	104.097	123.408	122.719	120.379	117.651
	WBGene00001829	hcp-1	ZK1055.1	94.3294	95.545	145.832	114.693	112.6	102.335	89.9584	134.947	165.734	123.244	91.3063	122.995	130.603	146.753	122.914
	WBGene00001830	hcp-2	T06E4.1	110.852	108.642	141.622	114.693	118.952	118.793	110.915	136.661	167.701	133.518	104.097	142.416	132.47	150.333	132.329
	WBGene00001831	hcp-3	F58A4.3	21.9301	16.3706	25.4537	22.3946	21.5373	25.5837	21.2118	29.1315	29.2617	26.2972	25.7182	28.0975	30.0833	28.0696	27.9921
	WBGene00001832	hcp-4	T03F1.9	72.2491	74.1143	86.1214	81.5805	78.5163	79.6843	78.2025	92.107	118.153	92.0367	69.9425	81.2623	97.4076	99.2798	86.9731
	WBGene00001833	hcp-6	Y110A7A.1	59.031	67.5661	68.1316	57.9062	63.1587	61.7594	62.4853	68.866	72.7853	66.474	61.6419	65.423	67.0131	63.8631	64.4853
	WBGene00001834	hda-1	C53A5.3	83.9652	86.0203	75.0213	87.1792	83.0465	79.6843	80.5025	79.2548	96.7602	84.0505	81.781	78.6454	90.3536	95.1353	86.4788
	WBGene00001835	hda-2	C08B11.2	16.0721	17.8589	17.2243	17.5958	17.1877	13.5251	15.0783	18.1001	20.2864	16.7475	16.6011	15.977	19.606	21.0993	18.3209
	WBGene00001836	hda-3	R06C1.1	23.4321	34.5272	31.5778	26.3937	28.9827	30.3094	28.2398	34.1653	26.6798	29.8485	26.5346	32.3672	33.714	29.1999	30.4539
	WBGene00001837	hda-4	C10E2.3	42.5083	54.4696	44.9745	43.9895	46.4855	37.8052	36.5456	44.7683	36.5156	38.9087	48.1705	43.9367	39.8344	43.3289	43.8177
	WBGene00001838	hda-10	Y51H1A.5	20.1276	18.7518	17.4157	19.0354	18.8326	14.8288	15.9727	17.2433	15.3685	15.8533	22.3163	19.2826	18.6724	20.9109	20.2955
	WBGene00001839	hdl-1	ZK829.2	6.60907	2.67883	7.08109	7.03832	5.85183	4.72565	3.57789	10.7101	16.4751	8.87218	2.31327	9.91675	12.7595	9.41934	8.60221
	WBGene00001840	hel-1	C26D10.2	508.748	477.725	496.25	489.643	493.092	501.082	489.788	466.64	480.358	484.467	476.126	503.413	462.971	477.937	480.112
	WBGene00001843	hgo-1	W06D4.1	114.607	120.845	91.48	102.056	107.247	118.467	116.026	95.1058	104.629	108.557	128.591	112.803	84.6481	103.613	107.414
	WBGene00001844	hid-1	K02E10.2	34.3972	33.6342	32.152	36.9512	34.2836	26.8873	34.2455	32.9872	33.319	31.8597	42.0472	36.2237	33.4028	30.3303	35.501
	WBGene00001851	hif-1	F38A6.3	282.387	282.17	270.421	282.492	279.368	266.755	286.998	262.291	253.15	267.298	306.849	265.962	276.662	276.363	281.459
	WBGene00001853	hil-2	Y73B6BL.9	73.601	96.7356	75.2127	93.2577	84.7017	97.7721	98.5198	72.0791	59.261	81.908	88.3126	72.4474	76.7642	74.2244	77.9372
	WBGene00001854	hil-3	F22F1.1	39.2038	73.5191	46.8883	38.7107	49.5805	50.5156	57.2463	35.6647	19.4258	40.7131	45.0408	29.7503	34.3364	29.0116	34.5348
	WBGene00001855	hil-4	C18G1.5	97.9344	84.2344	104.303	77.2615	90.9332	100.053	87.4028	89.5366	107.703	96.1738	85.4551	101.234	95.2292	107.192	97.2774
	WBGene00001856	hil-5	B0414.3	167.48	147.336	163.056	148.764	156.659	148.288	147.716	161.83	183.93	160.441	154.445	174.921	156.952	163.331	162.412
	WBGene00001860	him-1	F28B3.7	144.949	155.372	163.056	153.403	154.195	156.924	162.538	179.287	187.004	171.439	142.607	166.381	172.72	174.258	163.991
	WBGene00001862	him-3	ZK381.1	81.8623	73.8167	84.2076	63.6648	75.8878	86.5283	81.6526	77.327	78.195	80.9257	66.6767	85.9452	68.7766	70.2683	72.9167
	WBGene00001863	him-4	F15G9.4	363.649	383.966	287.645	262.977	324.559	342.691	372.995	336.619	360.361	353.167	372.029	353.147	324.588	334.763	346.132
	WBGene00001864	him-5	D1086.4	5.25721	6.25061	5.74142	5.59866	5.71198	6.84405	4.60015	6.10477	6.27036	5.95483	5.443	5.64704	9.33619	5.6516	6.51946
	WBGene00001865	him-6	T04A11.6	34.998	33.3366	44.5917	45.2692	39.5489	40.7384	40.1235	49.802	55.9414	46.6513	40.9586	35.9482	40.4568	45.778	40.7854
	WBGene00001867	him-8	T07G12.12	17.1235	12.7989	17.0329	13.1169	15.018	13.6881	12.3948	17.4575	20.6553	16.0489	13.6075	14.7374	16.8051	18.4619	15.903
	WBGene00001869	him-10	R12B2.4	19.9774	23.2165	26.9847	28.1533	24.583	21.8358	27.8564	32.7729	33.8107	29.069	31.2972	25.3428	29.3571	35.4167	30.3535
	WBGene00001872	him-14	ZK1127.11	17.7243	15.7753	20.4777	14.2366	17.0535	17.9249	15.4616	17.2433	19.3029	17.4832	15.7847	15.7015	17.5313	22.2296	17.8118
	WBGene00001874	him-17	T09E8.2	75.8541	75.9002	79.9972	81.4205	78.293	74.3068	78.3303	89.1082	92.58	83.5813	74.5691	86.6339	88.3826	79.4992	82.2712
	WBGene00001877	his-3	T10C6.12	3.60495	5.65531	6.12419	4.79885	5.04582	8.14768	6.51687	3.42724	0.983585	4.76884	5.30692	4.68291	5.60171	3.01419	4.65143
	WBGene00001898	his-24	M163.3	37.2511	59.2319	48.9935	40.3104	46.4467	47.0936	52.2628	30.3096	20.1635	37.4574	46.6737	38.5652	35.7887	31.8374	38.2162
	WBGene00001909	his-35	C50F4.13	88.4714	86.6156	82.6765	87.4991	86.3156	85.3877	81.0137	71.4365	60.1217	74.4899	76.338	89.8017	74.5858	81.3831	80.5272
	WBGene00001911	his-37	C50F4.7	66.2409	61.3155	68.323	64.4646	65.086	58.9892	62.6131	58.7985	50.1629	57.6409	70.2147	69.9682	55.8097	59.7186	63.9278
	WBGene00001915	his-41	C50F4.5	51.3705	72.3285	56.6487	59.6657	60.0034	61.7594	68.6188	49.5878	43.0319	55.7495	67.7653	54.8176	58.818	46.7199	57.0302
	WBGene00001934	his-60	F55G1.11	4.50618	5.35766	3.06209	5.27874	4.55117	8.79949	5.36684	4.49825	3.19665	5.46531	5.9873	4.40745	4.35689	5.6516	5.10081
	WBGene00001944	his-70	E03A3.4	16.5227	8.33414	21.8174	13.7567	15.1077	13.3622	13.8004	17.993	23.606	17.1904	14.1518	20.3844	19.1911	19.2154	18.2357
	WBGene00001945	his-71	F45E1.6	56.4775	65.4826	66.2178	56.3065	61.1211	59.1521	60.6964	59.6553	51.3923	57.724	60.5533	57.2968	61.3077	62.1676	60.3314
	WBGene00001946	his-72	Y49E10.6	112.504	116.083	117.316	108.614	113.629	113.742	112.32	107.101	105.858	109.755	125.869	131.672	116.08	116.423	122.511
	WBGene00001948	hlh-1	B0304.1	6.15845	7.14355	5.93281	4.47893	5.92843	4.72565	8.68916	5.03375	5.90151	6.08752	5.57907	5.64704	5.70545	7.91224	6.21095
	WBGene00001955	hlh-11	F58A4.7	60.2326	62.8037	67.3661	70.3832	65.1964	63.226	52.7739	65.9743	63.3183	61.3231	63.2748	59.776	59.9591	61.6025	61.1531
	WBGene00001971	hmg-1.1	Y48B6A.14	303.867	274.729	269.273	280.733	282.15	262.355	269.364	247.404	257.331	259.113	287.39	292.682	259.339	283.334	280.686
	WBGene00001972	hmg-1.2	F47D12.4	76.0043	77.6861	65.0695	83.9799	75.685	87.3431	79.0969	69.7228	72.9083	77.2678	80.5564	80.7114	74.6895	69.7031	76.4151
	WBGene00001973	hmg-3	C32F10.5	96.1319	109.534	111.575	110.374	106.904	102.335	102.737	101.639	122.579	107.322	100.287	121.48	118.155	123.205	115.782
	WBGene00001974	hmg-4	T20B12.8	7.20989	6.54826	6.31557	6.39847	6.61805	7.33291	7.79469	5.24796	5.40972	6.44632	4.8987	7.02437	6.32786	6.97031	6.30531
	WBGene00001975	hmg-5	F45E4.9	27.9383	25.0024	23.7312	21.5948	24.5667	28.8428	26.4508	27.525	24.8355	26.9135	24.6296	26.5824	29.2534	25.2438	26.4273
	WBGene00001976	hmg-11	T05A7.4	25.6852	38.0989	19.1381	36.9512	29.9684	24.443	30.7954	19.3853	14.0161	22.16	33.6105	22.5882	23.8592	18.8387	24.7241
	WBGene00001977	hmg-12	Y17G7A.1	132.932	133.346	140.474	115.812	130.641	131.992	131.232	143.194	149.997	139.104	132.265	141.176	132.781	132.813	134.759
	WBGene00001978	hmp-1	R13H4.4	64.2882	78.2814	71.5764	79.501	73.4118	61.2705	73.3468	66.0814	74.1377	68.7091	80.5564	63.6325	69.5028	71.3986	71.2725
	WBGene00001979	hmp-2	K05C4.6	42.8087	49.4096	48.228	47.0288	46.8688	35.6868	44.5959	47.7671	50.0399	44.5224	44.7687	35.8105	46.7847	47.6618	43.7564
	WBGene00001980	hmr-1	W02B9.1	149.155	194.662	186.405	165.4	173.905	170.938	184.773	145.765	120.735	155.553	161.929	161.01	137.657	139.406	150
	WBGene00001983	hoe-1	E04A4.4	124.22	117.273	116.36	118.212	119.016	113.253	115.515	123.916	133.03	121.428	111.854	121.48	138.798	117.742	122.468
	WBGene00001984	hog-1	W06B11.4	41.6071	33.9319	34.4485	26.0738	34.0153	44.8122	39.6124	33.7369	29.5076	36.9173	28.8479	43.1103	30.7057	31.0838	33.4369
	WBGene00001985	hop-1	C18E3.8	6.15845	4.16707	8.80352	8.15805	6.82177	6.84405	4.34458	6.74737	9.71291	6.91223	8.43665	6.06024	9.54366	10.3613	8.60045
	WBGene00001986	hot-1	F43D2.4	4.35598	10.4177	4.40176	4.95881	6.03356	6.84405	8.05025	6.64027	5.40972	6.73607	6.12337	5.23384	7.36522	5.08644	5.95222
	WBGene00001993	hpd-1	T21C12.2	256.402	315.507	198.271	275.294	261.368	284.028	283.548	211.953	161.677	235.301	250.378	240.757	223.757	179.909	223.7
	WBGene00001994	hpk-1	F20B6.8	85.1669	108.046	88.8007	94.6974	94.1778	71.5366	88.2972	81.7182	73.7689	78.8302	84.9108	81.5378	84.0257	75.7315	81.5514
	WBGene00001995	hpl-1	K08H2.6	7.96092	13.9895	5.74142	8.7979	9.12242	7.007	8.4336	3.32014	2.82781	5.39714	7.34805	8.26396	5.49798	3.20257	6.07814
	WBGene00001996	hpl-2	K01G5.2	38.3026	43.4566	39.4245	35.5115	39.1738	34.7091	38.2068	42.305	36.3927	37.9034	36.8763	40.3557	33.6103	39.3728	37.5538
	WBGene00001997	hpr-9	Y39A1A.23	14.7202	11.013	21.8174	15.3563	15.7267	15.1547	14.4393	12.745	19.3029	15.4105	14.0157	17.6298	18.1537	20.9109	17.6775
	WBGene00001998	hpr-17	F32A11.2	10.6646	15.4777	13.7794	11.6772	12.8997	18.2508	15.3338	14.1374	18.3193	16.5103	13.7436	11.1563	16.1827	14.129	13.8029
	WBGene00001999	hrp-1	F42A6.7	345.324	349.141	332.046	327.282	338.448	330.47	335.683	327.087	318.436	327.919	324.811	350.667	327.597	343.241	336.579
	WBGene00002000	hrp-2	F58D5.1	403.604	410.159	377.977	370.471	390.553	355.076	363.539	347.865	353.722	355.05	358.694	375.046	355.19	369.992	364.73
	WBGene00002001	hars-1	T11G6.1	132.181	130.667	117.699	120.451	125.25	111.949	129.954	115.348	126.637	120.972	127.094	125.337	119.814	120.568	123.203
	WBGene00002002	hsb-1	K08E7.2	45.5124	32.4436	40.9555	37.4311	39.0857	46.6047	39.4846	38.8777	38.9746	40.9854	38.9174	38.0142	43.0502	41.8219	40.4509
	WBGene00002003	hse-5	B0285.5	32.7449	39.8848	35.7882	39.8305	37.0621	36.6646	45.107	39.199	33.4419	38.6031	38.2371	33.469	40.768	32.5909	36.2663
	WBGene00002004	hsf-1	Y53C10A.12	42.8087	54.7672	48.9935	42.0699	47.1598	48.5602	44.8514	47.1245	41.4335	45.4924	37.2845	42.6971	49.2743	52.3715	45.4069
	WBGene00002005	hsp-1	F26D10.3	3018.09	3082.14	2947.46	2832.76	2970.11	3061.9	2898.22	2903.4	3179.69	3010.8	2966.98	3311.09	2811.13	3227.63	3079.21
	WBGene00002007	hsp-3	C15H9.6	1394.81	1752.55	1582.91	1788.85	1629.78	1369.14	1502.71	1273.33	1148.46	1323.41	1527.44	1287.8	1311.94	1295.16	1355.59
	WBGene00002008	hsp-4	F43E2.8	478.256	406.885	507.925	427.738	455.201	465.069	393.568	482.812	512.694	463.536	439.114	493.359	442.95	476.995	463.104
	WBGene00002010	hsp-6	C37H5.8	607.734	653.635	649.929	778.054	672.338	612.217	613.992	592.376	603.307	605.473	621.726	629.438	651.355	684.032	646.638
	WBGene00002011	hsp-12.2	C14B9.1	79.1586	72.6261	61.0505	66.0642	69.7249	83.1063	85.486	68.7589	60.6134	74.4912	88.8569	75.0643	67.0131	63.4863	73.6052
	WBGene00002021	hsp-17	F52E1.7	40.5556	47.9213	36.3624	51.3477	44.0468	40.9013	53.6684	39.7345	26.065	40.0923	58.104	35.9482	38.9008	36.1703	42.2808
	WBGene00002023	hsp-25	C09B8.6	115.508	128.584	106.408	137.407	121.977	119.771	133.915	110.421	106.473	117.645	133.898	118.312	117.014	110.771	119.999
	WBGene00002024	hsp-43	C14F11.5	16.3725	18.7518	21.4347	34.5517	22.7777	15.1547	14.9505	23.4552	29.0158	20.644	25.3099	17.2166	32.158	23.36	24.5111
	WBGene00002025	hsp-60	Y22D7AL.5	507.246	520.884	531.847	599.697	539.918	465.884	410.435	388.349	397.246	415.478	422.104	460.854	456.54	423.87	440.842
	WBGene00002027	hsr-9	T05F1.6	194.216	186.328	200.376	196.913	194.458	199.781	199.467	225.341	252.536	219.281	195.54	211.42	217.43	232.281	214.167
	WBGene00002028	hst-1	F08B4.6	24.9342	26.193	26.9847	29.113	26.8062	24.606	32.4566	35.1292	27.6633	29.9638	28.8479	27.6843	26.8675	31.4606	28.7151
	WBGene00002029	hst-2	C34F6.4	6.45886	11.013	7.27247	8.7979	8.38555	6.51814	7.028	9.85331	5.65562	7.26377	7.34805	5.50931	4.56436	5.27483	5.67414
	WBGene00002032	htp-1	F41H10.10	65.9405	51.7907	63.3471	58.546	59.9061	65.3444	58.0129	60.7263	62.4577	61.6353	60.4173	64.3212	57.4694	55.5741	59.4455
	WBGene00002033	htp-2	Y73B6BL.2	30.0412	27.6813	26.2192	26.7136	27.6638	24.7689	20.5729	29.3457	36.8844	27.893	23.4049	31.1276	29.6683	33.1561	29.3392
	WBGene00002034	htp-3	F57C9.5	81.7121	69.0543	74.6385	78.3813	75.9466	70.7218	79.3525	81.0756	84.2195	78.8424	67.4932	90.6281	73.0298	67.4425	74.6484
	WBGene00002035	hum-1	F29D10.4	67.4425	58.9343	68.5143	57.1063	62.9994	68.4405	64.6576	82.7892	92.58	77.1168	74.1608	73.687	72.6148	91.556	78.0047
	WBGene00002036	hum-2	F36D4.3	174.089	150.61	184.683	149.084	164.616	169.472	146.055	203.385	200.897	179.952	172.543	196.131	169.089	180.474	179.559
	WBGene00002037	hum-4	F46C3.3	194.517	196.15	155.784	165.56	178.003	190.819	219.785	170.291	162.783	185.919	181.116	193.101	147.719	153.347	168.821
	WBGene00002038	hum-5	T02C12.1	180.548	172.338	154.253	166.68	168.455	170.775	186.817	160.438	158.603	169.158	181.252	163.351	153.736	164.273	165.653
	WBGene00002039	hum-6	T10H10.1	111.153	163.706	119.039	163.161	139.265	123.519	151.805	118.882	96.8832	122.772	151.86	105.503	113.902	109.076	120.085
	WBGene00002040	hum-7	F56A6.2	54.675	31.253	42.4865	34.0719	40.6216	42.042	38.8457	47.3387	48.8104	44.2592	44.0883	47.38	40.3531	47.4735	44.8237
	WBGene00002041	hum-8	Y66H1A.6	146.301	127.989	100.666	111.653	121.652	114.393	139.921	121.988	123.932	125.059	127.23	131.397	115.043	123.393	124.266
	WBGene00002042	hus-1	H26D21.1	6.90948	12.7989	5.16728	6.39847	7.81852	8.63654	8.56138	8.46099	9.34406	8.75074	10.0695	6.88663	8.1951	9.04256	8.54846
	WBGene00002043	hyl-1	C09G4.1	80.0598	47.6237	67.7488	56.9464	63.0947	67.9516	59.8019	83.2176	89.3833	75.0886	64.0913	74.9266	70.6438	83.2669	73.2322
	WBGene00002044	hyl-2	K02G10.6	80.5105	103.879	76.7437	92.9378	88.5178	82.1286	66.9577	81.3969	78.318	77.2003	73.8887	80.7114	79.2539	76.6734	77.6318
	WBGene00002045	icd-1	C56C10.8	1007.28	1027.18	940.254	970.968	986.422	968.922	928.846	837.21	866.047	900.256	952.388	937.133	873.141	955.498	929.54
	WBGene00002046	icln-1	C01F6.8	37.8519	42.8613	41.1469	47.9885	42.4622	41.2273	33.99	44.7683	45.3679	41.3383	56.4711	43.6613	45.9548	49.3573	48.8611
	WBGene00002047	icp-1	Y39G10AR.13	32.7449	41.6707	42.2952	36.4713	38.2955	42.8568	38.4623	44.9825	44.0154	42.5793	35.7877	39.1161	46.0585	52.5599	43.3806
	WBGene00002048	ida-1	B0244.2	83.9652	79.472	100.475	95.9771	89.9723	90.7651	91.7473	96.0697	82.7441	90.3316	83.2779	87.7357	90.8723	93.8166	88.9256
	WBGene00002050	ifa-1	F38B2.1	147.953	152.693	136.837	138.527	144.003	159.532	139.793	151.441	179.013	157.445	154.037	172.166	171.786	180.474	169.616
	WBGene00002052	ifa-4	K05B2.3	105.294	58.6367	103.154	49.5881	79.1684	71.0478	58.1407	121.453	161.431	103.018	61.5059	106.605	114.731	145.811	107.163
	WBGene00002053	ifb-1	F10C1.2	473.9	583.092	499.121	520.356	519.117	518.029	572.59	502.84	486.506	519.991	531.781	505.066	506.748	515.426	514.755
	WBGene00002054	ifb-2	F10C1.7	369.807	298.839	307.932	358.794	333.843	314.337	323.799	381.816	460.687	370.16	392.168	360.997	382.265	420.291	388.93
	WBGene00002055	ifc-1	F37B4.2	126.173	130.072	114.446	138.207	127.224	143.888	146.949	128.521	110.776	132.534	160.024	129.882	134.026	119.626	135.889
	WBGene00002056	ifc-2	M6.1	310.326	250.917	301.999	349.676	303.23	257.955	283.037	344.116	381.754	316.716	360.735	295.712	384.236	359.065	349.937
	WBGene00002057	ifd-1	R04E5.10	68.1936	44.6472	49.9504	39.0307	50.4555	55.8931	56.6073	68.866	85.449	66.7039	68.5818	67.6268	60.8927	65.5586	65.665
	WBGene00002058	ifd-2	F25E2.4	69.6956	38.0989	60.285	39.0307	51.7775	41.7161	30.9232	76.0418	102.293	62.7435	45.1769	66.8004	57.7807	80.8179	62.6439
	WBGene00002059	ife-1	F53A2.6	277.13	252.108	243.628	209.55	245.604	258.933	229.879	231.124	243.806	240.936	234.185	257.973	227.596	234.73	238.621
	WBGene00002060	ife-2	R04A9.4	62.9364	76.1979	56.6487	76.4617	68.0612	65.5073	75.0079	58.9056	50.7776	62.5496	82.0532	66.6626	56.4321	49.9225	63.7676
	WBGene00002061	ife-3	B0348.6	134.585	120.845	153.679	127.17	134.07	129.385	122.032	150.906	164.259	141.645	125.325	137.182	149.379	157.115	142.25
	WBGene00002062	ife-4	C05D9.5	15.7716	14.2871	12.8225	10.8774	13.4397	15.9694	16.1005	10.7101	11.0653	13.4614	14.56	15.977	10.996	11.8684	13.3503
	WBGene00002063	ife-5	Y57A10A.30	12.3169	13.0965	14.3536	12.7969	13.141	10.9179	12.2671	11.1385	10.6965	11.255	11.1581	12.3959	12.2408	9.23095	11.2565
	WBGene00002064	iff-1	T05G5.10	430.19	434.566	465.63	383.108	428.374	418.954	379.256	409.769	458.597	416.644	388.63	451.488	408.095	457.026	426.31
	WBGene00002065	iff-2	F54C9.1	730.753	895.92	751.17	827.002	801.211	727.914	729.123	613.69	589.414	665.035	749.773	713.731	605.4	626.386	673.822
	WBGene00002066	ifg-1	M110.4	773.111	722.392	770.116	706.231	742.963	761.482	725.162	741.675	800.516	757.209	730.858	769.926	717.227	752.04	742.513
	WBGene00002067	ifp-1	C43C3.1	101.84	118.464	95.499	125.25	110.263	97.4462	129.443	107.744	130.079	116.178	130.088	109.497	100.105	102.671	110.59
	WBGene00002068	ify-1	C27A2.3	44.461	30.0624	56.6487	46.069	44.3103	50.8415	41.1457	59.5482	68.4821	55.0044	46.5376	56.7459	55.9134	67.0657	56.5656
	WBGene00002069	ikb-1	C04F12.3	15.0206	22.026	11.8656	11.3573	15.0674	15.9694	19.5506	16.8149	14.8767	16.8029	11.2942	15.2883	12.7595	15.8245	13.7916
	WBGene00002070	ile-1	K07A1.8	323.844	363.428	312.908	276.414	319.149	313.523	354.722	302.561	289.297	315.026	313.108	329.181	295.439	305.563	310.823
	WBGene00002071	ile-2	T04G9.3	105.895	106.856	91.2887	90.8583	98.7245	101.031	112.576	85.1454	79.0557	94.452	107.771	97.9279	89.42	92.1211	96.8101
	WBGene00002072	ima-1	T19B10.7	30.0412	27.9789	35.5968	25.4339	29.7627	28.6798	31.6899	35.0221	46.3515	35.4358	31.1612	35.1218	39.9382	45.0244	37.8114
	WBGene00002073	ima-2	F26B1.3	147.352	177.101	156.358	149.884	157.674	168.168	188.734	168.042	176.185	175.282	162.201	160.459	164.939	160.694	162.073
	WBGene00002074	ima-3	F32E10.4	395.493	425.637	389.651	377.35	397.033	407.547	389.735	368.321	406.098	392.925	367.674	404.108	359.028	396.931	381.935
	WBGene00002075	imb-1	F28B3.8	100.187	97.0332	102.963	96.7769	99.2401	98.7499	100.564	87.5016	89.5063	94.0805	84.5025	97.9279	85.1668	93.6282	90.3064
	WBGene00002076	imb-2	R06A4.4	105.144	116.976	111.575	107.974	110.417	110.157	114.62	104.852	118.768	112.099	114.031	114.456	106.225	124.524	114.809
	WBGene00002077	imb-3	C53D5.6	876.302	815.555	819.301	785.252	824.103	842.144	830.71	847.92	946.455	866.807	793.181	940.026	813.597	902.749	862.388
	WBGene00002078	xpo-1	ZK742.1	334.058	325.032	339.892	337.359	334.085	338.78	348.589	363.501	371.058	355.482	347.399	349.29	327.182	352.283	344.039
	WBGene00002079	xpo-2	Y48G1A.5	148.253	157.158	152.148	136.767	148.582	133.785	143.243	144.694	155.529	144.313	129.135	152.746	146.682	148.072	144.159
	WBGene00002080	xpo-3	C49H3.10	115.508	135.132	97.0301	114.053	115.431	128.081	125.993	117.49	122.825	123.597	117.297	120.378	114.939	112.844	116.364
	WBGene00002081	ina-1	F54G8.3	107.998	105.07	91.0973	96.6169	100.196	106.083	102.609	108.815	98.8503	104.089	106.138	95.0356	94.3993	82.1366	94.4275
	WBGene00002083	inf-1	F57B9.6	797.895	869.132	763.035	755.499	796.39	795.539	763.88	732.786	788.221	770.106	804.067	808.491	715.878	816.468	786.226
	WBGene00002100	ins-17	F56F3.6	7.81072	4.76237	6.12419	6.71839	6.35392	5.21451	8.17804	7.71128	9.34406	7.61197	6.39552	7.43757	5.60171	5.08644	6.13031
	WBGene00002110	ins-27	ZC334.11	9.31278	9.52474	10.3346	10.7174	9.97238	12.7104	12.1393	10.4959	6.3933	10.4347	10.7499	7.71303	10.2698	11.3032	10.009
	WBGene00002113	ins-30	ZC334.2	7.96092	8.33414	5.74142	8.63794	7.66861	6.02928	4.47236	5.67636	7.37689	5.88872	5.443	5.09611	5.18677	8.85418	6.14501
	WBGene00002120	ins-37	F08G2.6	5.25721	2.08354	3.82762	5.11878	4.07179	4.23679	2.04451	5.35506	10.0817	5.42953	3.53795	4.68291	4.9793	7.53547	5.18391
	WBGene00002123	inx-1	C16E9.4	33.496	38.9919	37.3193	30.3927	35.05	33.0796	43.5736	33.5227	32.5813	35.6893	38.2371	30.9899	35.0626	38.0541	35.5859
	WBGene00002125	inx-3	F22F4.2	0.450618	7.4412	5.55004	9.59771	5.75989	3.25907	7.79469	6.31897	1.96717	4.83497	6.5316	3.16785	5.08304	3.20257	4.49627
	WBGene00002127	inx-5	R09F10.4	49.7182	57.1484	45.74	76.4617	57.2671	46.1159	51.2405	64.2607	54.0972	53.9286	59.6008	52.2007	55.1873	60.4721	56.8652
	WBGene00002128	inx-6	C36H8.2	13.2181	13.6918	7.65523	9.27778	10.9607	13.5251	14.3116	11.3527	11.3112	12.6252	10.886	12.6714	12.8632	8.66579	11.2716
	WBGene00002129	inx-7	K02B2.4	12.3169	11.013	15.6932	15.6763	13.6748	9.61426	11.5004	11.674	14.5079	11.8241	12.3828	11.0186	11.5146	9.41934	11.0839
	WBGene00002130	inx-8	ZK792.2	25.6852	15.18	15.3105	18.8755	18.7628	18.2508	20.8284	21.6344	26.065	21.6947	20.2752	22.7259	21.7844	17.52	20.5764
	WBGene00002131	inx-9	ZK792.3	11.5659	6.54826	11.6742	10.2376	10.0065	12.0586	12.2671	11.674	11.3112	11.8277	14.1518	12.9469	12.137	10.3613	12.3992
	WBGene00002132	inx-10	T18H9.5	19.0762	17.2636	20.6691	21.7548	19.6909	22.6505	22.3618	24.8475	19.1799	22.2599	21.2277	18.043	20.0209	16.3896	18.9203
	WBGene00002133	inx-11	W04D2.3	7.5103	5.95296	6.31557	6.07855	6.46434	3.74793	6.64465	8.35389	4.79498	5.88536	6.93982	6.47344	6.7428	8.28902	7.11127
	WBGene00002134	inx-12	ZK770.3	93.1278	97.3309	107.173	139.647	109.32	98.261	106.314	103.781	92.0882	100.111	112.67	94.0714	105.395	110.771	105.727
	WBGene00002135	inx-13	Y8G1A.2	98.385	120.547	104.494	144.286	116.928	102.009	112.576	102.389	95.1619	103.034	113.895	93.6582	103.424	115.293	106.567
	WBGene00002136	inx-14	F07A5.1	18.926	20.2401	20.2864	23.9943	20.8617	22.9765	18.2728	31.1664	35.4091	26.9562	18.6423	23.5523	30.4982	33.1561	26.4622
	WBGene00002137	inx-15	R12E2.9	107.698	79.7697	88.0352	87.0192	90.6305	88.1579	73.7301	97.6762	97.4979	89.2655	86.8158	92.2809	93.2582	95.1353	91.8725
	WBGene00002138	inx-16	R12E2.5	85.0166	74.7096	73.6816	80.1408	78.3872	68.7664	73.6023	90.8218	91.4734	81.166	76.6102	89.1131	79.4614	89.8605	83.7613
	WBGene00002139	inx-17	R12E2.4	42.2079	41.9684	42.8693	28.1533	38.7997	35.198	28.6231	35.3434	43.0319	35.5491	38.101	45.7273	37.7597	38.6193	40.0518
	WBGene00002140	inx-18	C18H7.2	7.20989	5.35766	6.31557	3.19924	5.52059	10.9179	4.85571	8.56809	13.0325	9.34355	7.48412	8.53943	7.78016	5.83999	7.41092
	WBGene00002143	inx-21	Y47G6A.1	20.2778	19.0495	24.3054	24.1542	21.9467	16.6213	20.5729	21.5273	24.0978	20.7048	17.4176	19.558	20.4359	18.8387	19.0625
	WBGene00002144	inx-22	Y47G6A.2	15.7716	13.3942	20.2864	14.5565	16.0022	17.9249	13.8004	19.9208	23.8519	18.8745	16.0568	13.4978	18.3612	22.6064	17.6306
	WBGene00002146	ipp-5	C09B8.1	30.9425	26.4907	26.9847	34.0719	29.6224	25.7467	25.0452	25.5972	27.1715	25.8902	25.9903	29.4748	27.8011	27.3161	27.6456
	WBGene00002147	ire-1	C41C4.4	100.488	100.605	105.642	101.416	102.038	102.009	105.931	105.388	108.194	105.38	102.192	107.432	114.316	107.38	107.83
	WBGene00002148	gon-14	F44C4.4	53.173	50.0049	62.7729	59.0259	56.2442	51.3304	49.196	56.5494	54.8349	52.9777	56.6072	57.9855	64.4197	49.7341	57.1866
	WBGene00002152	iars-1	R11A8.6	428.087	460.461	417.402	421.499	431.862	437.856	451.964	421.443	448.146	439.852	448.367	439.092	403.738	409.553	425.187
	WBGene00002153	iars-2	C25A1.7	98.6854	116.976	103.92	121.891	110.368	110.483	116.026	104.852	112.375	110.934	116.616	108.396	107.885	104.178	109.269
	WBGene00002162	isp-1	F42G8.12	484.565	525.051	468.5	519.076	499.298	490.979	500.777	458.607	432.409	470.693	502.253	479.034	473.241	451.186	476.429
	WBGene00002163	ist-1	C54D1.3	7.66051	7.14355	6.31557	9.43774	7.63934	8.31063	11.8837	10.4959	9.09816	9.9471	10.886	9.50356	8.61004	7.1587	9.03957
	WBGene00002169	isw-1	F37A4.8	93.7286	115.19	111.384	116.292	109.149	111.949	121.648	126.379	124.546	121.131	104.914	119.827	126.661	136.392	121.949
	WBGene00002173	itr-1	F33D4.2	215.846	246.155	209.753	198.673	217.607	197.011	210.968	225.555	236.429	217.491	215.407	205.222	209.131	201.762	207.88
	WBGene00002174	itx-1	W03D8.6	114.457	132.156	124.589	116.772	121.993	104.453	115.77	114.277	120.366	113.717	115.8	121.205	121.682	124.9	120.897
	WBGene00002175	jac-1	Y105C5B.21	45.5124	46.1354	39.0417	51.5077	45.5493	47.9083	49.196	46.1606	46.1056	47.3426	49.6673	37.4633	48.237	45.0244	45.098
	WBGene00002176	jip-1	F56D12.4	7.20989	3.57178	2.48795	6.23851	4.87703	4.39975	6.38909	4.81955	3.44255	4.76273	5.9873	5.64704	4.56436	5.83999	5.50967
	WBGene00002178	jnk-1	B0478.1	7.3601	11.3106	9.18628	7.99809	8.96377	8.96245	8.4336	5.99766	7.74573	7.78486	7.48412	6.19797	6.12039	7.34708	6.78739
	WBGene00002179	jph-1	T22C1.7	113.406	119.952	103.154	107.654	111.042	116.186	130.465	121.453	100.695	117.2	114.847	121.48	111.619	110.583	114.632
	WBGene00002180	jtr-1	Y77E11A.4	12.0165	14.8824	17.607	8.47797	13.246	12.8733	11.117	8.78229	10.8194	10.898	12.3828	10.4677	11.0997	8.28902	10.5598
	WBGene00002181	kal-1	K03D10.1	5.25721	12.7989	10.9087	8.63794	9.40068	7.98472	8.81695	8.78229	5.65562	7.80989	7.6202	8.67716	6.63907	5.27483	7.05281
	WBGene00002182	kap-1	F08F8.3	8.56175	6.54826	3.63624	3.67912	5.60634	3.74793	5.6224	6.96157	5.77856	5.52762	6.80375	7.43757	6.63907	5.46322	6.5859
	WBGene00002183	kat-1	T02G5.8	279.534	365.809	277.311	312.725	308.845	291.198	328.016	290.887	252.044	290.536	298.412	291.58	299.069	270.335	289.849
	WBGene00002185	kel-3	T27E9.4	22.6811	30.3601	34.0658	27.8333	28.7351	26.0726	33.6066	22.4912	27.0486	27.3048	29.2561	34.9841	27.9048	23.9251	29.0175
	WBGene00002186	kel-10	T16H12.6	46.1133	24.7048	60.6677	40.4703	42.989	44.9752	26.0675	58.3701	83.2359	53.1622	40.5503	58.1232	64.316	84.5856	61.8938
	WBGene00002187	kgb-1	T07A9.3	86.3685	61.3155	68.1316	71.8228	71.9096	75.7734	63.252	82.4679	70.9411	73.1086	70.4868	73.1361	71.2663	87.4114	75.5751
	WBGene00002189	kin-1	ZK909.2	164.175	158.349	145.641	164.441	158.151	154.969	150.91	152.833	152.456	152.792	160.296	170.513	148.445	159.564	159.705
	WBGene00002190	kin-2	R07E4.6	200.225	219.664	218.748	196.433	208.768	191.796	194.739	184.321	173.48	186.084	183.837	202.88	178.218	173.127	184.516
	WBGene00002191	kin-3	B0205.7	291.4	291.397	293.004	289.371	291.293	295.109	272.047	261.648	273.806	275.653	292.833	293.646	252.077	279.754	279.578
	WBGene00002192	kin-4	C10C6.1	113.105	96.4379	110.427	84.1399	101.027	111.297	100.692	115.455	144.464	117.977	98.7904	114.731	106.848	123.582	110.988
	WBGene00002193	kin-5	T13H10.1	15.7716	13.6918	18.3726	13.1169	15.2382	18.2508	13.0337	25.9185	27.5404	21.1859	15.3765	25.8937	20.2284	22.7948	21.0734
	WBGene00002196	kin-10	T01G9.6	185.955	232.165	202.864	197.713	204.674	197.826	196.912	203.921	176.062	193.68	190.641	206.737	198.55	194.415	197.586
	WBGene00002198	kin-14	F22D6.1	13.5185	11.6083	16.2674	18.3956	14.9474	13.6881	15.4616	17.8859	24.4667	17.8756	12.3828	19.0071	15.6641	24.3019	17.839
	WBGene00002200	kin-16	M176.7	2.70371	3.27413	4.21038	11.5172	5.42637	2.1184	5.11127	5.89056	5.53267	4.66322	7.21197	2.34146	10.8922	4.89806	6.33593
	WBGene00002201	kin-18	T17E9.1	117.461	122.631	130.713	105.735	119.135	129.711	117.048	141.909	154.915	135.896	115.119	130.295	137.449	144.304	131.792
	WBGene00002202	kin-19	C03C10.1	446.262	456.294	517.877	483.884	476.079	503.526	463.848	447.147	475.809	472.583	467.962	485.095	456.125	465.127	468.577
	WBGene00002203	kin-20	F46F2.2	85.7677	63.9943	87.2697	69.1035	76.5338	75.4475	68.1077	83.4318	100.817	81.9511	67.0849	75.4775	66.8056	79.876	72.311
	WBGene00002204	kin-21	W08D2.8	6.45886	1.19059	9.56904	3.03927	5.06444	6.19224	1.66116	9.1036	16.721	8.41949	4.08225	6.47344	7.78016	7.91224	6.56202
	WBGene00002206	kin-24	K07F5.4	21.9301	18.4542	18.5639	15.0364	18.4962	20.6951	16.2283	14.6729	19.6717	17.817	19.4587	23.2768	15.7678	18.0851	19.1471
	WBGene00002207	sid-3	B0302.1	79.0084	69.0543	64.8781	47.0288	64.9924	69.5812	75.6468	70.5797	73.646	72.3634	61.6419	78.7831	66.5982	72.1521	69.7938
	WBGene00002208	kin-26	T06C10.6	4.05556	4.16707	9.18628	3.99904	5.35199	7.33291	3.45011	6.85447	12.9096	7.63676	7.48412	6.3357	12.552	8.4774	8.7123
	WBGene00002210	kin-29	F58H12.1	67.4425	66.6731	65.2609	69.5834	67.24	64.2037	67.5966	64.6891	56.0644	63.1384	66.2685	63.4948	64.7309	64.0515	64.6364
	WBGene00002212	kin-31	B0523.1	10.214	6.54826	10.3346	6.23851	8.33384	9.45131	6.00575	12.4237	15.2456	10.7816	4.49047	12.2582	8.71378	13.3755	9.70948
	WBGene00002213	kin-32	C30F8.4	11.1153	12.7989	12.4398	17.5958	13.4874	16.7842	18.145	16.8149	17.0898	17.2085	18.9144	12.3959	14.8342	11.68	14.4561
	WBGene00002214	klc-1	M7.2	51.6709	49.1119	65.4522	48.4684	53.6759	49.7008	49.7071	59.0127	68.4821	56.7257	41.5029	53.7158	56.1209	68.9495	55.0723
	WBGene00002215	klc-2	C18C4.10	95.3809	99.7121	97.4128	96.4569	97.2407	96.4685	96.3475	91.8928	86.4326	92.7853	97.5657	93.6582	87.9677	82.1366	90.3321
	WBGene00002216	klp-3	T09A5.2	30.4918	19.0495	21.0519	29.7529	25.0865	25.0948	28.112	34.915	34.5484	30.6676	29.3922	29.1993	28.7347	32.5909	29.9793
	WBGene00002217	klp-4	F56E3.3	121.066	112.511	112.532	97.8966	111.001	115.534	120.37	102.174	110.776	112.214	127.23	118.588	105.188	105.308	114.078
	WBGene00002219	klp-7	K11D9.1	86.0681	85.7226	102.389	84.2998	89.6198	99.5646	74.369	98.1046	112.866	96.2262	84.5025	103.3	95.2292	102.859	96.4726
	WBGene00002220	klp-8	C15C7.2	32.8951	20.8354	27.9416	22.8745	26.1367	27.8651	27.2175	23.6694	21.393	25.0362	30.4808	30.1635	21.8882	24.867	26.8499
	WBGene00002221	klp-10	C33H5.4	19.5268	23.8118	26.2192	16.4761	21.5085	21.3469	19.5506	26.9895	35.655	25.8855	14.56	23.5523	28.4235	27.8812	23.6043
	WBGene00002222	klp-11	F20C5.2	14.8704	9.22709	16.076	15.5163	13.9224	12.3845	15.8449	13.1734	13.2784	13.6703	14.56	12.2582	12.8632	11.8684	12.8874
	WBGene00002223	klp-12	T01G1.1	227.562	205.675	206.309	240.103	219.912	216.565	221.063	218.379	214.667	217.669	234.865	199.575	205.811	213.065	213.329
	WBGene00002225	klp-15	M01E11.6	38.3026	19.3471	41.9124	33.592	33.2885	36.1757	29.6454	45.9464	75.4902	46.8144	33.6105	46.9668	47.822	58.965	46.8411
	WBGene00002226	klp-16	C41G7.2	39.8046	40.4801	43.2521	42.3899	41.4817	38.7829	40.3791	43.1618	62.3347	46.1646	41.775	45.865	54.3574	49.9225	47.98
	WBGene00002227	klp-17	W02B12.7	19.5268	11.3106	16.4588	11.3573	14.6634	12.7104	8.17804	18.5285	17.9504	14.3418	15.6486	18.4562	16.079	16.2013	16.5963
	WBGene00002228	klp-18	C06G3.2	60.9837	56.5531	67.1747	56.1466	60.2145	72.1884	58.1407	73.1501	86.3096	72.4472	55.6546	71.2078	70.4364	73.4708	67.6924
	WBGene00002229	klp-19	Y43F4B.6	96.1319	97.0332	112.915	106.055	103.034	94.5131	110.659	127.772	136.472	117.354	95.7967	109.084	124.897	119.06	112.21
	WBGene00002230	klp-20	Y50D7A.6	12.9177	14.5848	15.8846	15.8362	14.8058	12.7104	15.206	14.5658	17.8275	15.0774	14.6961	13.4978	16.079	14.8826	14.7889
	WBGene00002231	knl-1	C02F5.1	75.8541	75.0073	71.385	83.0202	76.3166	75.1216	72.0689	81.0756	78.318	76.646	72.3919	72.1719	73.2372	76.1082	73.4773
	WBGene00002232	kpc-1	F11A6.1	49.8684	65.1849	54.9263	50.068	55.0119	56.8708	61.0797	46.6961	35.9009	50.1369	59.0565	58.5364	56.9508	40.8799	53.8559
	WBGene00002234	kqt-2	M60.5	26.2861	20.2401	20.8605	20.955	22.0854	25.7467	22.7452	24.4191	23.606	24.1292	19.7309	27.6843	24.7928	32.9677	26.2939
	WBGene00002235	kqt-3	Y54G9A.3	7.81072	4.46472	7.46385	7.19828	6.73439	10.1031	9.45585	11.3527	7.74573	9.66436	3.94617	6.19797	9.02499	6.21676	6.34647
	WBGene00002238	kars-1	T02G5.9	454.524	424.446	458.548	433.496	442.754	442.093	445.703	470.067	493.637	462.875	427.411	487.023	453.324	466.069	458.457
	WBGene00002239	ksr-1	F13B9.5	20.7284	17.2636	16.8415	14.5565	17.3475	15.8065	17.8895	19.7066	26.3109	19.9284	22.1802	14.7374	23.133	17.52	19.3926
	WBGene00002240	ksr-2	F58D5.4	20.8786	16.9659	24.4967	24.3142	21.6639	24.443	20.4451	27.8463	25.4503	24.5462	17.8258	25.4805	27.075	26.1858	24.1418
	WBGene00002241	kup-1	F10C2.2	40.7058	47.6237	36.3624	36.1514	40.2108	38.7829	37.0567	43.1618	43.2778	40.5698	39.7339	34.7086	43.6726	42.9522	40.2668
	WBGene00002243	lad-2	Y54G2A.25	22.6811	11.3106	16.4588	12.3171	15.6919	14.3399	12.6504	19.2782	18.4422	16.1777	14.0157	12.9469	12.3445	17.7084	14.2539
	WBGene00002244	laf-1	Y71H2AM.19	292.151	250.62	269.273	238.503	262.637	246.386	237.546	222.128	246.265	238.081	229.558	258.249	219.401	214.949	230.539
	WBGene00002245	lag-1	K08B4.1	30.0412	33.6342	31.9606	35.6715	32.8269	29.0057	36.6734	33.5227	31.4747	32.6691	31.2972	29.7503	37.1373	27.5045	31.4223
	WBGene00002247	lam-1	W03F8.5	603.378	562.555	509.264	456.211	532.852	578.811	580.129	516.442	525.112	550.123	561.853	585.777	496.685	476.43	530.186
	WBGene00002248	lam-3	T22A3.8	28.2387	47.9213	33.4916	63.8247	43.3691	37.3164	54.0517	30.6309	15.4915	34.3726	63.547	23.69	36.7224	22.0412	36.5002
	WBGene00002249	lap-1	ZK353.6	189.26	153.586	159.994	161.561	166.1	151.384	156.149	167.078	207.905	170.629	161.521	184.011	168.051	187.445	175.257
	WBGene00002250	lap-2	W07G4.4	303.116	339.021	331.28	304.087	319.376	331.61	322.649	335.762	393.803	345.956	284.805	334.14	335.792	339.473	323.552
	WBGene00002251	lat-1	B0457.1	78.1072	73.5191	89.1835	78.5412	79.8377	87.3431	73.8579	99.7112	110.776	92.9221	72.2558	100.132	82.6772	93.8166	87.2203
	WBGene00002252	lat-2	B0286.2	19.9774	18.4542	7.27247	11.3573	14.2653	16.6213	12.3948	14.78	13.6472	14.3608	13.0632	19.8335	15.6641	9.9845	14.6363
	WBGene00002253	lbp-1	F40F4.3	24.3334	19.9424	26.0278	24.7941	23.7744	20.2062	20.9562	22.9196	19.3029	20.8462	25.9903	19.558	17.635	13.1871	19.0926
	WBGene00002254	lbp-2	F40F4.2	240.029	253.001	186.596	196.273	218.975	233.187	228.091	200.386	201.512	215.794	227.653	227.948	212.865	223.238	222.926
	WBGene00002255	lbp-3	F40F4.4	95.2307	84.532	76.5523	60.1456	79.1152	80.4991	87.275	74.3282	69.3428	77.8612	86.2715	84.5679	71.4737	77.0502	79.8408
	WBGene00002256	lbp-4	ZK742.5	27.6379	33.6342	21.8174	38.7107	30.4501	33.5684	33.6066	31.7019	21.5159	30.0982	35.2434	21.3486	32.0543	23.36	28.0015
	WBGene00002257	lbp-5	W02D3.7	38.0021	30.6577	27.7502	28.7931	31.3008	26.7244	26.4508	33.0943	45.6138	32.9708	29.9365	34.8464	28.8385	33.3445	31.7414
	WBGene00002258	lbp-6	W02D3.5	372.812	453.913	402.665	435.576	416.241	357.031	374.656	362.002	346.591	360.07	403.054	334.553	404.983	385.439	382.007
	WBGene00002259	lbp-7	T22G5.2	41.4569	28.5742	44.7831	25.4339	35.062	26.8873	31.8177	36.4144	40.2041	33.8309	37.1485	35.9482	37.8634	32.4025	35.8407
	WBGene00002261	ldb-1	F58A3.1	39.6544	51.7907	38.2762	44.3094	43.5077	34.0573	46.7681	51.0872	49.1793	45.273	53.7496	38.152	52.6976	56.516	50.2788
	WBGene00002262	ldh-1	F13D12.2	95.5311	127.989	106.408	132.288	115.554	119.608	121.521	104.102	78.8098	106.01	112.942	99.3053	129.566	103.048	111.215
	WBGene00002263	lea-1	K08H10.1	311.077	350.629	295.492	314.005	317.801	353.12	383.218	332.763	308.723	344.456	327.668	331.385	305.708	303.491	317.063
	WBGene00002264	lec-1	W09H1.6	725.646	706.616	677.871	657.283	691.854	682.287	689.383	682.877	715.558	692.526	692.349	729.708	703.845	754.866	720.192
	WBGene00002265	lec-2	F52H3.7	242.883	250.322	275.588	320.083	272.219	251.763	244.958	335.012	326.55	289.571	301.678	275.328	396.788	321.388	323.795
	WBGene00002266	lec-3	ZK892.1	145.85	86.9132	134.541	93.7376	115.26	113.579	87.6583	148.763	189.34	134.835	101.104	140.901	144.918	179.156	141.52
	WBGene00002267	lec-4	C44F1.3	79.0084	94.0568	102.197	122.691	99.4883	95.1649	109.892	88.2513	71.5558	91.2161	115.664	89.5263	93.6731	85.716	96.1448
	WBGene00002268	lec-5	ZK1248.16	203.98	207.163	173.008	186.515	192.667	183.975	194.995	176.074	181.103	184.037	198.805	169.411	166.599	174.446	177.315
	WBGene00002269	lec-6	Y55B1AR.1	320.69	276.813	270.038	251.62	279.79	251.274	262.975	261.327	251.06	256.659	373.934	302.736	277.907	292.376	311.738
	WBGene00002271	lec-8	R07B1.10	85.4673	69.6496	96.8387	93.8976	86.4633	85.0618	88.425	96.4981	94.0553	91.0101	142.062	80.5736	99.2748	99.4682	105.345
	WBGene00002272	lec-9	C16H3.2	132.632	113.702	89.3748	119.651	113.84	115.534	123.054	111.814	125.407	118.952	155.806	129.193	113.072	124.712	130.696
	WBGene00002273	lec-10	W01A11.4	263.161	300.327	270.421	359.594	298.376	268.873	328.144	251.366	214.667	265.763	385.364	242.823	287.555	264.307	295.012
	WBGene00002274	lec-11	F38A5.3	10.0638	13.3942	11.4828	15.3563	12.5743	12.3845	13.2893	11.9953	12.5407	12.5525	21.2277	12.2582	15.7678	15.4477	16.1754
	WBGene00002275	lem-2	W01G7.5	47.6153	58.6367	53.2039	47.6686	51.7811	45.3011	46.7681	39.199	44.5072	43.9439	45.7212	46.5537	46.266	38.0541	44.1487
	WBGene00002276	lem-3	F42H11.2	28.0885	23.2165	23.5398	32.3123	26.7893	26.2355	23.5119	30.3096	32.3354	28.0981	25.8542	27.9597	32.2617	28.4464	28.6305
	WBGene00002280	let-2	F01G12.5	2920.76	2661.27	2505.94	1753.82	2460.45	2699.81	2510.53	2587.35	2774.82	2643.13	2404.17	2744.05	2215.17	2565.64	2482.26
	WBGene00002282	let-4	C44H4.2	12.6173	46.7307	40.3814	89.5786	47.327	29.4946	55.074	30.2025	13.1555	31.9816	57.6958	13.3601	42.4278	27.6929	35.2941
	WBGene00002295	let-19	K08F8.6	105.895	112.809	112.915	104.135	108.938	113.742	119.604	110.528	92.9488	109.206	121.379	102.611	100.001	98.7146	105.676
	WBGene00002297	ect-2	T19E10.1	48.9672	48.219	66.6005	57.4263	55.3032	50.8415	47.7904	69.5086	87.4161	63.8892	46.4015	51.9252	69.7102	77.9921	61.5073
	WBGene00002299	let-23	ZK1067.1	25.0844	25.8954	32.5347	30.0728	28.3968	28.3539	28.4953	35.8789	32.8272	31.3888	31.9776	28.0975	32.3655	29.9535	30.5985
	WBGene00002324	let-49	Y54E5B.3	12.6173	11.9059	7.84661	12.9569	11.3317	7.16996	11.7559	10.7101	13.6472	10.8208	8.98095	12.9469	13.4856	14.5058	12.4798
	WBGene00002335	let-60	ZK792.6	117.461	125.607	108.704	111.653	115.857	116.675	109.765	105.602	106.35	109.598	112.398	111.013	97.8225	93.6282	103.715
	WBGene00002344	let-70	M7.1	457.978	482.785	410.129	440.215	447.777	449.915	447.109	437.08	440.769	443.718	454.218	463.195	434.029	448.172	449.904
	WBGene00002348	myo-1	R06C7.10	417.573	556.899	363.049	510.918	462.11	543.939	577.318	477.778	422.819	505.464	619.957	469.118	518.781	449.114	514.242
	WBGene00002363	let-92	F38H4.9	279.834	260.442	278.842	285.532	276.162	275.066	276.136	267.217	247.986	266.601	292.153	269.13	277.492	263.176	275.488
	WBGene00002368	let-99	K08E7.3	16.0721	14.8824	27.5588	24.1542	20.6669	14.014	16.6116	21.206	32.2124	21.011	14.1518	21.3486	23.4442	27.3161	21.5652
	WBGene00002393	lpr-1	Y65B4BR.2	3.90536	22.026	16.4588	26.0738	17.116	8.96245	20.3173	9.7462	3.68844	10.6786	20.003	6.61117	15.7678	9.9845	13.0916
	WBGene00002497	let-268	F52H3.1	103.492	99.4144	114.637	94.0575	102.9	120.912	108.359	100.247	101.678	107.799	92.667	107.569	101.868	83.2669	96.3429
	WBGene00002583	let-363	B0261.2	205.482	190.197	195.208	195.153	196.51	196.359	206.495	207.669	202.864	203.347	198.805	187.867	188.902	209.674	196.312
	WBGene00002632	let-413	F26D11.11	60.0824	60.4225	49.759	62.0652	58.0823	60.1299	57.7574	72.5075	65.5314	63.9815	63.2748	63.7702	54.7723	61.7908	60.9021
	WBGene00002637	let-418	F26F12.7	272.023	328.603	324.008	307.606	308.06	312.219	338.366	296.349	280.322	306.814	322.77	298.604	287.243	303.491	303.027
	WBGene00002694	let-502	C10H11.9	152.609	171.445	179.515	157.722	165.323	165.235	164.839	177.252	159.956	166.82	139.613	155.225	165.354	163.708	155.975
	WBGene00002696	let-504	E01A2.4	79.7594	71.4355	70.0454	76.7816	74.5055	78.5436	61.5908	73.043	87.5391	75.1791	70.3507	76.1662	72.7186	85.5276	76.1908
	WBGene00002717	let-526	C01G8.9	219	224.724	225.447	191.954	215.281	198.477	218.507	229.411	216.389	215.696	205.065	213.761	207.575	220.036	211.609
	WBGene00002783	let-607	F57B10.1	6.90948	7.4412	6.69833	7.99809	7.26177	8.79949	8.30582	8.56809	10.3276	9.00026	7.6202	10.1922	8.92125	9.41934	9.03825
	WBGene00002804	let-630	Y110A7A.19	93.4282	106.558	91.48	93.7376	96.3009	95.4908	96.3475	100.14	103.399	98.8443	93.3474	100.269	101.142	100.599	98.8393
	WBGene00002827	let-653	C29E6.1	8.71195	40.1825	31.9606	82.3803	40.8088	17.599	33.2233	20.4563	5.77856	19.2643	60.009	9.50356	37.5522	23.5483	32.6533
	WBGene00002845	let-711	F57B9.2	499.585	526.837	548.689	479.565	513.669	536.28	518.539	563.352	624.823	560.748	494.905	547.625	534.86	565.725	535.779
	WBGene00002850	let-716	C16A3.3	414.419	392.002	412.043	359.274	394.435	430.36	385.134	395.953	460.81	418.064	358.557	434.684	368.78	392.786	388.702
	WBGene00002855	let-721	C05D11.12	166.879	156.563	176.453	184.916	171.203	178.923	165.094	173.183	173.111	172.578	162.201	186.903	180.292	170.113	174.878
	WBGene00002879	let-754	C29E4.8	169.132	206.568	178.176	231.785	196.415	187.397	202.534	183.464	169.791	185.797	204.793	167.758	189.836	184.054	186.61
	WBGene00002881	let-756	C05D11.4	8.26133	11.013	9.9518	12.637	10.4658	15.8065	13.6727	10.2817	8.97522	12.184	14.2879	11.5695	9.85487	9.9845	11.4242
	WBGene00002889	let-765	F20H11.2	97.1833	105.367	121.527	106.535	107.653	98.4239	84.5916	97.1407	95.7766	93.9832	91.5784	95.9997	95.5404	97.5843	95.1757
	WBGene00002891	let-767	C56G2.6	304.768	358.368	301.999	373.031	334.542	316.456	341.305	281.248	282.043	305.263	343.589	289.514	324.485	313.099	317.672
	WBGene00002915	let-805	H19M22.2	671.722	750.073	665.24	579.701	666.684	664.851	695.389	623.007	643.511	656.689	753.855	675.303	603.014	686.67	679.711
	WBGene00002957	let-858	F33A8.1	115.959	112.213	111.192	114.213	113.394	114.556	118.07	121.453	112.621	116.675	110.221	111.013	104.98	107.192	108.351
	WBGene00002974	lev-1	F09E8.7	17.1235	15.7753	16.2674	15.1964	16.0906	11.0808	21.8507	16.1723	13.5243	15.657	20.5473	17.7675	14.4192	18.6503	17.8461
	WBGene00002975	lev-8	C35C5.5	5.85804	5.06002	5.74142	4.79885	5.36458	5.37747	6.00575	5.67636	6.76215	5.95543	7.21197	4.26971	5.49798	3.76773	5.18685
	WBGene00002977	lev-10	Y105E8A.7	35.749	35.4201	44.4004	33.592	37.2904	37.6423	43.4458	32.5587	38.8516	38.1246	40.9586	31.8163	38.3821	37.3006	37.1144
	WBGene00002978	lev-11	Y105E8B.1	2107.39	2249.62	2064.62	1965.93	2096.89	2030.89	1963.5	1880.7	1790.25	1916.33	1988.19	1935.28	1842.65	1903.65	1917.44
	WBGene00002979	lfe-2	C46H11.4	62.6359	67.2684	57.797	51.1878	59.7223	46.2788	62.7409	62.44	55.9414	56.8503	64.6356	48.7574	57.6769	55.0089	56.5197
	WBGene00002980	lgg-1	C32D5.9	137.288	100.605	144.11	131.169	128.293	97.7721	109.126	163.972	198.069	142.235	110.901	125.888	157.367	195.545	147.425
	WBGene00002981	lgg-2	ZK593.6	20.1276	22.6212	27.7502	37.9109	27.1025	16.6213	23.3841	35.4505	36.6386	28.0236	22.8606	19.2826	38.5896	38.4309	29.7909
	WBGene00002982	lgg-3	B0336.8	5.10701	1.78589	4.019	5.4387	4.08765	9.1254	4.34458	5.99766	6.8851	6.58819	4.3544	5.78477	8.1951	5.6516	5.99647
	WBGene00002983	lgx-1	C54G7.3	265.865	228.296	175.688	109.094	194.736	255.511	247.002	225.019	204.832	233.091	197.717	278.771	178.84	186.88	210.552
	WBGene00002985	lig-1	C29A12.3	43.2594	54.1719	56.266	52.3075	51.5012	45.9529	51.2405	54.5145	59.5069	52.8037	44.9047	52.6139	50.4154	53.8786	50.4532
	WBGene00002986	lig-4	C07H6.1	29.2902	34.8248	32.9175	32.7922	32.4562	32.1019	30.4121	33.844	30.3682	31.6815	28.7118	31.5408	29.8758	37.489	31.9043
	WBGene00002988	lim-6	K03E6.1	4.50618	3.57178	5.93281	7.35824	5.34225	3.25907	5.49462	6.31897	7.99163	5.76607	5.17085	7.5753	6.12039	6.40515	6.31792
	WBGene00002989	lim-7	C04F1.3	7.3601	8.92944	13.588	7.99809	9.46892	7.16996	10.7337	9.6391	9.58996	9.28317	9.52524	8.67716	10.7885	12.6219	10.4032
	WBGene00002990	lin-1	C37F5.1	11.4157	10.12	13.9708	18.7155	13.5555	13.6881	10.7337	14.1374	10.4506	12.2524	13.1993	8.40169	13.2781	12.9987	11.9694
	WBGene00002991	lin-2	F17E5.1	27.3375	29.1695	29.4726	32.4722	29.613	25.2578	27.8564	24.4191	27.4174	26.2377	30.3447	26.5824	28.7347	23.9251	27.3967
	WBGene00002992	lin-3	F36H1.4	6.30866	8.92944	14.9277	9.59771	9.94088	10.2661	9.07251	13.2805	15.8603	12.1199	9.79739	10.4677	15.4566	15.2593	12.7452
	WBGene00002994	lin-5	T09A5.10	66.2409	79.472	67.5574	81.2606	73.6327	73.3291	81.0137	80.3259	80.0393	78.677	77.4266	77.819	73.1335	70.0799	74.6147
	WBGene00002996	lin-7	Y54G11A.10	10.965	15.7753	14.5449	18.3956	14.9202	13.0363	15.9727	15.2084	12.6637	14.2203	14.0157	15.4261	15.3528	11.3032	14.0245
	WBGene00002998	lin-9	ZK637.7	37.8519	37.5036	48.4193	41.5901	41.3412	50.8415	54.6906	54.5145	49.1793	52.3065	41.9111	42.4217	48.8594	45.5896	44.6954
	WBGene00002999	lin-10	C09H6.2	135.786	75.6026	82.1024	57.2663	87.6894	102.335	68.1077	105.923	124.055	100.105	90.2177	118.863	82.366	121.698	103.286
	WBGene00003000	lin-11	ZC247.3	10.6646	8.33414	15.6932	10.5575	11.3124	11.4067	10.8615	11.0314	10.2047	10.8761	14.1518	9.22809	11.6184	10.9264	11.4812
	WBGene00003001	lin-12	R107.8	10.214	11.013	13.9708	15.8362	12.7585	12.8733	13.6727	9.3178	9.71291	11.3942	11.0221	8.81489	11.6184	11.3032	10.6896
	WBGene00003002	lin-13	C03B8.4	154.412	187.518	189.467	176.918	177.079	196.359	179.533	208.526	201.143	196.39	178.53	178.226	189.94	166.157	178.213
	WBGene00003003	lin-14	T25C12.1	31.6935	27.9789	31.7692	32.6322	31.0185	29.9835	34.5011	33.4156	37.3762	33.8191	36.332	34.8464	33.1953	40.6915	36.2663
	WBGene00003006	lin-17	Y71F9B.5	15.6214	15.18	16.4588	19.6753	16.7339	20.6951	19.0395	20.4563	17.5816	19.4431	22.9967	15.1506	13.5893	17.52	17.3141
	WBGene00003007	lin-18	C16B8.1	12.0165	16.3706	14.1622	16.4761	14.7563	14.6658	14.1838	13.3876	11.6801	13.4793	14.56	11.4318	18.6724	13.5638	14.557
	WBGene00003009	lin-23	K10B2.1	93.4282	89.2944	110.044	100.296	98.2656	103.801	85.1027	104.745	116.678	102.582	95.2524	102.886	101.972	106.627	101.684
	WBGene00003010	lin-24	B0001.1	18.926	21.4307	19.1381	25.7538	21.3121	19.8803	19.0395	22.5983	26.5568	22.0187	17.4176	20.9354	27.5936	25.2438	22.7976
	WBGene00003011	lin-25	F56H9.5	13.6688	14.2871	13.9708	16.3161	14.5607	15.3176	16.3561	17.5646	15.3685	16.1517	15.3765	14.8751	13.7968	15.0709	14.7798
	WBGene00003012	lin-26	F18A1.2	56.1771	64.8873	63.9212	62.0652	61.7627	72.0255	87.6583	71.6507	60.8593	73.0485	72.2558	64.3212	57.6769	64.4283	64.6705
	WBGene00003014	lin-28	F02E9.2	24.784	27.3836	27.5588	24.4741	26.0502	21.184	21.8507	24.0978	25.0814	23.0535	15.7847	21.624	28.8385	21.2877	21.8837
	WBGene00003015	lin-29	W03C9.4	30.642	48.5166	38.0848	52.9473	42.5477	41.2273	44.5959	34.0582	21.8848	35.4415	54.7021	30.4389	37.5522	32.9677	38.9152
	WBGene00003019	lin-33	H32C10.2	19.0762	23.2165	16.076	29.9128	22.0704	20.8581	24.7897	22.5983	17.4586	21.4262	19.1866	17.2166	24.5853	24.4903	21.3697
	WBGene00003020	lin-35	C32F10.2	60.3828	71.7332	58.5625	62.0652	63.1859	62.9001	62.6131	66.8311	69.8346	65.5447	65.316	59.2251	70.8513	59.907	63.8248
	WBGene00003021	lin-36	F44B9.6	67.5927	79.472	83.0593	75.6619	76.4465	82.2915	74.4968	82.7892	88.8915	82.1173	74.2969	76.5794	83.1958	79.1224	78.2986
	WBGene00003022	lin-37	ZK418.4	18.926	11.9059	13.0139	18.5556	15.6003	15.6435	13.8004	17.8859	17.7045	16.2586	15.6486	19.1448	21.2658	12.6219	17.1703
	WBGene00003024	lin-39	C07H6.7	8.56175	13.0965	8.03799	9.59771	9.82349	14.177	10.9892	9.6391	8.60637	10.8529	10.886	10.8809	8.09137	9.04256	9.7252
	WBGene00003025	lin-40	T27C4.4	100.788	116.38	95.499	88.2989	100.242	115.045	111.426	100.782	80.1622	101.854	111.309	104.126	94.7105	90.614	100.19
	WBGene00003026	lin-41	C12C8.3	33.9466	33.0389	51.8642	53.9071	43.1892	37.3164	39.3568	61.6903	75.859	53.5556	47.8984	41.3198	60.8927	68.196	54.5767
	WBGene00003029	lin-44	E01A2.3	7.05969	5.35766	6.12419	7.99809	6.63491	6.51814	4.72793	5.78346	3.5655	5.14876	6.66767	6.19797	6.12039	6.59354	6.39489
	WBGene00003030	lin-45	Y73B6A.5	56.3273	56.2555	53.778	51.0278	54.3471	58.6633	48.8127	53.1222	53.7283	53.5816	53.2053	49.7215	55.6022	55.9509	53.62
	WBGene00003034	lin-49	F42A9.2	69.996	63.6967	79.0403	60.1456	68.2197	79.1954	69.6411	73.6856	82.8671	76.3473	57.6958	69.2795	71.9924	69.3263	67.0735
	WBGene00003035	lin-52	ZK632.13	9.46298	8.92944	10.7173	10.2376	9.83683	7.98472	8.81695	11.5669	10.0817	9.61259	9.93347	9.91675	13.2781	12.4335	11.3905
	WBGene00003036	lin-53	K07A1.12	86.0681	97.6285	93.3938	106.535	95.9063	97.1203	92.7696	111.706	101.432	100.757	87.4962	94.4846	115.25	104.931	100.541
	WBGene00003037	lin-54	JC8.6	22.0803	24.4071	26.2192	25.4339	24.5351	23.1394	26.4508	28.3818	32.2124	27.5461	22.8606	25.0674	26.7637	20.1574	23.7123
	WBGene00003038	lin-56	ZK673.3	8.86216	5.65531	6.50695	7.67816	7.17565	9.45131	6.51687	13.4947	10.8194	10.0706	10.0695	11.9827	8.81751	7.34708	9.55422
	WBGene00003040	lin-59	T12F5.4	75.8541	83.9367	75.404	76.4617	77.9141	67.2998	81.2692	89.965	83.2359	80.4425	82.1893	76.5794	82.4697	79.876	80.2786
	WBGene00003041	lin-61	R06C7.7	48.6668	41.6707	38.6589	39.1906	42.0468	39.4348	41.6569	46.2677	46.3515	43.4277	40.5503	40.3557	47.9258	42.387	42.8047
	WBGene00003043	lip-1	C05B10.1	18.1749	22.6212	23.3485	24.7941	22.2347	16.4583	26.962	27.525	31.8436	25.6972	24.2213	19.2826	29.9795	30.707	26.0476
	WBGene00003044	lir-1	F18A1.3	33.0453	27.9789	31.3865	27.9933	30.101	32.5907	31.8177	29.9883	25.9421	30.0847	30.0726	29.3371	35.2701	27.1277	30.4518
	WBGene00003045	lir-2	F18A1.4	13.6688	11.013	15.1191	14.7165	13.6293	10.9179	13.6727	12.8521	12.5407	12.4958	10.2056	14.0487	14.2118	15.2593	13.4314
	WBGene00003047	lis-1	T03F6.5	112.054	111.618	115.211	102.056	110.235	122.215	116.665	114.063	109.916	115.715	118.113	115.42	103.839	112.844	112.554
	WBGene00003048	lit-1	W06F12.1	241.231	185.435	195.017	169.559	197.811	208.092	180.172	213.131	204.217	201.403	169.005	231.804	173.342	182.924	189.269
	WBGene00003052	lmn-1	DY3.2	285.692	259.847	267.168	256.099	267.201	266.103	279.203	284.675	327.903	289.471	255.685	311.689	265.148	319.692	288.053
	WBGene00003053	lmp-1	C03B1.12	180.998	197.043	155.401	190.834	181.069	182.182	198.19	157.653	143.849	170.468	197.173	164.728	162.865	165.78	172.636
	WBGene00003055	lon-1	F48E8.1	116.41	128.584	96.6473	99.8161	110.364	103.964	121.393	93.3922	90.8587	102.402	103.689	97.1015	82.8846	85.1508	92.2065
	WBGene00003056	lon-2	C39E6.1	24.1832	27.9789	23.1571	24.954	25.0683	22.8135	20.8284	24.8475	23.9749	23.1161	24.3574	24.9296	21.577	15.4477	21.5779
	WBGene00003057	lon-3	ZK836.1	439.203	914.375	517.494	506.439	594.377	690.597	800.425	378.281	158.357	506.915	567.296	427.385	365.771	282.392	410.711
	WBGene00003059	lpd-2	C48E7.3	47.0145	35.1225	36.3624	42.7098	40.3023	45.79	38.3345	33.9511	50.6546	42.1826	37.1485	41.0443	40.9755	47.0967	41.5662
	WBGene00003060	lpd-3	Y47G6A.23	207.735	206.865	204.586	151.324	192.628	177.293	175.572	188.605	199.422	185.223	183.565	191.035	178.529	176.895	182.506
	WBGene00003061	lpd-5	ZK973.10	127.225	138.109	130.522	121.411	129.316	135.903	134.426	127.45	112.866	127.662	124.236	119.69	135.582	146.753	131.565
	WBGene00003062	lpd-6	K09H9.6	191.963	181.863	160.377	172.919	176.781	172.079	178.128	169.434	190.939	177.645	176.489	182.22	159.649	171.055	172.353
	WBGene00003063	lpd-7	R13A5.12	244.536	225.915	241.14	238.823	237.603	227.157	221.063	222.877	260.035	232.783	240.989	249.847	238.488	248.482	244.451
	WBGene00003064	lpd-8	R10H10.1	38.1523	39.2895	35.5968	31.1925	36.0578	37.4793	41.7847	33.7369	38.9746	37.9939	40.4143	32.9181	39.212	41.0683	38.4032
	WBGene00003065	lpd-9	T21C9.5	101.389	109.534	94.5421	101.896	101.84	92.8835	86.6361	91.9999	83.113	88.6581	90.6259	86.2207	93.3619	93.8166	91.0063
	WBGene00003066	lpl-1	ZC410.7	67.5927	60.7202	55.8832	66.7041	62.725	61.9224	60.313	57.5133	68.4821	62.0577	69.9425	65.2853	62.1375	67.4425	66.202
	WBGene00003067	lrg-1	F55H2.4	14.2696	12.7989	12.6311	13.5967	13.3241	14.6658	12.6504	12.6379	18.3193	14.5684	10.2056	17.0789	16.1827	19.969	15.859
	WBGene00003068	lrk-1	T27C10.6	66.9919	58.9343	62.1988	64.6246	63.1874	59.3151	63.7631	55.9068	59.6299	59.6537	64.6356	66.8004	58.0919	66.3121	63.96
	WBGene00003071	lrp-1	F29D11.1	609.987	916.756	675	576.502	694.561	770.933	806.048	552.428	309.706	609.779	760.795	616.078	524.59	409.176	577.66
	WBGene00003072	lrp-2	T21E3.3	122.118	143.169	142.005	114.373	130.416	127.919	150.783	144.801	131.432	138.733	155.261	124.51	140.769	129.422	137.491
	WBGene00003073	lars-1	R74.1	361.546	381.585	337.213	348.877	357.305	348.884	340.027	352.684	391.098	358.173	340.323	356.728	354.672	341.357	348.27
	WBGene00003074	lars-2	ZK524.3	59.031	52.0884	54.9263	73.5824	59.907	61.7594	64.6576	57.9417	54.0972	59.614	55.2464	66.3872	45.8511	52.7483	55.0582
	WBGene00003075	lrx-1	T04H1.6	38.603	26.7883	29.664	13.9167	27.243	38.1311	27.7287	30.3096	33.4419	32.4028	34.0187	39.1161	26.8675	35.7935	33.9489
	WBGene00003076	lsm-1	F40F8.9	21.6297	18.4542	19.5208	16.1561	18.9402	22.3246	23.7674	19.1711	24.7126	22.4939	15.7847	18.1807	22.5106	19.969	19.1112
	WBGene00003077	lsm-3	Y62E10A.12	19.2264	21.7283	21.4347	20.795	20.7961	25.5837	19.2951	15.3155	15.8603	19.0136	23.2688	24.9296	21.8882	16.2013	21.572
	WBGene00003078	lsm-4	F32A5.7	16.8231	15.18	15.3105	16.3161	15.9074	17.599	17.2505	15.2084	16.2292	16.5718	19.5948	17.7675	17.2201	19.0271	18.4024
	WBGene00003079	lsm-5	F28F8.3	20.1276	19.3471	13.7794	15.9962	17.3126	16.6213	21.084	19.064	15.4915	18.0652	16.7372	21.624	22.7181	19.5922	20.1679
	WBGene00003080	lsm-6	Y71G12B.14	17.4239	17.5612	17.7984	12.477	16.3151	22.1617	16.995	15.851	14.7538	17.4404	18.234	17.7675	15.7678	14.6942	16.6159
	WBGene00003081	lsm-7	ZK593.7	25.3848	22.6212	21.4347	17.5958	21.7591	19.3915	21.7229	24.312	22.1307	21.8893	21.9081	22.175	24.2741	19.2154	21.8931
	WBGene00003082	lsm-8	Y73B6BL.32	41.3067	24.4071	36.9365	31.6724	33.5807	31.2871	36.29	35.1292	35.9009	34.6518	37.4206	32.2295	40.0419	32.2141	35.4765
	WBGene00003083	lst-1	T22A3.3	29.891	37.206	36.3624	34.0719	34.3828	34.8721	35.9067	35.1292	32.4583	34.5916	32.7941	36.3614	29.5646	24.867	30.8968
	WBGene00003084	lst-2	R160.7	45.9631	36.6107	38.8503	44.1494	41.3934	41.0643	42.5513	42.5192	35.0402	40.2938	43.1358	45.3141	37.0336	43.1406	42.156
	WBGene00003085	lst-3	Y37A1B.1	309.425	354.201	359.222	326.002	337.212	316.13	320.093	331.478	334.911	325.653	333.792	336.481	341.497	332.126	335.974
	WBGene00003086	lst-4	Y37A1B.2	51.6709	53.279	61.816	57.7462	56.128	58.0115	55.4573	61.4761	55.5726	57.6294	50.3477	60.8779	57.9881	59.5302	57.186
	WBGene00003087	lsy-2	F49H12.1	22.0803	22.6212	17.0329	21.115	20.7123	22.3246	24.5341	21.3131	16.3521	21.131	19.8669	20.3844	23.6517	20.3458	21.0622
	WBGene00003089	ltd-1	K02C4.4	85.0166	50.6002	59.3281	41.5901	59.1337	72.0255	53.1572	63.0826	63.4413	62.9266	60.2812	71.4833	51.8677	53.8786	59.3777
	WBGene00003090	lys-1	Y22F5A.4	520.614	353.308	435.966	408.542	429.608	471.099	450.942	476.6	449.376	462.004	734.532	513.743	459.756	491.689	549.93
	WBGene00003091	lys-2	Y22F5A.5	149.004	69.9473	102.006	110.854	107.953	125.8	142.221	132.484	122.088	130.648	208.059	139.385	134.96	132.247	153.663
	WBGene00003093	lys-4	F58B3.1	174.99	316.995	571.655	601.136	416.194	299.02	274.092	502.304	420.729	374.036	148.186	207.839	532.059	489.994	344.519
	WBGene00003096	lys-7	C02A12.4	35.2984	24.4071	103.154	97.4167	65.0691	52.797	62.4853	109.243	90.9816	78.8768	101.92	42.9726	87.0341	105.12	84.2616
	WBGene00003097	lys-8	C17G10.5	281.937	289.016	262.957	254.019	271.982	290.383	313.321	292.065	277.002	293.193	302.358	289.514	263.799	279.566	283.809
	WBGene00003100	mab-3	Y53C12B.5	3.45474	13.3942	6.88971	14.0766	9.45381	8.63654	17.3783	8.78229	1.59833	9.09887	8.30057	2.89239	6.7428	5.83999	5.94394
	WBGene00003104	mab-7	ZC13.4	169.432	95.2474	103.537	55.3468	105.891	134.437	77.9469	111.599	92.9488	104.233	104.097	169.273	95.0217	95.5121	115.976
	WBGene00003107	mab-10	R166.1	44.6112	101.2	71.0023	97.5767	78.5976	63.7148	91.364	50.4446	23.8519	57.3439	82.0532	41.3198	57.8844	59.5302	60.1969
	WBGene00003111	mab-20	Y71G12B.20	11.5659	17.5612	18.3726	24.954	18.1134	19.7174	15.9727	14.2445	10.0817	15.0041	19.3226	12.1205	12.0333	9.79611	13.3181
	WBGene00003112	mab-21	F35G12.6	5.70783	6.25061	4.78452	9.59771	6.58517	4.88861	3.83345	3.21303	1.96717	3.47557	6.12337	3.03012	4.87557	6.40515	5.10855
	WBGene00003119	mac-1	Y48C3A.7	99.7368	95.545	93.3938	89.2587	94.4836	83.5952	76.2857	85.2525	97.3749	85.6271	86.5437	94.0714	95.9553	94.5701	92.7851
	WBGene00003123	mag-1	R09B3.5	100.638	103.284	86.3128	98.8564	97.2728	90.1133	96.2197	99.7112	85.6949	92.9348	88.4487	98.4789	92.3246	86.0927	91.3362
	WBGene00003124	mai-1	K10B3.9	3.60495	8.92944	2.29657	5.91859	5.18739	5.86633	7.028	4.49825	2.09012	4.87067	5.57907	4.13198	5.18677	4.52128	4.85478
	WBGene00003129	map-1	Y37E11AL.7	61.7347	54.1719	50.9073	56.9464	55.9401	59.1521	54.1795	47.7671	58.8922	54.9977	53.0692	60.3269	51.6603	60.6605	56.4292
	WBGene00003130	map-2	Y116A8A.9	199.173	176.208	210.136	182.196	191.928	200.596	175.061	169.113	179.013	180.946	178.802	190.76	176.661	183.112	182.334
	WBGene00003132	mat-1	Y110A7A.17	96.8829	101.796	111.001	96.7769	101.614	97.6092	92.0029	104.959	115.817	102.597	103.145	100.407	96.7852	124.712	106.262
	WBGene00003133	mat-2	W10C6.1	75.103	83.9367	96.8387	89.7385	86.4043	82.6175	88.5528	91.1431	99.8339	90.5368	71.9836	81.5378	82.5734	89.1069	81.3004
	WBGene00003134	mat-3	F10C5.1	35.2984	38.0989	35.5968	42.0699	37.766	34.5462	36.6734	42.8405	45.4908	39.8877	34.8352	40.2179	38.9008	41.2567	38.8027
	WBGene00003136	mau-2	C09H6.3	30.4918	18.1565	41.1469	33.7519	30.8868	33.2425	29.9009	33.5227	33.9337	32.65	26.9428	34.02	34.8551	36.3586	33.0441
	WBGene00003142	mau-8	Y62E10A.8	16.9733	17.8589	18.5639	17.9157	17.828	15.9694	19.1673	14.2445	12.7866	15.5419	21.6359	18.4562	14.523	13.1871	16.9505
	WBGene00003143	max-1	C34B4.1	9.61319	15.7753	10.9087	11.9971	12.0736	11.5697	13.6727	12.5308	6.51625	11.0724	18.7783	12.1205	11.3072	11.4916	13.4244
	WBGene00003144	max-2	Y38F1A.10	197.221	117.571	164.97	114.853	148.654	135.74	118.454	185.178	234.585	168.489	137.844	177.262	154.773	207.979	169.465
	WBGene00003148	mbf-1	H21P03.1	128.276	122.929	110.235	102.535	115.994	118.141	118.582	116.74	119.383	118.211	120.018	120.929	120.437	117.742	119.781
	WBGene00003149	mbk-1	T04C10.1	55.7265	47.326	43.0607	45.5891	47.9256	57.3597	57.374	51.4085	55.5726	55.4287	52.5249	57.9855	52.5939	60.8489	55.9883
	WBGene00003150	mbk-2	F49E11.1	228.764	170.552	205.543	174.838	194.924	172.079	148.482	210.989	263.232	198.696	147.913	209.629	164.213	222.296	186.013
	WBGene00003151	mca-1	W09C2.3	236.725	255.977	232.91	242.502	242.029	249.156	253.647	247.618	245.773	249.049	244.391	254.668	241.704	256.96	249.43
	WBGene00003153	mca-3	Y67D8C.10	459.931	462.545	498.356	468.208	472.26	449.263	417.08	402.807	380.77	412.48	420.744	409.755	412.452	392.033	408.746
	WBGene00003154	mcm-2	Y17G7B.5	96.1319	97.0332	123.249	108.614	106.257	91.5799	85.6138	87.7158	104.506	92.3539	91.3063	99.9939	97.0964	101.164	97.3901
	WBGene00003155	mcm-3	C25D7.6	55.426	71.1379	71.9592	81.4205	69.9859	69.7441	71.8134	73.1501	80.2852	73.7482	72.8001	70.6569	75.6232	61.7908	70.2177
	WBGene00003156	mcm-4	Y39G10AR.14	80.9611	83.0438	91.6714	90.6983	86.5937	83.1063	88.6806	90.1792	84.3424	86.5771	80.8285	86.0829	91.8059	93.6282	88.0864
	WBGene00003157	mcm-5	R10E4.4	65.7903	76.1979	77.7006	84.7797	76.1171	74.6327	84.8471	78.398	86.4326	81.0776	78.7874	75.4775	80.7062	84.3973	79.8421
	WBGene00003158	mcm-6	ZK632.1	71.9487	77.0908	84.3989	98.2165	82.9138	91.091	95.8364	95.7484	97.6208	95.0742	80.2842	85.2565	95.3329	93.063	88.4842
	WBGene00003159	mcm-7	F32D1.10	64.2882	85.1273	80.7627	87.1792	79.3393	74.3068	74.2412	87.1803	91.8423	81.8927	73.2083	76.0284	76.1418	70.8334	74.053
	WBGene00003160	mdf-1	C50F4.11	79.1586	60.1249	69.2799	79.8209	72.0961	80.1732	80.1192	75.0779	79.4245	78.6987	60.5533	74.1002	76.7642	75.3547	71.6931
	WBGene00003161	mdf-2	Y69A2AR.30	15.6214	12.2036	20.2864	14.0766	15.547	18.5767	16.8672	19.064	17.4586	17.9916	18.7783	14.8751	18.6724	16.9548	17.3202
	WBGene00003162	mdh-2	F20H11.3	771.609	948.902	754.806	845.238	830.139	811.998	883.995	734.928	670.928	775.462	858.497	795.406	784.448	803.469	810.455
	WBGene00003163	mdl-1	R03E9.1	37.4013	36.0154	45.1659	46.8688	41.3628	23.1394	28.8787	35.1292	34.4255	30.3932	26.6707	31.2653	31.8468	40.6915	32.6186
	WBGene00003164	mdt-6	Y57E12AL.5	17.7243	16.9659	22.2002	15.3563	18.0617	14.3399	20.4451	21.206	20.0406	19.0079	16.0568	17.0789	23.0293	25.4322	20.3993
	WBGene00003165	mec-1	T07H8.4	18.1749	13.6918	24.114	16.3161	18.0742	23.4653	23.6396	22.277	19.6717	22.2634	24.3574	21.7618	22.1994	23.9251	23.0609
	WBGene00003166	mec-2	F14D12.4	7.81072	9.22709	4.40176	6.23851	6.91952	9.45131	7.79469	8.56809	7.13099	8.23627	7.21197	5.50931	6.84654	10.1729	7.43518
	WBGene00003169	mec-5	E03G2.3	37.4013	32.4436	39.0417	41.2701	37.5392	42.3679	39.229	33.4156	34.5484	37.3902	36.1959	42.0085	36.6186	32.5909	36.8535
	WBGene00003171	mec-7	ZK154.3	38.9034	46.7307	38.0848	52.6274	44.0866	32.2648	46.5126	37.4854	32.0895	37.0881	39.4617	37.4633	37.8634	42.9522	39.4352
	WBGene00003172	mec-8	F46A9.6	24.3334	31.5507	31.3865	38.2309	31.3753	29.1687	36.9289	25.5972	27.9092	29.901	30.2086	25.0674	26.3488	27.5045	27.2823
	WBGene00003173	mec-9	C50H2.3	5.10701	9.22709	6.88971	6.55843	6.94556	8.47359	6.90022	7.71128	7.62279	7.67697	5.85122	7.1621	4.25315	5.08644	5.58823
	WBGene00003175	mec-12	C44B11.3	78.1072	85.7226	77.1265	89.5786	82.6337	71.5366	84.336	76.8986	67.3756	75.0367	91.0341	71.3455	75.7269	76.1082	78.5537
	WBGene00003177	mec-15	T01E8.4	27.9383	21.133	36.3624	24.7941	27.5569	23.9542	31.1788	26.7753	33.5648	28.8683	21.772	30.0257	31.9505	22.7948	26.6358
	WBGene00003178	mec-17	F57H12.7	41.3067	40.1825	34.2572	28.7931	36.1349	31.45	30.6676	31.0593	35.655	32.208	30.2086	36.3614	30.4982	32.0257	32.2735
	WBGene00003179	mec-18	C52B9.9	6.00824	4.16707	8.03799	8.15805	6.59284	6.84405	5.87796	4.17694	3.0737	4.99317	5.443	3.71878	5.39424	6.59354	5.28739
	WBGene00003182	mef-2	W10D5.1	16.8231	22.3236	14.7363	25.114	19.7493	17.7619	16.995	16.4936	16.2292	16.8699	18.7783	16.3902	15.5603	18.0851	17.2035
	WBGene00003183	mei-1	T01G9.5	25.3848	24.4071	26.7933	28.9531	26.3846	25.4208	23.8952	28.1676	31.2288	27.1781	22.7245	21.0731	26.8675	28.0696	24.6837
	WBGene00003184	mei-2	F57B10.12	9.16257	7.73885	19.1381	13.4368	12.3691	12.3845	8.94473	19.2782	27.0486	16.914	11.1581	16.8034	16.3902	22.418	16.6924
	WBGene00003185	mek-1	K08A8.1	27.6379	26.7883	27.3675	32.7922	28.6465	32.7537	37.6956	31.3806	35.2861	34.279	39.7339	29.6125	33.8178	34.2864	34.3626
	WBGene00003186	mek-2	Y54E10BL.6	54.3746	58.0414	54.7349	54.547	55.4245	46.9306	50.2183	51.6228	45.9826	48.6886	47.7623	57.9855	46.4735	55.3857	51.9017
	WBGene00003196	mel-11	C06C3.1	93.1278	82.7461	105.834	86.6993	92.1017	94.3501	94.4308	112.456	105.49	101.682	97.7018	97.9279	105.603	111.902	103.284
	WBGene00003209	mel-26	ZK858.4	36.6503	30.6577	43.4434	37.4311	37.0456	33.8943	34.2455	37.3783	42.5401	37.0146	29.9365	38.152	50.8304	39.5612	39.62
	WBGene00003210	mel-28	C38D4.3	164.926	178.589	191.955	175.958	177.857	161.487	179.533	189.034	202.25	183.076	162.473	175.747	179.462	189.517	176.8
	WBGene00003214	mel-32	C05D11.11	671.271	908.719	839.014	929.058	837.015	779.57	789.819	796.94	734.492	775.205	572.603	706.156	819.406	770.879	717.261
	WBGene00003218	mep-1	M04B2.1	111.002	119.654	127.651	124.45	120.69	110.483	126.121	125.951	126.022	122.144	107.635	125.612	122.512	138.276	123.509
	WBGene00003220	mes-2	R06A4.7	32.5947	39.2895	35.0227	35.8314	35.6846	30.9612	31.9455	38.3422	37.4992	34.687	31.4333	41.0443	40.8718	37.3006	37.6625
	WBGene00003221	mes-3	F54C1.3	48.6668	56.2555	54.3522	59.6657	54.735	50.6786	46.7681	59.9766	60.3675	54.4477	55.2464	50.6856	64.316	47.8502	54.5246
	WBGene00003222	mes-4	Y2H9A.1	42.8087	60.4225	51.8642	53.2673	52.0907	43.9975	49.196	54.1932	60.1217	51.8771	44.4965	49.7215	51.5565	52.1831	49.4894
	WBGene00003224	mes-6	C09G4.5	25.0844	32.7413	27.1761	26.2337	27.8089	22.6505	20.8284	25.7043	22.7454	22.9822	22.8606	20.5222	20.7471	25.4322	22.3905
	WBGene00003225	mev-1	T07C4.7	157.116	165.195	145.832	160.282	157.106	146.169	150.016	131.734	123.194	137.778	145.464	144.619	147.304	138.087	143.869
	WBGene00003228	mex-1	W03C9.7	17.1235	10.4177	22.5829	12.477	15.6503	15.8065	12.2671	33.0943	45.3679	26.6339	10.3417	26.5824	34.7514	40.8799	28.1389
	WBGene00003229	mex-3	F53G12.5	41.1565	32.4436	59.1367	39.1906	42.9819	41.8791	37.1845	61.7974	77.8262	54.6718	35.2434	55.2308	57.1582	71.2102	54.7107
	WBGene00003230	mex-5	W02A2.7	75.2532	58.9343	94.9249	51.5077	70.155	61.2705	66.8299	99.6041	132.538	90.0607	57.6958	79.334	105.706	102.671	86.3518
	WBGene00003231	mex-6	AH6.5	21.4795	14.5848	33.4916	27.5134	24.2673	19.3915	16.4839	41.4481	49.917	31.8101	15.5125	30.5767	47.7183	50.4876	36.0738
	WBGene00003233	mgl-2	F45H11.4	4.80659	12.2036	10.1432	16.796	10.9873	6.84405	16.8672	10.9243	6.3933	10.2572	13.4714	7.29983	15.6641	10.5497	11.7462
	WBGene00003234	mif-1	Y56A3A.3	23.7326	19.3471	16.076	23.3544	20.6275	12.7104	18.6561	14.8871	20.6553	16.7272	23.1327	18.3184	20.1247	19.0271	20.1507
	WBGene00003235	mif-2	C52E4.2	49.568	47.0284	46.5055	39.9904	45.7731	52.797	51.3683	52.4796	43.1548	49.9499	51.8445	50.9611	47.1996	39.1844	47.2974
	WBGene00003236	mif-3	F13G3.9	12.0165	8.92944	7.27247	9.27778	9.37405	7.16996	7.15578	10.7101	10.0817	8.7794	9.93347	8.81489	5.91292	6.78192	7.8608
	WBGene00003238	mig-1	Y34D9B.1	22.9815	19.9424	21.626	23.3544	21.9761	22.4876	25.6841	19.7066	14.6308	20.6273	19.4587	20.6599	15.8715	22.9832	19.7433
	WBGene00003239	mig-2	C35C5.4	21.7799	30.9554	19.5208	23.3544	23.9026	26.3985	25.3008	20.135	18.934	22.6921	24.4935	21.7618	22.8218	16.2013	21.3196
	WBGene00003241	mig-5	T05C12.6	29.14	33.6342	35.5968	32.1523	32.6308	31.1241	31.6899	37.9138	34.5484	33.8191	30.889	35.2596	37.7597	33.9096	34.4545
	WBGene00003242	mig-6	C37C3.6	1520.09	1531.7	1342.92	1181.64	1394.08	1541.38	1468.47	1404.31	1513.86	1482	1425.52	1558.86	1235.59	1385.02	1401.25
	WBGene00003243	mig-10	F10E9.6	67.2923	71.4355	72.5333	72.9426	71.0509	75.4475	80.1192	82.1466	75.4902	78.3009	75.6577	79.7472	69.7102	74.6011	74.9291
	WBGene00003245	mig-13	F43C9.4	9.9136	8.0365	8.42076	5.11878	7.87241	10.9179	7.41135	7.81838	8.48342	8.65776	5.30692	4.68291	7.67642	9.23095	6.7243
	WBGene00003246	mig-14	R06B9.6	13.819	22.6212	16.076	16.636	17.2881	12.5474	13.2893	16.6007	16.9668	14.8511	12.5189	18.8694	16.9089	18.4619	16.6898
	WBGene00003247	mig-15	ZC504.4	76.6051	95.545	89.1835	84.1399	86.3684	90.6022	100.564	85.3596	65.2855	85.4529	98.11	77.819	77.2829	74.4128	81.9062
	WBGene00003248	mig-17	F57B7.4	15.7716	17.2636	13.588	8.63794	13.8153	14.9917	17.3783	17.1362	13.8931	15.8498	14.8322	11.845	14.6267	13.9406	13.8111
	WBGene00003249	mig-18	F11F1.6	16.0721	8.33414	11.8656	10.5575	11.7073	14.177	15.8449	10.0675	9.34406	12.3584	15.9208	16.9411	12.4483	15.6361	15.2366
	WBGene00003253	mig-22	PAR2.4	55.2758	84.532	78.8489	68.1437	71.7001	69.0923	72.0689	76.0418	74.8754	73.0196	69.5343	70.2437	78.7352	79.876	74.5973
	WBGene00003254	mig-23	R07E4.4	49.7182	42.8613	38.4675	39.9904	42.7594	44.6493	47.6626	45.0896	38.6057	44.0018	47.218	39.667	35.8925	36.1703	39.7369
	WBGene00003258	cogc-1	Y54E10A.2	44.9116	76.1979	52.8211	51.6676	56.3996	54.1006	67.8521	51.3014	52.0071	56.3153	54.9743	49.997	49.2743	48.6038	50.7123
	WBGene00003367	mix-1	M106.1	74.8026	89.592	112.723	106.854	95.9931	86.2024	92.6418	99.8183	98.6044	94.3167	83.1418	83.3283	91.4947	91.556	87.3802
	WBGene00003368	mkk-4	F42G10.2	5.10701	5.95296	4.019	10.8774	6.48909	5.21451	12.906	9.7462	9.83585	9.42563	9.79739	4.54518	7.15775	8.85418	7.58862
	WBGene00003369	mlc-1	C36E6.3	1049.04	1069.75	1036.9	1021.52	1044.3	990.432	994.27	967.659	919.898	968.065	1047.37	1021.15	997.105	1031.04	1024.17
	WBGene00003370	mlc-2	C36E6.5	773.411	828.652	686.866	692.155	745.271	716.833	741.39	641.322	645.355	686.225	763.244	721.582	676.459	729.622	722.727
	WBGene00003371	mlc-3	F09F7.2	1333.53	1407.58	1300.05	1239.38	1320.14	1308.35	1286.51	1173.29	1141.2	1227.34	1336.53	1303.23	1234.87	1237.7	1278.08
	WBGene00003372	mlc-4	C56G7.1	155.614	152.991	165.736	119.811	148.538	154.806	140.943	163.972	186.266	161.497	139.477	160.872	159.441	172.939	158.182
	WBGene00003373	mlh-1	T28A8.7	20.1276	21.4307	22.3916	23.5144	21.8661	23.4653	21.3396	25.7043	25.9421	24.1128	20.6834	25.0674	24.689	30.5187	25.2396
	WBGene00003374	mlk-1	K11D12.10	28.0885	35.7178	37.1279	42.8698	35.951	34.0573	29.262	35.8789	37.2533	34.1129	41.0946	31.4031	40.3531	33.9096	36.6901
	WBGene00003375	mlp-1	T04C9.4	106.646	83.0438	98.1784	71.9828	89.9628	87.1802	80.247	105.388	117.17	97.4961	75.9298	104.264	96.2665	108.888	96.3369
	WBGene00003378	mml-1	T20B12.6	38.4528	51.1955	37.1279	47.0288	43.4512	30.6353	44.3403	32.2374	31.2288	34.6105	36.332	31.4031	31.4318	39.3728	34.6349
	WBGene00003384	moc-1	T06H11.4	15.321	10.4177	12.057	13.2768	12.7681	13.1992	15.5894	13.4947	12.1719	13.6138	14.56	13.2223	12.0333	11.8684	12.921
	WBGene00003385	moc-2	W01A11.6	10.6646	8.0365	6.31557	8.7979	8.45365	9.61426	10.4781	8.13969	7.25394	8.8715	11.2942	13.3601	9.43993	8.10063	10.5487
	WBGene00003388	moe-3	F32A11.6	124.371	88.1038	86.6955	66.5441	91.4285	109.016	88.9361	99.0686	84.0965	95.2793	85.7272	116.522	84.4407	91.1792	94.4672
	WBGene00003389	mog-1	K03H1.2	111.002	123.226	130.522	139.167	125.979	132.318	140.816	126.379	132.538	133.013	129.543	124.51	129.773	107.757	122.896
	WBGene00003390	mog-2	H20J04.8	47.1647	41.6707	52.8211	41.75	45.8516	45.627	49.196	38.4493	48.6875	45.4899	49.2591	54.1289	51.9715	46.1548	50.3786
	WBGene00003391	mog-3	F52C9.7	74.2018	52.0884	77.5092	68.1437	67.9858	60.7817	66.5743	53.0151	74.3836	63.6887	62.0502	63.2193	68.8803	60.4721	63.6555
	WBGene00003392	mog-4	C04H5.6	82.9138	95.2474	87.2697	82.5403	86.9928	87.669	88.8084	78.5051	84.2195	84.8005	86.6797	76.8548	79.0464	81.0063	80.8968
	WBGene00003393	mog-5	EEED8.5	118.663	114.594	111.384	122.531	116.793	113.905	118.454	119.311	124.669	119.085	120.29	112.114	113.487	116.988	115.72
	WBGene00003395	mom-2	F38E1.7	13.5185	9.52474	16.076	10.8774	12.4992	13.0363	11.6281	11.1385	18.0734	13.4691	11.4303	15.5638	20.0209	13.3755	15.0976
	WBGene00003396	mom-4	F52F12.3	21.4795	21.7283	24.4967	25.5939	23.3246	24.9319	23.6396	29.4528	25.0814	25.7764	19.0505	23.8278	23.3405	23.7367	22.4889
	WBGene00003397	mom-5	T23D8.1	75.7039	78.8767	83.2507	80.6207	79.613	81.4768	74.2412	81.504	82.99	80.053	72.664	82.7773	82.1585	96.2656	83.4664
	WBGene00003400	dapk-1	K12C11.4	137.739	102.093	109.087	99.3363	112.064	112.438	108.87	117.383	141.022	119.928	121.923	130.846	121.578	128.857	125.801
	WBGene00003401	mpk-1	F43C1.2	83.815	87.8062	79.6144	80.6207	82.9641	79.6843	79.9914	80.1117	87.9079	81.9238	69.1261	76.0284	89.9386	92.4979	81.8978
	WBGene00003402	mpk-2	C04G6.1	27.3375	27.9789	25.2623	23.6743	26.0633	24.606	27.0897	24.4191	22.2536	24.5921	21.772	23.5523	25.6227	20.1574	22.7761
	WBGene00003404	mpz-1	C52A11.4	63.5372	58.0414	67.7488	52.7874	60.5287	60.2928	56.0962	66.2956	66.7609	62.3614	56.7432	67.0758	63.1749	66.1237	63.2794
	WBGene00003405	mre-11	ZC302.1	33.6462	36.6107	44.209	46.2289	40.1737	39.7607	39.6124	49.2665	56.8021	46.3604	36.7402	35.3973	46.5772	44.6477	40.8406
	WBGene00003406	mrg-1	Y37D8A.9	69.0948	59.8272	62.3902	59.3458	62.6645	62.0853	61.4631	65.653	74.9984	66.0499	61.2337	68.3154	67.0131	66.8773	65.8599
	WBGene00003407	mrp-1	F57C12.5	134.885	146.74	141.622	162.361	146.402	141.118	144.01	127.343	130.448	135.73	155.534	132.361	128.425	146	140.58
	WBGene00003408	mrp-2	F57C12.4	30.7922	38.6942	38.6589	45.5891	38.4336	28.191	33.4788	27.9534	24.9585	28.6454	32.9301	26.5824	28.1123	31.649	29.8185
	WBGene00003409	mrp-3	E03G2.2	91.7759	78.5791	76.7437	67.024	78.5307	87.1802	70.0244	80.3259	100.695	84.5562	63.9552	80.2982	78.7352	87.2231	77.5529
	WBGene00003410	mrp-4	F21G4.2	15.321	52.386	35.9796	60.7855	41.118	30.3094	46.3848	32.4516	32.4583	35.401	49.123	21.2108	43.9838	30.8954	36.3033
	WBGene00003411	mrp-5	F14F4.3	223.957	226.808	178.75	194.833	206.087	212.003	226.174	204.349	203.971	211.624	231.327	214.725	195.853	197.994	209.975
	WBGene00003412	mrp-6	F20B6.3	27.9383	27.6813	23.7312	19.6753	24.7565	23.3024	23.7674	32.4516	30.86	27.5954	22.1802	26.7201	24.2741	24.4903	24.4162
	WBGene00003413	mrp-7	Y43F8C.12	92.2265	86.9132	105.642	76.4617	90.3109	89.7874	79.6081	92.2141	106.35	91.9899	100.559	94.3469	94.9179	96.454	96.5696
	WBGene00003414	mrp-8	Y75B8A.26	9.31278	8.33414	18.3726	13.2768	12.3241	9.28835	10.2225	13.6018	11.3112	11.106	9.52524	10.7432	10.7885	7.34708	9.60099
	WBGene00003415	mars-1	F58B3.5	279.383	275.622	258.938	266.656	270.15	268.385	268.981	267.003	281.674	271.511	263.577	271.471	271.372	260.162	266.646
	WBGene00003417	mrt-2	Y41C4A.14	11.4157	8.92944	9.9518	16.4761	11.6932	13.0363	13.8004	9.4249	11.4342	11.924	14.0157	12.3959	12.3445	7.53547	11.5729
	WBGene00003418	msh-2	H26D21.2	53.924	65.1849	54.5435	56.3065	57.4897	66.811	59.8019	62.9755	62.3347	62.9808	54.566	60.0515	68.4654	48.4154	57.8746
	WBGene00003421	msh-5	F09E8.3	37.8519	32.4436	38.8503	37.591	36.6842	30.3094	37.5679	37.9138	44.2613	37.5131	38.6453	41.1821	34.5439	40.6915	38.7657
	WBGene00003422	msh-6	Y47G6A.11	101.69	120.25	128.417	116.932	116.822	109.505	128.932	122.202	127.743	122.096	103.689	117.624	128.839	115.104	116.314
	WBGene00003423	msi-1	R10E9.1	79.7594	70.8402	76.5523	72.3027	74.8637	69.5812	70.4078	67.2595	62.7036	67.488	75.2494	57.4345	73.6522	60.0954	66.6079
	WBGene00003424	msp-3	F26G1.7	17.4239	3.27413	28.3244	16.3161	16.3346	18.4138	8.4336	31.9161	48.4416	26.8013	11.7024	28.6484	36.4111	38.6193	28.8453
	WBGene00003426	msp-19	F36H12.7	8.26133	2.97648	14.9277	13.1169	9.8206	9.28835	4.08902	13.9231	23.2372	12.6344	4.62655	13.3601	19.3985	17.52	13.7263
	WBGene00003429	msp-31	R05F9.13	37.4013	13.0965	55.5004	39.0307	36.2572	33.7314	14.1838	58.6914	98.3585	51.2413	26.9428	52.3384	61.7226	84.5856	56.3974
	WBGene00003431	msp-33	R05F9.8	17.8745	5.35766	34.2572	26.0738	20.8908	21.184	6.38909	34.2724	60.4905	30.584	13.1993	23.69	46.0585	50.8644	33.4531
	WBGene00003432	msp-36	C04G2.4	31.2429	12.2036	43.2521	31.8324	29.6327	31.2871	13.5449	47.7671	84.5883	44.2969	21.2277	41.5953	57.262	74.2244	48.5773
	WBGene00003434	msp-38	K08F4.8	6.30866	3.57178	13.0139	8.63794	7.88307	6.51814	2.04451	14.3516	25.4503	12.0911	4.8987	9.64129	15.7678	15.0709	11.3447
	WBGene00003435	msp-40	C33F10.9	39.0536	16.6683	69.2799	45.2692	42.5677	44.9752	20.5729	68.1163	103.154	59.2045	33.4744	62.2552	75.4157	92.4979	65.9108
	WBGene00003438	msp-45	F58A6.8	13.9692	3.86942	22.3916	17.4358	14.4165	11.4067	4.85571	26.7753	42.4171	21.3637	8.57272	25.0674	37.0336	46.9083	29.3955
	WBGene00003442	msp-49	C34F11.6	12.0165	5.35766	22.2002	14.8764	13.6127	13.6881	6.51687	18.2072	32.2124	17.6561	11.7024	22.3127	30.7057	31.8374	24.1395
	WBGene00003443	msp-50	C34F11.4	23.1317	9.52474	37.1279	29.433	24.8043	25.7467	12.7782	41.4481	65.9002	36.4683	19.1866	38.152	55.0835	57.0812	42.3758
	WBGene00003444	msp-51	ZK354.5	5.40742	2.38118	7.08109	10.8774	6.43677	3.25907	2.04451	12.6379	19.5488	9.37257	2.44935	12.2582	16.7014	25.9974	14.3516
	WBGene00003446	msp-53	R13H9.4	12.6173	3.57178	18.5639	10.2376	11.2476	10.592	6.00575	21.206	34.6714	18.1188	5.17085	14.7374	23.8592	21.2877	16.2638
	WBGene00003448	msp-55	C09B9.6	5.40742	2.38118	13.588	10.2376	7.90355	6.51814	2.68342	15.3155	27.7863	13.0758	8.7088	12.6714	19.2948	23.9251	16.15
	WBGene00003449	msp-56	K07F5.3	9.31278	4.76237	14.1622	8.63794	9.21882	7.98472	4.34458	19.4924	25.0814	14.2258	4.3544	14.3242	16.079	19.5922	13.5875
	WBGene00003450	msp-57	R13H9.2	16.8231	5.35766	28.5157	17.2759	16.9931	14.3399	5.87796	25.0617	46.9662	23.0614	11.1581	23.9655	42.0129	31.649	27.1964
	WBGene00003452	msp-59	ZK354.11	21.6297	12.7989	32.9175	28.1533	23.8748	20.5321	8.17804	35.5576	60.7364	31.251	12.2467	33.3313	48.6519	55.7625	37.4981
	WBGene00003457	msp-64	ZK1248.6	28.8396	11.9059	41.9124	31.6724	28.5826	32.4278	12.7782	54.8358	82.2523	45.5735	25.3099	44.3499	60.5815	72.1521	50.5984
	WBGene00003458	msp-65	ZK354.1	3.00412	1.78589	7.65523	7.03832	4.87089	1.62954	0.255564	5.14085	16.3521	5.84452	2.7215	6.06024	10.6848	8.4774	6.98597
	WBGene00003460	msp-71	F59A6.8	8.71195	2.97648	6.31557	4.95881	5.7407	3.91089	2.8112	7.81838	10.4506	6.24777	3.53795	5.78477	7.46895	10.1729	6.74114
	WBGene00003463	msp-76	ZK1251.6	17.5741	8.33414	35.0227	25.7538	21.6712	15.9694	4.85571	41.5552	64.9166	31.8243	13.7436	32.2295	50.208	50.2993	36.6201
	WBGene00003464	msp-77	F32B6.6	15.9218	6.54826	23.3485	18.5556	16.0935	13.0363	5.6224	27.3108	37.2533	20.8057	9.25309	16.8034	27.9048	33.9096	21.9677
	WBGene00003465	msp-78	T13F2.11	10.214	2.67883	16.076	11.9971	10.2415	7.98472	4.08902	20.8847	33.4419	16.6001	5.17085	12.3959	20.0209	28.4464	16.5085
	WBGene00003466	msp-79	T13F2.10	14.4198	6.54826	23.9226	16.3161	15.3017	12.8733	6.38909	30.8451	44.0154	23.5307	7.89235	16.5279	27.8011	33.3445	21.3915
	WBGene00003467	msp-81	K07F5.1	33.3458	12.7989	56.266	34.7117	34.2806	29.0057	15.5894	52.1583	85.6949	45.6121	16.6011	45.0386	66.0795	69.5147	49.3085
	WBGene00003469	msp-142	K05F1.2	19.2264	9.22709	32.5347	16.3161	19.3261	19.2285	9.20029	32.3445	47.8268	27.15	11.7024	30.3012	32.7804	44.836	29.905
	WBGene00003470	msp-152	ZK546.6	17.1235	9.52474	26.0278	18.7155	17.8479	12.8733	8.4336	32.0232	57.9086	27.8097	11.1581	23.2768	35.8925	48.0386	29.5915
	WBGene00003472	mtk-1	B0414.7	66.5413	62.5061	61.2419	76.4617	66.6877	69.9071	68.8744	60.5121	60.3675	64.9153	60.1451	62.8061	68.6729	58.5883	62.5531
	WBGene00003474	mtl-2	T08G5.10	373.713	301.517	170.903	165.241	252.843	256	243.808	168.791	190.939	214.884	312.428	269.818	170.23	201.951	238.607
	WBGene00003475	mtm-1	Y110A7A.5	32.7449	33.0389	41.5296	37.591	36.2261	34.5462	38.5901	32.3445	42.2942	36.9437	37.0124	37.4633	38.2784	34.2864	36.7601
	WBGene00003476	mtm-3	T24A11.1	113.406	95.2474	128.799	119.651	114.276	117.978	103.887	145.55	189.955	139.343	113.078	121.618	132.885	149.202	129.196
	WBGene00003477	mtm-5	H28G03.6	40.7058	28.8719	41.3383	32.4722	35.8471	32.4278	34.2455	32.9872	37.4992	34.2899	41.0946	34.4332	35.9962	36.3586	36.9707
	WBGene00003478	mtm-6	F53A2.8	30.9425	33.6342	36.171	32.9521	33.4249	29.1687	33.0955	33.844	28.6469	31.1888	28.0314	33.8822	32.0543	35.6051	32.3933
	WBGene00003479	mtm-9	Y39H10A.3	16.3725	32.7413	20.4777	27.6734	24.3162	24.9319	23.3841	27.9534	28.1551	26.1061	28.5757	27.1333	26.0376	22.7948	26.1354
	WBGene00003480	klf-3	F54H5.4	18.3251	22.6212	21.4347	13.4368	18.9545	16.1324	17.3783	20.2421	21.8848	18.9094	22.4524	22.0372	22.4069	18.8387	21.4338
	WBGene00003482	mua-3	K08E5.3	423.131	1164.4	782.365	924.419	823.578	817.375	1177.76	614.761	298.764	727.166	984.23	519.115	693.887	519.759	679.247
	WBGene00003485	mua-6	W10G6.3	255.801	415.219	276.354	342.478	322.463	346.765	377.595	237.336	177.045	284.685	343.453	316.372	245.646	238.498	285.992
	WBGene00003495	mup-2	T22E5.5	1104.01	1155.77	965.899	962.81	1047.12	1010.8	1005.39	946.881	969.938	983.252	956.062	957.793	877.187	960.961	938.001
	WBGene00003497	mup-4	K07D8.1	1170.41	351.522	619.308	298.009	609.811	748.446	326.866	789.871	969.692	708.719	567.977	1050.07	605.504	814.207	759.441
	WBGene00003499	mut-2	K04F10.6	13.819	8.92944	15.8846	13.1169	12.9375	13.8511	13.4171	17.4575	19.6717	16.0993	11.2942	14.1865	16.8051	18.2735	15.1398
	WBGene00003504	mut-7	ZK1098.8	71.4981	69.9473	73.1075	68.7836	70.8341	68.7664	73.3468	76.3631	69.3428	71.9548	78.2431	79.1963	64.5235	71.0218	73.2462
	WBGene00003507	mut-14	C14C11.6	23.8828	25.5977	26.6019	22.0747	24.5393	22.4876	29.1343	28.1676	26.6798	26.6173	23.2688	25.3428	29.6683	34.098	28.0945
	WBGene00003508	mut-16	B0379.3	87.2697	76.4955	92.6283	87.3391	85.9332	96.7944	85.2305	85.2525	90.4899	89.4418	79.0595	98.8921	82.5734	93.6282	88.5383
	WBGene00003509	mxl-1	T19B10.11	7.5103	10.7153	4.78452	11.0374	8.51188	5.86633	9.20029	9.4249	9.83585	8.58184	8.1645	8.26396	8.09137	9.04256	8.3906
	WBGene00003510	mxl-2	F40G9.11	15.4712	11.3106	12.6311	15.3563	13.6923	13.3622	12.2671	17.6717	16.9668	15.0669	15.6486	15.4261	17.635	19.4038	17.0284
	WBGene00003511	mxl-3	F46G10.6	26.5865	33.9319	43.2521	67.6638	42.8586	21.021	22.234	35.3434	30.9829	27.3953	20.9555	20.109	36.0999	39.5612	29.1814
	WBGene00003514	myo-2	T18D3.4	449.266	452.723	381.422	461.97	436.345	473.543	496.432	511.194	501.383	495.638	572.739	506.581	524.694	493.573	524.397
	WBGene00003515	myo-3	K12F2.1	1014.64	1162.91	830.976	926.339	983.717	955.56	1017.02	855.417	902.931	932.731	991.714	933.139	738.078	872.796	883.932
	WBGene00003516	nab-1	C43E11.6	43.1091	39.2895	35.0227	31.1925	37.1535	51.3304	43.1903	36.7357	40.9417	43.0495	39.7339	43.9367	38.5896	36.1703	39.6076
	WBGene00003517	nac-1	F31F6.6	5.55763	11.013	10.7173	29.5929	14.2202	6.51814	7.41135	13.9231	9.34406	9.29917	15.7847	6.06024	18.4649	13.7522	13.5155
	WBGene00003518	nac-2	R107.1	31.5433	17.5612	21.626	14.8764	21.4017	33.4055	29.6454	31.4877	25.2044	29.9357	27.8954	37.1878	26.8675	24.4903	29.1102
	WBGene00003519	nac-3	K08E5.2	35.8993	45.2425	42.6779	35.3515	39.7928	37.3164	39.1012	32.9872	32.5813	35.4965	35.9238	32.6426	38.6933	28.6348	33.9736
	WBGene00003523	nas-4	C05D11.6	6.75927	40.1825	35.5968	37.2711	29.9524	21.3469	41.9124	21.0989	9.83585	23.5485	21.9081	7.5753	25.5189	19.2154	18.5544
	WBGene00003525	nas-6	4R79.1	28.8396	16.3706	13.9708	8.63794	16.9547	17.7619	18.7839	18.6356	14.262	17.3609	17.4176	24.9296	14.0043	16.7664	18.2795
	WBGene00003526	nas-7	C07D10.4	57.5289	18.1565	40.19	17.1159	33.2478	34.5462	18.9117	53.8719	71.5558	44.7214	23.677	50.5479	32.7804	63.2979	42.5758
	WBGene00003527	nas-8	C34D4.9	39.6544	7.14355	24.3054	9.91763	20.2552	26.0726	9.58364	29.8812	49.6711	28.8021	20.8195	29.888	18.7761	41.2567	27.6851
	WBGene00003530	nas-11	K11G12.1	55.1256	67.2684	70.0454	79.1811	67.9051	66.1591	76.5413	58.1559	52.0071	63.2159	67.0849	66.2494	60.5815	74.036	66.988
	WBGene00003531	nas-12	C24F3.3	8.86216	1.19059	6.31557	1.59962	4.49198	5.86633	1.15004	6.96157	14.139	7.02924	2.7215	11.2941	4.77183	10.738	7.38136
	WBGene00003532	nas-13	F39D8.4	18.926	3.57178	7.08109	2.87931	8.11454	12.3845	4.34458	9.85331	10.8194	9.35045	10.2056	16.9411	7.67642	9.79611	11.1548
	WBGene00003533	nas-14	F09E8.6	64.4384	49.7072	45.1659	22.7146	45.5065	61.7594	49.9627	53.2293	37.1303	50.5204	49.2591	65.0098	34.5439	34.2864	45.7748
	WBGene00003534	nas-15	T04G9.2	124.07	134.835	115.211	78.0613	113.044	151.221	147.077	117.383	68.851	121.133	116.48	130.295	96.9927	95.7005	109.867
	WBGene00003541	nas-22	T11F9.6	9.01237	1.78589	8.03799	1.59962	5.10897	0.488861	0.127782	9.6391	14.3849	6.16017	1.6329	9.91675	10.581	12.9987	8.78234
	WBGene00003542	nas-23	R10H1.5	36.6503	6.25061	27.1761	11.1973	20.3186	20.6951	9.20029	28.3818	48.8104	26.7719	20.2752	36.2237	17.7388	40.6915	28.7323
	WBGene00003545	nas-27	T23F4.4	35.5988	4.16707	31.5778	3.51916	18.7157	17.2731	5.75018	43.8044	81.8835	37.1778	10.886	36.7746	34.0252	67.2541	37.235
	WBGene00003547	nas-29	F58A6.4	5.40742	3.86942	5.55004	4.63889	4.86644	3.09612	6.64465	5.46216	7.62279	5.70643	5.443	6.06024	3.42327	6.59354	5.38001
	WBGene00003548	nas-30	Y95B8A.1	17.2737	3.27413	25.8364	5.4387	12.9557	6.51814	1.27782	35.4505	82.3753	31.4054	10.3417	22.8636	19.5023	48.6038	25.3278
	WBGene00003552	nas-36	C26C6.3	69.6956	25.5977	52.247	30.0728	44.4033	42.5309	31.5621	81.2898	113.604	67.2467	30.6169	62.5306	48.9631	81.3831	55.8734
	WBGene00003553	nas-37	C17G1.6	59.782	248.834	147.363	202.991	164.743	151.384	276.52	109.993	36.6386	143.634	201.935	80.4359	108.715	94.5701	121.414
	WBGene00003554	nas-38	F57C12.1	49.568	33.6342	46.3142	23.1945	38.1777	37.3164	27.3453	50.3375	72.5394	46.8847	36.7402	50.6856	34.0252	57.0812	44.6331
	WBGene00003555	nas-39	F38E9.2	4.65639	5.65531	5.16728	4.95881	5.10945	6.19224	4.47236	7.81838	9.46701	6.9875	4.8987	4.82064	7.05401	8.66579	6.35979
	WBGene00003559	ncl-1	ZK112.2	97.9344	106.856	112.341	86.8592	100.997	84.084	66.9577	59.9766	55.5726	66.6477	74.433	75.4775	63.2786	69.1379	70.5818
	WBGene00003561	ncr-1	F02E8.6	38.1523	20.8354	37.3193	32.4722	32.1948	24.1171	24.7897	51.3014	56.5562	39.1911	34.563	34.4332	38.6933	48.9806	39.1675
	WBGene00003562	ncr-2	F09G8.4	33.0453	8.92944	32.5347	25.7538	25.0658	27.2132	21.9785	37.8067	39.8352	31.7084	19.4587	39.3916	25.7264	27.5045	28.0203
	WBGene00003564	ncs-2	F10G8.5	277.881	276.217	257.024	283.292	273.604	261.052	249.941	261.434	266.06	259.622	273.511	248.194	258.301	284.652	266.165
	WBGene00003565	ncs-3	K03E6.3	5.55763	8.63179	8.61214	7.03832	7.45997	7.33291	7.41135	5.35506	7.13099	6.80758	10.2056	7.85076	6.53533	4.33289	7.23115
	WBGene00003566	ncx-1	Y113G7A.4	81.4117	124.417	116.168	169.4	122.849	97.1203	135.321	107.637	70.6952	102.693	142.47	84.8433	126.972	87.9766	110.566
	WBGene00003567	ncx-2	C10G8.5	112.805	151.205	153.296	201.232	154.634	131.992	152.188	139.339	109.424	133.236	190.641	116.384	160.271	120.756	147.013
	WBGene00003568	ncx-3	ZC168.1	27.3375	28.5742	21.0519	24.6341	25.3994	21.8358	29.9009	21.4202	20.2864	23.3608	26.1264	22.175	22.8218	16.578	21.9253
	WBGene00003569	ncx-4	F35C12.2	3.00412	1.78589	3.63624	5.27874	3.42625	7.33291	6.00575	6.85447	5.65562	6.46219	5.85122	4.54518	4.9793	4.89806	5.06844
	WBGene00003571	ncx-6	C07A9.4	9.16257	6.8459	2.29657	4.95881	5.81596	6.84405	8.81695	5.78346	3.0737	6.12954	11.4303	6.47344	7.15775	2.26064	6.83053
	WBGene00003572	ncx-7	C07A9.11	27.6379	36.3131	32.9175	28.4732	31.3354	35.8498	30.9232	27.3108	20.0406	28.5311	29.2561	28.2352	27.3862	23.7367	27.1536
	WBGene00003576	ndc-80	W01B6.9	45.0618	39.8848	45.74	48.1485	44.7088	42.3679	43.7014	52.3725	46.7203	46.2905	42.4554	51.512	47.5108	50.2993	47.9444
	WBGene00003577	ndg-4	F56F3.2	92.5269	76.4955	70.6195	57.2663	74.2271	78.2177	62.9964	88.5726	106.104	83.9728	62.0502	84.1547	84.4407	73.0941	75.9349
	WBGene00003578	ndx-1	T26E3.2	14.2696	24.1095	12.4398	18.7155	17.3836	18.2508	20.7007	14.9942	13.5243	16.8675	22.0441	14.1865	15.8715	13.9406	16.5107
	WBGene00003579	ndx-2	W02G9.1	21.7799	12.5012	20.8605	22.0747	19.3041	17.436	15.5894	22.3841	16.4751	17.9712	17.4176	22.4504	21.9919	23.9251	21.4463
	WBGene00003580	ndx-3	Y38A8.1	17.5741	19.6448	17.607	18.7155	18.3854	20.6951	14.6949	19.064	17.4586	17.9782	19.1866	22.0372	21.162	16.7664	19.7881
	WBGene00003581	ndx-4	Y37H9A.6	19.677	23.2165	19.7122	17.7558	20.0904	18.4138	19.1673	13.9231	18.3193	17.4559	17.9619	18.4562	17.1164	20.7225	18.5642
	WBGene00003582	dcap-2	F52G2.1	34.3972	34.8248	42.4865	39.5106	37.8048	36.9905	46.0015	33.0943	34.4255	37.6279	35.2434	32.7804	35.1663	40.6915	35.9704
	WBGene00003583	ndx-6	EEED8.8	15.9218	13.6918	10.5259	12.477	13.1542	11.0808	13.4171	11.1385	11.0653	11.6754	12.655	11.0186	11.4109	9.23095	11.0789
	WBGene00003584	ndx-7	C43E11.7	25.6852	24.1095	21.0519	21.5948	23.1104	21.184	23.6396	24.4191	19.4258	22.1671	25.1739	20.9354	21.6807	21.8529	22.4107
	WBGene00003586	ndx-9	F13H10.2	43.2594	60.7202	42.2952	42.2299	47.1262	46.4418	48.8127	47.3387	32.4583	43.7629	43.6801	45.7273	50.0005	45.778	46.2964
	WBGene00003587	ned-8	F45H11.2	44.0104	36.9083	46.3142	34.8717	40.5261	50.6786	43.1903	38.6635	39.0975	42.9075	46.5376	40.0802	38.7971	44.2709	42.4214
	WBGene00003588	nex-1	ZC155.1	249.192	275.622	278.459	240.103	260.844	252.578	278.948	257.364	277.002	266.473	259.903	270.369	267.326	257.713	263.828
	WBGene00003589	nex-2	T07C4.9	71.6483	70.5426	70.0454	75.182	71.8546	66.648	71.3023	63.9394	68.851	67.6852	70.0786	65.423	70.0214	67.4425	68.2414
	WBGene00003590	nex-3	C28A5.3	20.8786	18.1565	23.3485	18.7155	20.2748	14.8288	14.8227	23.0267	34.5484	21.8067	18.6423	18.8694	29.0459	31.8374	24.5987
	WBGene00003592	nfi-1	ZK1290.4	45.6627	40.1825	44.9745	48.4684	44.822	43.6716	49.196	47.9813	48.6875	47.3841	47.3541	38.7029	50.208	52.3715	47.1591
	WBGene00003593	nfm-1	F42A10.2	31.2429	22.9189	22.9657	24.954	25.5204	24.9319	22.3618	28.8102	31.4747	26.8947	36.6042	31.1276	26.8675	31.649	31.562
	WBGene00003594	nft-1	Y56A3A.13	38.4528	41.6707	30.6209	36.6312	36.8439	47.2565	44.3403	36.5215	38.4828	41.6503	42.4554	45.4518	38.9008	38.2425	41.2626
	WBGene00003596	ngp-1	T19A6.2	214.795	216.092	214.729	199.472	211.272	222.758	198.829	204.563	222.905	212.264	188.192	228.361	210.064	201.574	207.048
	WBGene00003597	nhl-1	F54G8.4	69.245	56.5531	54.1608	57.5862	59.3863	63.226	72.4523	77.4341	60.9823	68.5237	68.0375	56.7459	64.8347	59.3418	62.24
	WBGene00003598	nhl-2	F26F4.7	109.05	95.545	111.958	101.576	104.532	100.379	104.014	104.209	101.555	102.54	84.7747	97.7902	106.225	102.671	97.8652
	WBGene00003599	nhl-3	W04H10.3	8.71195	10.12	9.37766	10.3975	9.65179	12.7104	11.5004	11.0314	10.2047	11.3617	10.4778	7.1621	10.7885	11.8684	10.0742
	WBGene00003600	nhr-1	R09G11.2	38.1523	48.219	44.0176	52.3075	45.6741	40.4125	43.7014	42.4121	33.6878	40.0534	44.9047	38.9784	39.4195	33.5328	39.2088
	WBGene00003602	nhr-3	H01A20.1	19.3766	23.2165	22.2002	17.4358	20.5573	20.8581	23.5119	22.8125	29.1387	24.0803	31.4333	20.7976	33.4028	32.4025	29.5091
	WBGene00003603	nhr-4	F32B6.1	8.86216	13.6918	13.0139	16.636	13.051	11.8956	11.5004	11.1385	9.09816	10.9082	11.1581	8.12623	8.81751	10.738	9.70998
	WBGene00003604	nhr-5	Y73F8A.21	9.01237	5.35766	9.76042	8.63794	8.1921	9.28835	9.07251	8.56809	8.60637	8.88383	8.30057	7.43757	11.7221	8.28902	8.93731
	WBGene00003607	nhr-8	F33D4.1	38.3026	30.3601	32.7261	39.5106	35.2248	27.8651	33.6066	44.0186	39.2205	36.1777	42.7275	30.8521	43.5689	44.836	40.4961
	WBGene00003609	nhr-10	B0280.8	17.7243	23.8118	22.0088	26.5537	22.5247	22.4876	20.1895	20.3492	19.6717	20.6745	25.0378	17.3543	25.5189	15.8245	20.9339
	WBGene00003611	nhr-12	R04B5.4	9.7634	7.14355	6.50695	5.91859	7.33312	6.6811	8.81695	4.92665	9.71291	7.5344	7.89235	10.0545	6.4316	4.33289	7.17783
	WBGene00003612	nhr-13	Y5H2B.2	8.26133	6.54826	2.87071	8.95786	6.65954	6.02928	4.47236	7.38998	8.85227	6.68597	8.7088	5.64704	5.70545	11.1148	7.79403
	WBGene00003613	nhr-14	T01B10.4	18.926	28.2766	29.4726	26.5537	25.8072	25.2578	29.3898	24.5262	21.8848	25.2646	29.3922	19.0071	24.689	26.3741	24.8656
	WBGene00003616	nhr-17	C02B4.2	5.40742	6.25061	4.40176	11.0374	6.77429	7.16996	10.3503	8.35389	5.16382	7.7595	9.25309	9.64129	7.46895	7.72386	8.5218
	WBGene00003618	nhr-19	E02H1.7	8.41154	8.0365	7.65523	12.477	9.14507	8.31063	8.17804	8.56809	4.67203	7.4322	6.66767	5.50931	5.18677	4.33289	5.42416
	WBGene00003619	nhr-20	F43C1.4	8.41154	16.073	12.057	7.99809	11.1349	11.4067	12.5226	8.78229	8.97522	10.4217	11.7024	9.64129	7.46895	8.4774	9.32252
	WBGene00003620	nhr-21	F21D12.1	8.86216	6.8459	8.80352	13.2768	9.4471	10.1031	8.81695	9.1036	9.58996	9.4034	10.2056	9.36582	7.57269	9.23095	9.09377
	WBGene00003621	nhr-22	K06A1.4	10.8148	8.63179	8.80352	15.9962	11.0616	9.61426	7.28356	12.2095	19.3029	12.1026	12.5189	12.3959	12.2408	16.578	13.4334
	WBGene00003622	nhr-23	C01H6.5	50.6195	45.2425	56.266	73.4224	56.3876	57.3597	49.196	57.7275	54.8349	54.7795	61.2337	44.9009	56.7433	56.1392	54.7543
	WBGene00003623	nhr-25	F11C1.6	9.01237	6.54826	12.057	13.9167	10.3836	9.28835	12.1393	12.3166	11.0653	11.2024	9.79739	12.2582	11.0997	10.3613	10.8791
	WBGene00003624	nhr-28	C11G6.4	17.2737	11.3106	17.2243	18.7155	16.131	11.2438	16.1005	18.4214	19.6717	16.3594	17.8258	15.5638	15.1454	16.578	16.2783
	WBGene00003625	nhr-31	C26B2.3	86.3685	92.2709	84.7817	104.775	92.049	79.8472	81.2692	94.1419	70.5722	81.4577	89.5373	73.4115	82.6772	73.0941	79.68
	WBGene00003626	nhr-32	K08H2.8	19.9774	17.2636	15.6932	20.955	18.4723	17.2731	16.1005	14.6729	19.3029	16.8373	19.7309	17.6298	15.0416	12.8103	16.3031
	WBGene00003627	nhr-34	F58G6.5	12.3169	15.18	16.2674	19.5153	15.8199	12.5474	20.4451	19.1711	21.27	18.3584	15.6486	18.1807	17.635	17.7084	17.2932
	WBGene00003628	nhr-35	C07A12.3	27.9383	38.6942	29.4726	26.8736	30.7447	36.9905	31.6899	27.7392	21.6389	29.5146	28.8479	23.9655	32.2617	26.5625	27.9094
	WBGene00003630	nhr-40	T03G6.2	12.7675	22.6212	20.4777	28.1533	21.0049	23.4653	25.5564	18.7427	17.8275	21.398	19.7309	18.8694	18.3612	19.7806	19.1855
	WBGene00003632	nhr-42	C33G8.6	10.965	8.0365	9.18628	9.91763	9.52636	7.33291	7.92247	11.4598	7.49984	8.55376	7.6202	7.85076	9.85487	4.89806	7.55597
	WBGene00003633	nhr-43	C29E6.5	9.7634	10.7153	9.9518	14.5565	11.2468	13.8511	15.206	11.7811	12.1719	13.2525	10.4778	10.7432	12.137	12.4335	11.4479
	WBGene00003635	nhr-45	F16H11.5	31.0927	28.5742	27.9416	28.3132	28.9804	26.7244	29.7732	33.7369	38.3598	32.1486	32.1137	30.0257	28.216	32.7793	30.7837
	WBGene00003636	nhr-46	C45E5.6	41.9075	43.7543	48.8021	50.068	46.133	48.0713	44.4681	47.2316	44.999	46.1925	46.8098	42.9726	48.1333	45.2128	45.7821
	WBGene00003637	nhr-47	C24G6.4	13.5185	13.3942	15.3105	14.7165	14.2349	14.177	14.1838	14.5658	13.5243	14.1127	14.0157	16.1147	13.3819	11.3032	13.7039
	WBGene00003638	nhr-48	ZK662.3	30.4918	28.2766	24.4967	26.2337	27.3747	22.6505	30.5399	27.6321	30.1223	27.7362	22.7245	30.4389	27.2824	27.5045	26.9876
	WBGene00003639	nhr-49	K10C3.6	74.8026	92.5685	88.8007	79.9809	84.0382	76.4252	83.3137	89.3224	78.4409	81.8756	80.4203	70.7946	82.6772	84.3973	79.5723
	WBGene00003640	nhr-50	C06C6.5	6.00824	4.76237	5.74142	8.47797	6.2475	8.79949	4.60015	5.35506	6.14741	6.22553	5.17085	5.23384	4.87557	5.6516	5.23296
	WBGene00003645	nhr-55	T01G6.7	6.75927	8.63179	8.80352	9.75767	8.48806	4.72565	9.20029	9.4249	6.8851	7.55899	7.0759	7.9885	8.71378	11.1148	8.72325
	WBGene00003648	nhr-58	R11G11.2	7.81072	3.86942	5.93281	11.1973	7.20257	6.35519	6.90022	9.1036	7.62279	7.49545	7.6202	6.61117	5.91292	8.28902	7.10833
	WBGene00003651	nhr-61	W01D2.2	5.10701	4.16707	3.44485	7.99809	5.17926	4.72565	3.96124	6.31897	4.79498	4.95021	4.8987	5.92251	6.4316	5.08644	5.58481
	WBGene00003654	nhr-64	C45E1.1	9.01237	9.52474	6.50695	8.95786	8.50048	8.47359	10.6059	6.10477	11.4342	9.15461	10.2056	9.22809	11.9296	9.04256	10.1015
	WBGene00003655	nhr-65	Y17D7A.3	6.75927	3.27413	6.50695	9.11782	6.41454	4.5627	4.85571	5.03375	4.91793	4.84252	6.93982	3.71878	5.49798	5.08644	5.31076
	WBGene00003656	nhr-66	T09A12.4	51.2203	50.8978	54.7349	53.1073	52.4901	43.9975	44.0847	53.3364	55.0808	49.1248	48.4427	44.7631	54.6686	48.0386	48.9783
	WBGene00003658	nhr-68	H12C20.3	112.054	111.916	109.47	118.052	112.873	118.467	109.892	111.599	101.432	110.348	105.322	100.132	104.877	111.713	105.511
	WBGene00003659	nhr-69	T23H4.2	21.0289	13.0965	26.2192	23.9943	21.0847	21.5099	22.1063	25.2759	22.4995	22.8479	21.4998	17.6298	26.7637	23.9251	22.4546
	WBGene00003660	nhr-70	Y51A2D.17	20.1276	18.7518	14.9277	14.5565	17.0909	13.3622	16.2283	16.7078	21.5159	16.9535	14.2879	17.4921	17.1164	13.9406	15.7092
	WBGene00003661	nhr-71	K11E4.5	13.0679	13.9895	13.7794	10.7174	12.8886	13.6881	15.8449	14.8871	17.9504	15.5926	17.6897	12.3959	13.6931	17.1432	15.2305
	WBGene00003669	nhr-79	T26H2.9	11.2655	7.4412	7.08109	6.71839	8.12654	6.35519	12.906	5.99766	5.04087	7.57492	8.02842	9.77902	8.29884	7.53547	8.41044
	WBGene00003670	nhr-80	H10E21.3	26.1359	18.7518	19.9036	22.5546	21.8365	21.6728	17.3783	19.8137	19.057	19.4805	22.3163	24.241	18.1537	18.4619	20.7932
	WBGene00003674	nhr-84	T06C12.7	4.05556	3.86942	7.27247	7.99809	5.79889	4.07384	5.36684	8.56809	10.0817	7.02263	2.7215	6.61117	4.9793	4.70967	4.75541
	WBGene00003676	nhr-86	Y40B10A.8	36.3499	42.266	30.0468	30.7127	34.8438	34.0573	34.3733	32.5587	37.0074	34.4992	34.8352	40.7689	36.2037	29.0116	35.2048
	WBGene00003677	nhr-87	Y41D4B.7	3.45474	6.54826	5.93281	6.23851	5.54358	4.88861	7.15578	3.53434	4.91793	5.12416	5.71515	3.30558	4.87557	4.70967	4.65149
	WBGene00003678	nhr-88	K08A2.5	30.0412	27.3836	30.6209	31.9924	30.0095	28.3539	26.7064	35.1292	34.6714	31.2152	33.0662	31.954	35.7887	25.2438	31.5132
	WBGene00003680	nhr-90	ZK488.2	4.20577	8.63179	5.74142	8.7979	6.84422	10.429	7.66691	7.92548	8.11458	8.534	9.66132	5.92251	7.8839	5.6516	7.27983
	WBGene00003681	nhr-91	Y15E3A.1	7.66051	12.5012	13.2053	22.8745	14.0604	11.2438	9.71142	10.603	6.02446	9.39567	16.4651	5.64704	12.6557	11.1148	11.4707
	WBGene00003684	nhr-94	C12D5.8	5.85804	5.95296	8.42076	7.67816	6.97748	3.58498	6.26131	4.71245	6.76215	5.33022	6.93982	7.43757	6.4316	5.83999	6.66224
	WBGene00003685	nhr-95	Y39B6A.17	6.75927	7.14355	11.4828	14.3966	9.94556	8.96245	14.3116	9.3178	7.37689	9.99217	9.93347	8.53943	10.4773	9.04256	9.49819
	WBGene00003686	nhr-96	F44C8.11	7.05969	6.25061	4.40176	7.5182	6.30756	6.6811	6.64465	5.14085	5.65562	6.03056	5.30692	2.20372	3.94195	3.39096	3.71089
	WBGene00003687	nhr-97	H27C11.1	107.998	133.942	114.637	180.917	134.373	112.275	125.61	118.882	105.367	115.533	151.179	103.575	137.138	102.671	123.641
	WBGene00003690	nhr-100	C28D4.1	15.321	19.3471	17.7984	21.9148	18.5953	15.3176	17.3783	22.3841	17.9504	18.2576	14.6961	17.0789	16.3902	17.3316	16.3742
	WBGene00003691	nhr-101	H12C20.6	18.1749	21.133	25.645	23.1945	22.0369	25.0948	22.234	25.1688	19.1799	22.9194	19.5948	19.4203	24.0666	25.809	22.2227
	WBGene00003694	nhr-104	R11E3.5	15.7716	15.7753	12.4398	13.4368	14.3559	18.5767	19.1673	12.8521	13.1555	15.9379	18.098	15.7015	11.4109	17.52	15.6826
	WBGene00003695	nhr-105	C06G3.1	15.4712	11.3106	10.1432	13.1169	12.5105	11.7327	14.8227	13.3876	14.5079	13.6127	12.655	12.5337	10.4773	13.5638	12.3074
	WBGene00003696	nhr-106	T01G6.4	4.65639	6.25061	4.59314	7.03832	5.63461	5.37747	5.6224	7.60418	2.82781	5.35796	7.34805	4.68291	4.25315	4.33289	5.15425
	WBGene00003697	nhr-107	C33G8.11	6.60907	7.73885	8.9949	7.35824	7.67526	7.16996	8.30582	5.78346	6.3933	6.91314	7.34805	6.61117	10.2698	8.28902	8.12951
	WBGene00003699	nhr-109	T12C9.5	9.7634	12.5012	9.9518	11.5172	10.9334	9.28835	12.2671	10.4959	8.36048	10.1029	10.0695	10.7432	10.7885	10.9264	10.6319
	WBGene00003704	nhr-114	Y45G5AM.1	155.764	219.962	204.969	207.47	197.041	197.174	189.117	195.888	175.57	189.437	120.971	139.799	180.915	165.592	151.819
	WBGene00003709	nhr-119	K12H6.1	24.1832	14.8824	20.6691	19.9952	19.9325	20.5321	24.1508	18.8498	17.5816	20.2786	14.8322	17.2166	22.8218	17.3316	18.0505
	WBGene00003710	nhr-120	C25B8.6	8.11113	5.95296	4.019	9.75767	6.96019	5.21451	7.28356	8.78229	13.5243	8.70117	8.30057	8.95263	10.1661	9.41934	9.20965
	WBGene00003711	nhr-121	E02H9.8	16.2223	9.82238	13.0139	11.3573	12.604	13.1992	14.9505	9.6391	13.1555	12.7361	17.2815	16.9411	11.4109	13.7522	14.8464
	WBGene00003712	nhr-122	Y41D4B.9	7.3601	5.35766	6.50695	9.59771	7.2056	7.33291	8.30582	8.78229	7.62279	8.01095	8.98095	8.53943	9.23246	9.60772	9.09014
	WBGene00003716	nhr-126	F44C8.10	4.65639	7.73885	3.25347	8.15805	5.95169	3.74793	5.49462	5.46216	2.33602	4.26018	4.49047	5.64704	4.87557	5.27483	5.07198
	WBGene00003720	nhr-130	T01G6.8	11.4157	6.8459	11.4828	8.7979	9.63558	12.0586	11.7559	12.8521	9.34406	11.5027	8.7088	11.2941	9.23246	9.04256	9.56947
	WBGene00003721	nhr-131	T01G6.2	6.30866	9.82238	9.56904	8.15805	8.46453	5.86633	8.05025	8.9965	6.76215	7.41881	6.39552	7.29983	8.50631	8.66579	7.71686
	WBGene00003723	nhr-133	F44C8.8	11.1153	9.52474	7.65523	8.15805	9.11332	6.19224	5.87796	8.56809	9.22111	7.46485	7.21197	9.77902	5.91292	7.1587	7.51565
	WBGene00003724	nhr-134	F44C8.2	8.86216	5.65531	8.42076	7.99809	7.73408	8.79949	10.0948	7.49708	6.3933	8.19616	6.80375	8.53943	8.1951	9.79611	8.3336
	WBGene00003725	nhr-135	VC5.5	6.00824	5.06002	8.80352	8.31801	7.04745	6.51814	8.56138	5.56926	4.91793	6.39168	9.11702	7.43757	6.63907	4.14451	6.83454
	WBGene00003726	nhr-136	C13C4.3	7.96092	6.25061	7.65523	7.67816	7.38623	8.96245	10.0948	6.53317	8.72932	8.57992	9.52524	6.7489	8.29884	7.34708	7.98002
	WBGene00003727	nhr-137	C56E10.4	4.50618	10.4177	6.31557	8.63794	7.46934	7.16996	7.028	9.6391	6.76215	7.6498	5.9873	3.03012	8.29884	10.738	7.01357
	WBGene00003728	nhr-138	C28D4.9	12.0165	8.92944	15.6932	15.6763	13.0789	11.5697	13.8004	13.0663	10.8194	12.314	10.886	9.64129	9.54366	14.3174	11.0971
	WBGene00003730	nhx-2	B0495.4	116.41	113.106	122.866	163.481	128.966	93.3724	112.831	129.378	101.924	109.376	117.569	102.611	130.084	111.713	115.494
	WBGene00003731	nhx-3	C54F6.13	3.45474	5.06002	9.76042	15.3563	8.40788	2.93316	4.08902	7.81838	6.76215	5.40068	9.93347	1.23959	10.8922	10.5497	8.15374
	WBGene00003732	nhx-4	F14B8.1	13.6688	17.2636	15.8846	19.0354	16.4631	17.9249	16.6116	16.6007	16.3521	16.8723	13.3353	13.7733	13.5893	15.6361	14.0835
	WBGene00003733	nhx-5	F57C7.2	43.4096	38.3966	44.5917	47.6686	43.5166	36.1757	38.3345	44.447	53.8513	43.2021	36.6042	33.469	35.0626	49.7341	38.7175
	WBGene00003735	nhx-8	Y18D10A.6	60.5331	76.4955	72.1506	69.7433	69.7306	70.233	69.0022	72.8288	62.7036	68.6919	70.4868	66.6626	65.2496	65.1818	66.8952
	WBGene00003736	nhx-9	ZK822.3	63.5372	66.9708	52.6297	48.6284	57.9415	84.5729	65.6799	60.8334	46.3515	64.3594	54.0217	61.5665	53.735	62.356	57.9198
	WBGene00003738	nid-1	F54F3.1	405.707	369.976	329.749	303.927	352.34	385.711	351.4	355.362	363.189	363.915	352.842	383.31	305.501	344.748	346.6
	WBGene00003739	nlp-1	C01C4.1	7.05969	5.95296	6.88971	7.99809	6.97511	8.14768	11.2448	6.96157	5.90151	8.06389	7.34805	4.82064	7.8839	8.85418	7.22669
	WBGene00003741	nlp-3	F48C11.3	6.00824	8.33414	7.27247	9.27778	7.72316	7.49586	9.45585	6.21187	6.3933	7.38922	8.43665	9.50356	10.3735	4.89806	8.30295
	WBGene00003742	nlp-4	F59C6.6	5.40742	5.35766	4.21038	4.63889	4.90359	5.21451	1.91673	5.14085	7.25394	4.88151	3.8101	4.40745	5.91292	3.95612	4.52165
	WBGene00003744	nlp-6	T23E7.4	11.2655	9.52474	10.3346	10.0776	10.3006	11.4067	10.3503	11.1385	8.60637	10.3755	12.791	12.8091	11.3072	11.68	12.1468
	WBGene00003746	nlp-8	D2005.2	12.0165	8.33414	8.9949	15.9962	11.3354	9.1254	11.5004	15.4226	11.3112	11.8399	11.5664	9.50356	13.6931	14.6942	12.3643
	WBGene00003747	nlp-9	E03D2.2	8.11113	19.6448	13.0139	16.9559	14.4314	12.3845	11.5004	12.3166	10.9424	11.786	13.6075	11.9827	12.552	9.79611	11.9846
	WBGene00003748	nlp-10	F37A8.4	12.3169	10.7153	13.0139	14.0766	12.5307	17.2731	16.995	14.78	11.1883	15.0591	12.655	12.5337	14.108	13.5638	13.2151
	WBGene00003749	nlp-11	ZK1320.10	16.2223	16.3706	9.56904	12.477	13.6597	12.3845	14.3116	13.4947	7.62279	11.9534	17.1454	9.91675	12.2408	10.5497	12.4632
	WBGene00003750	nlp-12	M01D7.5	7.3601	6.54826	4.9759	2.87931	5.44089	4.72565	4.2168	3.96274	5.40972	4.57873	6.25945	7.1621	6.84654	4.14451	6.10315
	WBGene00003751	nlp-13	E03D2.1	16.2223	19.6448	26.0278	16.636	19.6327	21.8358	18.6561	23.5623	18.1963	20.5626	20.2752	16.2525	23.8592	15.8245	19.0528
	WBGene00003752	nlp-14	D1009.4	19.3766	13.0965	30.6209	23.5144	21.6521	23.1394	20.8284	29.9883	15.9833	22.4849	25.3099	20.3844	25.7264	21.2877	23.1771
	WBGene00003753	nlp-15	CC4.2	10.5144	6.54826	14.5449	11.5172	10.7812	8.14768	12.1393	10.7101	8.85227	9.96233	9.79739	7.43757	12.3445	9.60772	9.7968
	WBGene00003754	nlp-16	T13A10.5	13.6688	24.4071	22.2002	34.7117	23.7469	18.7397	29.7732	15.4226	11.926	18.9653	27.4871	18.8694	23.4442	16.578	21.5947
	WBGene00003755	nlp-17	Y45F10A.5	3.00412	4.76237	3.44485	4.95881	4.04254	2.28135	6.90022	4.49825	5.28677	4.74165	5.17085	5.78477	4.6681	5.83999	5.36593
	WBGene00003756	nlp-18	F33A8.2	12.6173	10.7153	17.9898	12.1571	13.3699	16.2954	15.4616	17.4575	12.2948	15.3773	17.4176	13.2223	16.9089	12.8103	15.0898
	WBGene00003758	nlp-20	F45E4.8	13.2181	14.8824	13.0139	11.0374	13.0379	11.7327	15.9727	13.816	12.1719	13.4233	14.9682	15.7015	8.92125	15.4477	13.7597
	WBGene00003759	nlp-21	Y47D3B.2	17.1235	17.5612	18.3726	20.1552	18.3031	25.9096	18.7839	20.2421	17.2127	20.5371	27.215	19.8335	22.7181	17.7084	21.8687
	WBGene00003762	nlp-24	F35B12.7	76.4549	87.5085	72.5333	99.4962	83.9982	65.9962	92.514	72.9359	63.8101	73.8141	99.3347	60.0515	109.648	89.4837	89.6296
	WBGene00003763	nlp-25	Y43F8C.1	9.16257	2.08354	8.42076	2.71935	5.59655	3.09612	1.66116	9.7462	18.1963	8.17495	3.53795	10.0545	8.92125	16.2013	9.67874
	WBGene00003764	nlp-26	Y43F8C.2	1.65227	1.78589	6.88971	19.9952	7.58077	3.25907	5.49462	4.92665	1.59833	3.81967	11.8385	0.964129	10.4773	3.39096	6.66772
	WBGene00003765	nlp-27	B0213.2	4.65639	4.76237	7.27247	13.1169	7.45202	5.05156	3.83345	5.14085	3.93434	4.49005	10.2056	4.82064	14.0043	7.91224	9.2357
	WBGene00003767	nlp-29	B0213.4	9.7634	5.65531	13.7794	23.5144	13.1781	5.86633	4.34458	6.96157	9.9588	6.78282	10.3417	7.9885	8.92125	8.28902	8.88511
	WBGene00003768	nlp-30	B0213.5	37.7017	30.3601	29.8554	30.5527	32.1175	24.1171	19.6784	25.8114	28.2781	24.4712	20.6834	33.0558	18.6724	30.5187	25.7326
	WBGene00003769	nlp-31	B0213.6	15.0206	22.9189	22.0088	33.1121	23.2651	14.177	13.2893	10.9243	7.86868	11.5648	15.6486	10.6054	16.4939	15.6361	14.596
	WBGene00003771	nlp-33	T19C4.7	298.61	172.933	186.979	146.525	201.262	170.124	146.694	144.372	198.315	164.876	189.008	247.781	169.607	230.585	209.246
	WBGene00003772	nlr-1	F20B10.1	12.4671	9.82238	12.8225	13.4368	12.1372	16.4583	10.2225	12.4237	10.6965	12.4503	14.8322	12.8091	10.4773	4.33289	10.6129
	WBGene00003773	nlt-1	ZK892.2	75.103	89.2944	64.304	75.182	75.9709	75.2845	99.6698	57.2991	45.7367	69.4975	83.55	65.1476	66.0795	68.5728	70.8375
	WBGene00003776	nmy-1	F52B10.1	976.189	757.514	900.638	582.901	804.311	883.371	775.891	1038.45	1224.81	980.631	706.501	1019.22	927.914	1055.15	927.198
	WBGene00003777	nmy-2	F20G4.3	309.124	305.089	364.772	336.72	328.926	318.248	301.693	372.605	423.065	353.903	293.922	337.307	353.945	390.902	344.019
	WBGene00003778	nnt-1	C15H9.1	17.7243	8.63179	8.9949	7.03832	10.5973	17.599	13.4171	14.9942	16.3521	15.5906	19.7309	16.2525	10.1661	12.0568	14.5515
	WBGene00003779	nob-1	Y75B8A.2	6.90948	6.8459	7.08109	8.63794	7.3686	5.54042	7.66691	9.3178	6.02446	7.1374	8.02842	7.43757	5.60171	7.53547	7.15079
	WBGene00003783	nos-1	R03D7.7	6.15845	2.67883	8.61214	5.75862	5.80201	6.6811	3.96124	6.74737	7.62279	6.25312	3.67402	4.68291	7.98763	7.72386	6.01711
	WBGene00003785	nos-3	Y53C12B.3	178.295	202.698	181.046	172.439	183.619	180.878	183.111	177.145	192.537	183.418	166.828	202.192	185.375	183.865	184.565
	WBGene00003786	npa-1	VC5.3	2354.03	2455.3	2104.81	1982.09	2224.06	2371.14	2434.63	2139.88	2135.12	2270.19	2108.48	2248.49	1795.45	2039.85	2048.07
	WBGene00003787	npp-1	K07F5.13	49.1174	57.7437	62.1988	60.1456	57.3014	53.4488	59.5463	57.9417	59.8758	57.7031	56.335	60.1892	60.9965	53.5018	57.7556
	WBGene00003788	npp-2	T01G9.4	76.9055	67.8637	81.5282	76.1418	75.6098	84.084	87.5305	74.4353	91.7193	84.4423	79.1956	79.334	77.2829	91.1792	81.7479
	WBGene00003789	npp-3	K12D12.2	208.786	198.234	214.921	185.076	201.754	211.84	226.685	210.24	236.429	221.298	204.112	219.133	201.351	205.53	207.531
	WBGene00003790	npp-4	Y54E5A.4	45.5124	53.5766	46.3142	54.0671	49.8676	43.0197	47.2793	47.3387	54.0972	47.9337	46.5376	50.9611	54.1499	51.2412	50.7225
	WBGene00003791	npp-5	F07A11.3	67.4425	72.0308	65.0695	75.0221	69.8912	74.9586	63.252	74.5424	71.064	70.9543	59.0565	72.1719	71.4737	70.4566	68.2897
	WBGene00003792	npp-6	F56A3.3	133.683	163.111	160.569	147.325	151.172	153.339	159.855	148.014	157.251	154.615	141.382	140.625	151.972	149.202	145.795
	WBGene00003793	npp-7	T19B4.2	236.725	234.547	257.599	225.546	238.604	237.097	243.169	247.725	278.723	251.679	229.286	242.134	247.72	263.741	245.721
	WBGene00003794	npp-8	Y41D4B.19	120.465	142.871	125.929	140.446	132.428	121.889	120.754	107.744	101.432	112.955	110.357	106.192	98.1337	96.6424	102.831
	WBGene00003795	npp-9	F59A2.1	385.429	390.216	395.776	415.421	396.71	394.185	406.474	398.738	457.121	414.129	374.206	415.677	410.17	438.564	409.654
	WBGene00003796	npp-10	ZK328.5	278.632	277.11	295.875	274.334	281.488	259.748	285.848	283.175	300.362	282.283	254.868	259.351	271.787	273.349	264.839
	WBGene00003797	npp-11	F53F10.5	113.406	119.654	116.742	104.135	113.484	115.534	110.915	107.208	106.596	110.063	101.512	118.312	106.329	118.872	111.256
	WBGene00003798	npp-12	T23H2.1	251.145	255.084	254.537	250.66	252.856	261.54	259.014	243.441	262.617	256.653	245.479	266.1	244.401	241.7	249.42
	WBGene00003799	npp-13	Y37E3.15	100.037	116.083	111.192	105.735	108.262	109.505	102.098	98.7473	92.3341	100.671	91.8506	90.0772	93.9843	91.9327	91.9612
	WBGene00003800	npp-14	C03D6.4	146.451	154.777	164.205	148.285	153.429	147.636	157.299	172.754	180.488	164.544	141.654	155.362	167.948	160.129	156.273
	WBGene00003801	npp-15	C29E4.4	67.1421	80.9603	84.7817	90.5384	80.8556	76.4252	80.8859	82.4679	86.5555	81.5836	82.4614	81.5378	70.5401	76.8618	77.8503
	WBGene00003802	npp-16	Y56A3A.17	74.8026	65.1849	63.7298	67.6638	67.8453	72.5143	77.0524	70.3655	62.3347	70.5667	65.5881	76.5794	72.1999	76.485	72.7131
	WBGene00003803	rae-1	F10G8.3	68.7944	74.1143	75.5954	82.5403	75.2611	73.0032	68.6188	73.3643	85.0801	75.0166	67.6292	82.2264	76.0381	71.7753	74.4173
	WBGene00003804	npp-18	Y43F4B.4	52.7223	42.266	44.5917	39.8305	44.8526	52.1451	45.107	42.1978	42.2942	45.436	46.9458	42.1462	45.7473	45.5896	45.1072
	WBGene00003805	npp-19	R06F6.5	43.1091	52.9813	49.759	47.1887	48.2596	49.8638	46.0015	48.1955	50.6546	48.6789	45.0408	49.1706	49.6893	53.8786	49.4448
	WBGene00003806	npp-20	Y77E11A.13	74.9528	71.4355	74.0644	64.1447	71.1494	74.9586	77.4358	71.7578	64.7937	72.2365	78.2431	80.2982	72.4074	72.9057	75.9636
	WBGene00003812	nrf-5	F55B12.5	67.2923	65.4826	61.2419	64.9445	64.7403	58.9892	68.8744	66.2956	76.5967	67.689	73.4805	67.9022	67.6355	74.036	70.7635
	WBGene00003813	nrf-6	C08B11.4	145.85	148.526	159.994	132.288	146.665	118.956	127.398	153.476	178.152	144.496	118.793	137.182	153.528	152.028	140.383
	WBGene00003815	nars-1	F22D6.3	228.463	219.962	203.055	213.709	216.297	213.795	225.918	212.917	202.25	213.72	228.606	216.24	226.247	212.312	220.851
	WBGene00003816	asns-1	F25G6.6	33.0453	6.54826	41.5296	19.6753	25.1996	15.3176	8.05025	53.3364	87.5391	41.0608	20.9555	36.4992	32.4692	73.8476	40.9429
	WBGene00003818	nsf-1	H15N14.2	114.307	149.717	123.632	132.928	130.146	120.749	136.854	117.169	100.94	118.928	126.55	107.018	118.051	107.38	114.75
	WBGene00003821	nst-1	K01C8.9	237.025	232.761	231.379	239.943	235.277	244.756	220.807	239.264	260.158	241.246	236.226	245.853	226.766	252.438	240.321
	WBGene00003822	nsy-1	F59A6.1	82.0125	110.13	83.2507	93.0977	92.1227	70.8848	84.336	92.7496	90.244	84.5536	83.8222	74.2379	85.1668	99.845	85.768
	WBGene00003825	ntl-2	B0286.4	134.585	147.336	130.904	127.01	134.959	117.001	119.859	111.599	114.096	115.639	123.148	113.767	116.495	121.886	118.824
	WBGene00003826	ntl-3	Y56A3A.1	125.272	128.286	142.961	136.767	133.322	126.941	126.632	136.447	148.644	134.666	118.249	143.793	136.308	129.61	131.99
	WBGene00003827	ntl-4	C49H3.5	137.439	139.895	146.024	136.287	139.911	152.362	147.588	141.802	142.005	145.939	139.069	140.212	131.329	136.769	136.845
	WBGene00003828	nuc-1	C07B5.5	93.278	121.44	54.3522	67.5039	84.1436	106.246	112.065	64.2607	70.4493	88.2551	96.0689	88.9753	56.7433	66.6889	77.1191
	WBGene00003829	nud-1	F53A2.4	91.9261	90.1873	79.8058	77.2615	84.7952	89.9504	84.2082	81.6111	91.2275	86.7493	79.0595	82.5019	81.6398	85.1508	82.088
	WBGene00003830	num-1	T03D8.1	45.3622	44.9448	49.9504	44.1494	46.1017	46.9306	42.168	47.8742	57.1709	48.5359	53.7496	49.446	50.9341	50.676	51.2014
	WBGene00003831	nuo-1	C09H10.3	569.131	570.591	521.704	565.145	556.643	533.836	514.322	502.411	479.498	507.517	540.217	520.63	498.864	490.559	512.567
	WBGene00003834	nxf-1	C15H11.3	82.6133	94.0568	92.4369	85.8995	88.7516	95.4908	77.9469	92.3212	93.6865	89.8613	90.2177	92.8318	88.7976	96.6424	92.1224
	WBGene00003835	nxf-2	C15H11.6	15.4712	14.2871	19.1381	15.1964	16.0232	16.7842	17.1228	14.0302	16.8439	16.1953	17.6897	15.0129	17.7388	18.0851	17.1316
	WBGene00003836	nxt-1	Y71F9AM.5	33.6462	39.8848	31.0037	28.4732	33.252	36.9905	35.3956	34.0582	36.0238	35.617	34.9713	35.2596	31.3281	28.4464	32.5013
	WBGene00003837	oat-1	T01B11.7	38.7532	8.33414	12.6311	23.0345	20.6882	17.1101	12.2671	25.383	45.2449	25.0013	25.446	25.8937	25.9339	26.9393	26.0532
	WBGene00003842	oct-1	F52F12.1	9.01237	9.82238	6.88971	7.5182	8.31067	7.98472	9.20029	9.2107	12.0489	9.61116	8.1645	7.5753	7.05401	9.23095	8.00619
	WBGene00003843	oct-2	ZK455.8	44.6112	40.7778	36.171	27.5134	37.2683	35.8498	39.4846	40.4842	38.4828	38.5753	36.332	39.5293	34.0252	34.4748	36.0903
	WBGene00003844	odc-1	K11C4.4	92.3767	75.0073	86.8869	70.3832	81.1635	69.0923	73.4745	104.852	155.161	100.645	65.316	84.9811	82.5734	141.667	93.6343
	WBGene00003846	odd-2	C34H3.2	9.9136	3.57178	5.55004	8.63794	6.91834	6.02928	6.38909	7.81838	8.72932	7.24152	6.66767	8.12623	8.40257	6.97031	7.5417
	WBGene00003847	blmp-1	F25D7.3	84.8664	125.905	99.1353	112.133	105.51	117.815	118.965	83.2176	51.0235	92.7553	125.053	87.8735	86.2042	60.4721	89.9007
	WBGene00003851	odr-4	Y102E9.1	63.0866	75.0073	60.0936	53.2673	62.8637	69.2553	68.8744	59.5482	59.0151	64.1733	72.664	58.8119	53.735	53.3134	59.6311
	WBGene00003858	ogt-1	K04G7.3	106.496	103.581	100.475	122.051	108.151	108.038	106.442	119.096	113.481	111.765	101.24	120.516	113.694	100.033	108.871
	WBGene00003860	oig-2	Y38F1A.9	22.8313	20.8354	17.607	20.795	20.5172	22.8135	23.1285	20.4563	16.721	20.7798	24.2213	21.0731	18.3612	17.52	20.2939
	WBGene00003864	oma-1	C09G9.6	35.4486	30.9554	44.7831	32.3123	35.8749	31.613	27.9842	45.3038	51.3923	39.0733	29.2561	41.3198	48.5482	52.9367	43.0152
	WBGene00003865	oma-2	ZC513.6	16.2223	11.9059	19.5208	15.3563	15.7513	14.9917	15.8449	21.4202	33.4419	21.4247	12.1107	22.3127	31.3281	29.7651	23.8791
	WBGene00003868	ooc-3	B0334.11	22.2305	19.0495	26.2192	23.5144	22.7534	19.7174	21.7229	24.0978	28.401	23.4848	17.5537	22.175	25.4152	29.3883	23.633
	WBGene00003870	ooc-5	C18E9.11	37.2511	41.6707	29.0899	41.5901	37.4004	37.8052	36.4178	37.4854	36.1468	36.9638	37.5567	32.5049	37.3448	34.4748	35.4703
	WBGene00003876	pept-2	C06G8.2	31.5433	31.5507	36.3624	18.0757	29.383	21.5099	28.6231	38.128	46.1056	33.5916	19.0505	27.1333	32.7804	43.1406	30.5262
	WBGene00003877	pept-1	K04E7.2	301.614	307.768	316.353	415.741	335.369	309.775	332.233	333.406	301.592	319.251	334.88	313.204	315.771	324.967	322.206
	WBGene00003878	pept-3	F56F4.5	51.3705	23.5142	34.4485	19.8353	32.2921	28.6798	21.9785	44.3399	54.8349	37.4583	28.3036	56.3327	36.2037	55.0089	43.9622
	WBGene00003879	ora-1	F57H12.3	113.406	37.206	53.2039	20.795	56.1526	81.1509	47.5348	77.0057	94.793	75.1211	72.664	114.594	64.4197	73.8476	81.3812
	WBGene00003882	orc-2	F59E10.1	19.5268	22.026	29.2813	26.3937	24.3069	19.2285	18.4006	21.9557	31.8436	22.8571	20.2752	20.109	26.7637	25.9974	23.2863
	WBGene00003883	osm-1	T27B1.1	8.86216	8.33414	11.8656	9.91763	9.74489	12.8733	12.2671	14.8871	8.85227	12.2199	8.02842	7.5753	11.3072	9.04256	8.98836
	WBGene00003887	osm-7	T05D4.4	194.066	54.7672	114.828	60.7855	106.112	107.549	46.0015	146.836	193.889	123.569	91.4424	178.226	111.101	167.476	137.061
	WBGene00003888	osm-8	R07G3.6	11.1153	66.0779	31.7692	48.7883	39.4377	29.9835	70.28	22.7054	7.13099	32.525	40.2782	18.1807	24.5853	26.3741	27.3546
	WBGene00003891	osm-11	F11C7.5	232.669	295.267	273.483	264.257	266.419	248.504	239.719	224.056	201.635	228.478	265.346	240.481	245.334	236.049	246.803
	WBGene00003893	ost-1	C44B12.2	1140.06	1104.87	990.97	896.426	1033.08	1023.19	958.108	864.092	925.8	942.796	932.113	1018.81	847.415	921.588	929.981
	WBGene00003898	oxi-1	Y39A1C.2	55.2758	53.279	49.9504	64.3046	55.7025	51.6563	52.0072	47.3387	51.1464	50.5372	51.9806	49.5838	47.0959	49.7341	49.5986
	WBGene00003901	paa-1	F48E8.5	321.741	365.512	363.049	341.678	347.995	332.914	360.856	342.938	351.878	347.146	316.51	353.009	326.455	345.69	335.416
	WBGene00003902	pab-1	Y106G6H.2	3042.27	3435.75	3266.11	3272.66	3254.2	3143.54	3115.32	3022.61	3013.34	3073.7	2978.14	3161.79	2908.12	3087.47	3033.88
	WBGene00003903	pab-2	F18H3.3	209.537	208.949	199.227	189.555	201.817	189.189	200.362	181.536	158.849	182.484	201.119	178.088	170.437	170.113	179.939
	WBGene00003904	pabp-2	C17E4.5	106.646	96.7356	115.403	105.735	106.13	105.757	112.576	103.781	98.8503	105.241	101.648	105.366	99.1711	94.9469	100.283
	WBGene00003905	pad-1	Y18D10A.13	154.862	154.777	159.229	129.249	149.529	167.027	150.144	128.95	142.251	147.093	149.002	150.955	136.62	134.508	142.771
	WBGene00003907	paf-2	C52B9.7	10.965	14.8824	8.9949	16.9559	12.9496	14.177	21.2118	8.13969	11.5571	13.7714	13.6075	11.845	10.8922	8.85418	11.2997
	WBGene00003911	pak-1	C09B8.7	46.4137	54.4696	48.6107	58.8659	52.09	55.0783	61.4631	48.3026	35.0402	49.971	52.3888	47.38	45.6436	46.9083	48.0802
	WBGene00003912	pal-1	C38D4.6	12.4671	6.54826	16.8415	18.0757	13.4831	16.2954	12.6504	20.3492	21.7618	17.7642	10.4778	15.7015	18.8799	22.2296	16.8222
	WBGene00003914	pam-1	F49E8.3	586.555	561.066	538.737	504.839	547.799	572.782	553.551	509.694	542.078	544.526	489.87	568.423	480.399	531.439	517.533
	WBGene00003915	pan-1	M88.6	99.5866	155.075	129.756	175.638	140.014	141.607	148.227	108.922	63.0724	115.457	167.236	100.958	121.578	96.8308	121.651
	WBGene00003916	par-1	H39E23.1	199.023	202.996	214.347	217.708	208.518	205.321	204.451	207.562	184.791	200.531	200.983	201.503	207.782	217.963	207.058
	WBGene00003917	par-2	F58B6.3	28.8396	28.5742	39.2331	26.5537	30.8001	24.2801	33.6066	27.525	29.2617	28.6683	24.7656	33.0558	34.3364	33.7212	31.4698
	WBGene00003918	par-3	F54E7.3	114.757	91.6756	112.341	99.0163	104.447	106.409	90.5973	120.917	132.907	112.708	105.05	118.312	123.238	118.118	116.18
	WBGene00003919	par-4	Y59A8B.14	30.3416	28.5742	33.4916	38.0709	32.6196	30.3094	36.5456	30.738	34.7943	33.0968	28.0314	31.4031	33.5066	30.707	30.912
	WBGene00003920	par-5	M117.2	694.703	641.729	696.435	636.488	667.339	669.902	634.692	640.786	662.691	652.018	665.406	693.484	650.525	679.888	672.326
	WBGene00003921	par-6	T26E3.3	42.0577	49.7072	44.5917	41.2701	44.4067	41.5532	45.3625	42.0907	35.655	41.1654	45.8572	39.667	38.1746	39.5612	40.815
	WBGene00003922	pas-1	C15H11.7	159.218	170.255	145.832	142.206	154.378	152.85	161.644	136.34	146.554	149.347	146.553	156.051	146.889	152.97	150.616
	WBGene00003923	pas-2	D1054.2	214.044	203.889	194.826	190.354	200.778	198.152	215.568	183.786	183.93	195.359	185.742	194.065	179.255	194.415	188.369
	WBGene00003924	pas-3	Y110A7A.14	238.227	274.729	211.476	213.229	234.415	249.808	231.541	202.421	214.667	224.609	203.296	229.187	210.376	220.789	215.912
	WBGene00003925	pas-4	C36B1.4	172.737	199.424	154.636	163.641	172.609	182.671	174.422	160.116	172.25	172.365	175.128	187.454	151.972	173.693	172.062
	WBGene00003926	pas-5	F25H2.9	189.56	189.006	182.195	177.558	184.58	171.59	178.639	178.645	179.381	177.064	171.454	191.862	172.823	171.809	176.987
	WBGene00003927	pas-6	CD4.6	218.249	180.077	183.534	182.196	191.014	197.663	194.867	193.532	193.152	194.803	203.704	213.899	199.068	212.123	207.199
	WBGene00003928	pas-7	ZK945.2	201.426	216.39	184.874	171.479	193.542	194.73	192.695	175.967	187.373	187.691	179.347	193.239	184.027	184.996	185.402
	WBGene00003929	pat-2	F54F2.1	319.488	295.862	269.464	264.097	287.228	306.842	288.915	297.955	283.396	294.277	264.802	314.995	260.791	285.218	281.451
	WBGene00003930	pat-3	ZK1058.2	242.282	252.703	248.604	241.222	246.203	228.461	231.157	226.733	215.897	225.562	247.112	230.84	206.434	184.996	217.345
	WBGene00003931	pat-4	C29F9.7	80.2101	69.0543	63.1557	72.3027	71.1807	69.0923	58.7796	70.6868	58.8922	64.3627	65.8603	63.7702	67.6355	59.1534	64.1049
	WBGene00003932	pat-6	T21D12.4	80.0598	113.404	82.6765	90.6983	91.7096	89.9504	81.9081	83.7531	69.2198	81.2079	86.8158	88.1489	79.8763	98.7146	88.3889
	WBGene00003933	pat-9	T27B1.2	57.3787	39.2895	42.8693	28.9531	42.1227	46.6047	34.1177	46.0535	50.0399	44.204	35.5156	53.0271	43.9838	46.5315	44.7645
	WBGene00003934	pat-10	F54C1.7	1501.31	1613.85	1421.19	1307.05	1460.85	1401.07	1370.46	1260.79	1187.56	1304.97	1384.7	1333.25	1270.55	1310.79	1324.82
	WBGene00003936	pat-12	T17H7.4	225.61	240.5	225.447	251.94	235.874	246.875	253.391	243.441	252.658	249.091	262.352	254.392	236.413	259.409	253.142
	WBGene00003941	pbo-1	Y71H2AL.1	30.642	41.0754	41.9124	43.8295	39.3648	31.9389	38.2068	32.6658	36.1468	34.7396	35.3795	33.8822	35.4775	36.7354	35.3687
	WBGene00003943	pbo-4	K09C8.1	27.0371	23.8118	31.5778	33.7519	29.0447	16.7842	25.3008	28.0605	29.5076	24.9133	36.332	24.7919	31.6393	29.5767	30.585
	WBGene00003947	pbs-1	K08D12.1	219	225.617	194.252	185.076	205.986	218.847	219.785	202.314	196.225	209.293	203.704	218.444	205.085	205.718	208.238
	WBGene00003948	pbs-2	C47B2.4	172.437	178.291	172.243	170.999	173.492	160.02	151.421	156.153	152.456	155.013	150.771	151.919	154.255	157.868	153.703
	WBGene00003949	pbs-3	Y38A8.2	127.675	132.751	123.632	132.768	129.207	136.229	142.221	123.273	119.506	130.307	127.91	129.606	135.375	132.624	131.379
	WBGene00003950	pbs-4	T20F5.2	185.505	172.636	169.181	152.763	170.021	180.553	170.972	156.046	145.079	163.162	160.432	172.717	159.234	146.188	159.643
	WBGene00003951	pbs-5	K05C4.1	254.149	261.335	226.404	242.182	246.017	234.653	239.208	225.876	217.741	229.37	237.043	250.536	207.782	217.022	228.095
	WBGene00003952	pbs-6	C02F5.9	149.755	150.61	143.344	133.888	144.399	154.806	157.683	130.663	137.579	145.183	139.613	145.17	137.138	168.418	147.585
	WBGene00003953	pbs-7	F39H11.5	182.951	191.685	167.458	162.521	176.154	191.959	178.767	174.789	164.628	177.536	176.081	174.921	184.545	166.157	175.426
	WBGene00003954	pcm-1	C10F3.5	4.9568	5.06002	4.40176	10.0776	6.12404	6.84405	5.75018	4.17694	4.30319	5.26859	4.76262	5.50931	6.32786	6.02838	5.65704
	WBGene00003955	pcn-1	W03D2.4	69.245	105.07	75.7868	81.2606	82.8405	81.3138	90.4695	85.4667	89.2604	86.6276	73.0722	90.6281	78.9427	92.4979	83.7852
	WBGene00003956	pcp-1	ZK112.1	143.297	182.458	150.043	186.675	165.618	166.864	177.106	152.084	139.423	158.869	137.708	154.536	155.396	152.028	149.917
	WBGene00003957	pcp-2	F23B2.12	139.241	103.581	96.8387	125.57	116.308	113.905	130.593	108.386	79.7934	108.169	180.708	105.228	108.092	96.8308	122.715
	WBGene00003958	pcp-3	F23B2.11	411.565	415.517	347.165	399.584	393.458	366.157	374.017	367.143	384.705	373.005	411.218	365.129	349.07	404.843	382.565
	WBGene00003959	pcp-4	Y116F11B.3	76.3047	69.0543	68.8971	79.341	73.3993	56.8708	71.1745	71.6507	73.7689	68.3662	106.138	58.6741	89.6274	82.8902	84.3325
	WBGene00003960	pcs-1	F54D5.1	9.16257	14.2871	17.4157	16.3161	14.2954	16.9472	16.1005	18.8498	12.9096	16.2018	17.6897	12.2582	16.2865	16.2013	15.6089
	WBGene00003961	pct-1	C07G1.3	61.7347	58.339	65.835	63.8247	62.4334	57.6856	64.5298	73.3643	73.8918	67.3679	67.7653	69.0041	68.6729	77.8037	70.8115
	WBGene00003962	pdi-1	C14B1.1	645.886	756.919	663.9	733.425	700.032	686.034	686.316	602.444	565.316	635.028	707.454	670.758	602.599	565.16	636.493
	WBGene00003963	pdi-2	C07A12.4	2628.76	4349.83	3104.58	3441.26	3381.11	3345.76	3914.98	2492.46	1673.32	2856.63	3510.73	2681.24	2489.24	2457.13	2784.58
	WBGene00003964	pdi-3	H06O01.1	1593.54	1852.86	1543.1	1565.71	1638.8	1624.16	1680.97	1397.03	1252.84	1488.75	1651.95	1617.67	1353.75	1482.98	1526.59
	WBGene00003965	pdk-1	H42K12.1	8.26133	8.0365	8.9949	14.8764	10.0423	7.16996	8.4336	6.31897	8.72932	7.66296	7.48412	9.77902	5.80919	10.5497	8.4055
	WBGene00003967	pdr-1	K08E3.7	40.105	36.3131	44.7831	38.3908	39.898	38.457	45.8737	46.4819	43.5237	43.5841	50.3477	45.7273	41.9091	42.1986	45.0457
	WBGene00003968	peb-1	T14F9.4	4.05556	23.5142	20.8605	38.7107	21.7853	14.177	25.6841	10.0675	3.93434	13.4657	26.5346	6.19797	19.9172	14.3174	16.7418
	WBGene00003970	pek-1	F46C3.1	44.0104	37.8013	42.8693	52.6274	44.3271	42.042	39.6124	36.7357	40.0811	39.6178	41.3668	37.601	39.4195	46.7199	41.2768
	WBGene00003975	pen-2	T28D6.9	6.30866	5.95296	4.21038	5.59866	5.51766	4.72565	6.26131	6.31897	5.65562	5.74039	5.30692	7.85076	4.77183	6.40515	6.08367
	WBGene00003978	pes-4	Y119D3B.17	35.5988	48.5166	47.0797	40.7902	42.9963	42.042	42.168	40.8055	40.2041	41.3049	39.3257	42.8349	38.3821	39.5612	40.026
	WBGene00003980	pes-7	F09C3.1	124.671	127.691	89.7576	90.2184	108.085	97.7721	99.9254	97.2478	98.3585	98.326	101.648	118.175	84.9593	98.1495	100.733
	WBGene00003981	pes-8	F18G5.2	244.536	168.766	190.424	99.6562	175.846	203.366	166.116	204.242	227.946	200.418	144.512	238.415	161.205	196.487	185.155
	WBGene00003982	pes-9	R11H6.1	392.038	361.94	347.93	380.709	370.654	338.292	357.022	340.796	369.09	351.3	377.472	341.026	324.381	354.544	349.356
	WBGene00003986	mct-4	K05B2.5	199.774	144.955	161.908	131.808	159.611	162.465	143.371	186.249	257.453	187.385	146.281	191.862	160.168	200.067	174.594
	WBGene00003989	pfn-1	Y18D10A.20	117.912	119.654	111.575	109.574	114.679	116.838	118.582	127.343	142.374	126.284	121.515	132.499	127.802	135.262	129.269
	WBGene00003990	pfn-2	F35C8.6	208.186	177.398	169.181	144.765	174.882	203.203	173.144	170.826	175.324	180.624	169.277	203.707	172.097	162.389	176.868
	WBGene00003991	pfn-3	K03E6.6	56.6277	55.3625	50.1418	48.1485	52.5701	46.7677	51.2405	41.5552	43.8925	45.864	48.8509	48.8951	44.9175	43.5173	46.5452
	WBGene00003992	pgl-1	ZK381.4	433.945	370.274	444.386	406.783	413.847	433.945	411.969	457.108	524.374	456.849	368.491	484.13	436.726	484.154	443.375
	WBGene00003993	pgl-2	B0523.3	33.496	33.9319	44.0176	34.8717	36.5793	35.3609	35.14	38.4493	43.4007	38.0877	35.1073	36.9124	35.5813	35.7935	35.8486
	WBGene00003994	pgl-3	C18G1.4	128.576	148.526	142.196	119.331	134.658	138.999	130.337	140.41	144.218	138.491	129.271	134.84	141.391	140.725	136.557
	WBGene00003995	pgp-1	K08E7.9	112.504	69.9473	102.006	106.854	97.828	87.3431	91.6196	174.896	194.135	136.998	97.1575	92.2809	116.91	176.33	120.67
	WBGene00003996	pgp-2	C34G6.4	241.982	199.722	165.162	125.09	182.989	208.418	183.622	183.357	195.979	192.844	177.986	203.844	150.52	178.214	177.641
	WBGene00003997	pgp-3	ZK455.7	47.9157	43.7543	46.6969	47.5086	46.4689	44.9752	50.4738	44.9825	44.5072	46.2347	45.449	44.3499	43.8801	40.5031	43.5456
	WBGene00003998	pgp-4	F42E11.1	8.56175	8.33414	11.4828	7.83813	9.05422	9.77721	8.81695	12.3166	11.4342	10.5862	10.3417	11.4318	8.40257	10.3613	10.1343
	WBGene00003999	pgp-5	C05A9.1	19.677	11.3106	25.2623	37.9109	23.5402	19.3915	24.5341	32.6658	35.9009	28.1231	39.7339	34.9841	62.8637	38.6193	44.0502
	WBGene00004000	pgp-6	T21E8.1	32.2943	12.7989	23.5398	41.75	27.5958	24.9319	19.934	39.4132	54.9578	34.8092	25.7182	32.3672	53.9424	43.7057	38.9334
	WBGene00004003	pgp-9	C47A10.1	57.0783	56.8508	34.2572	51.8276	50.0035	52.471	59.5463	42.1978	51.2694	51.3712	60.8255	53.4403	62.1375	48.0386	56.1105
	WBGene00004004	pgp-10	C54D1.1	1.95268	4.46472	10.9087	25.274	10.65	3.91089	8.81695	9.7462	7.49984	7.49347	18.7783	2.47919	12.9669	9.04256	10.8168
	WBGene00004005	pgp-11	DH11.3	6.15845	13.3942	8.9949	12.637	10.2961	12.8733	15.9727	14.2445	6.14741	12.3095	15.3765	11.845	15.6641	8.85418	12.9349
	WBGene00004006	pgp-12	F22E10.1	6.30866	16.9659	8.42076	15.1964	11.7229	11.2438	11.117	9.532	7.99163	9.97111	8.30057	7.71303	11.3072	7.1587	8.61987
	WBGene00004007	pgp-13	F22E10.2	4.80659	4.76237	11.2915	7.35824	7.05467	10.2661	13.5449	11.2456	7.62279	10.6698	11.1581	11.1563	9.85487	4.89806	9.26685
	WBGene00004008	pgp-14	F22E10.3	6.90948	5.95296	42.4865	47.9885	25.8344	5.54042	12.2671	43.9115	49.3022	27.7553	37.4206	18.1807	73.4447	40.1264	42.2931
	WBGene00004010	pha-1	Y48A6C.5	22.6811	23.5142	21.0519	31.0326	24.5699	25.4208	27.8564	22.0628	20.7782	24.0296	28.0314	24.6542	22.4069	24.3019	24.8486
	WBGene00004013	pha-4	F38A6.1	17.2737	14.2871	19.5208	21.9148	18.2491	17.2731	16.4839	18.6356	14.6308	16.7558	21.4998	19.0071	20.2284	16.578	19.3283
	WBGene00004014	phb-1	Y37E3.9	314.982	341.998	320.754	324.562	325.574	301.79	312.427	269.359	283.273	291.712	316.374	300.808	302.908	292.188	303.069
	WBGene00004015	phb-2	T24H7.1	274.877	315.209	265.062	328.242	295.848	274.74	282.014	257.685	254.749	267.297	309.162	272.298	297.202	291.623	292.571
	WBGene00004016	phf-5	Y54F10BM.14	45.0618	38.6942	49.759	47.3487	45.2159	57.3597	47.4071	46.1606	41.9253	48.2132	47.6262	36.2237	39.6269	38.2425	40.4298
	WBGene00004017	phg-1	F27E5.4	71.7985	57.7437	56.6487	30.0728	54.0659	69.0923	55.3295	62.7613	52.9907	60.0434	60.9616	70.5191	55.8097	50.676	59.4916
	WBGene00004020	pho-1	EGAP2.3	156.665	169.659	164.779	160.282	162.846	152.687	173.017	169.22	153.07	161.999	140.838	144.619	161.827	138.841	146.531
	WBGene00004023	pho-4	T16D1.2	16.8231	24.4071	25.2623	31.8324	24.5812	20.5321	25.0452	21.206	16.3521	20.7839	28.3036	20.9354	23.8592	21.8529	23.7377
	WBGene00004024	php-3	Y75B8A.1	6.75927	8.92944	10.5259	13.1169	9.83288	8.47359	12.5226	13.4947	13.5243	12.0038	10.2056	10.33	13.6931	11.8684	11.5243
	WBGene00004025	phy-2	F35G2.4	164.776	230.38	182.96	214.829	198.236	194.241	223.746	139.981	92.457	162.606	206.97	157.566	128.943	123.017	154.124
	WBGene00004027	pie-1	Y49E10.14	8.26133	10.7153	8.22938	8.63794	8.96099	7.65882	5.6224	13.7089	13.2784	10.0671	5.443	9.91675	14.6267	10.1729	10.0398
	WBGene00004028	pif-1	Y18H1A.6	14.57	11.3106	18.7553	15.5163	15.0381	16.2954	16.6116	11.9953	13.1555	14.5144	12.9271	16.1147	14.523	13.3755	14.2351
	WBGene00004029	pik-1	K09B11.1	16.6729	13.6918	14.9277	14.5565	14.9622	12.5474	12.6504	12.8521	14.139	13.0472	16.329	12.3959	14.4192	14.129	14.3183
	WBGene00004030	pin-2	F07C6.1	5.10701	3.27413	5.93281	5.11878	4.85818	3.09612	3.19455	5.35506	7.62279	4.81713	4.8987	4.82064	7.15775	6.21676	5.77346
	WBGene00004031	pis-1	T13F2.3	47.6153	45.2425	53.5866	49.5881	49.0082	47.2565	48.5571	53.1222	55.2037	51.0349	48.5787	51.3743	50.208	50.8644	50.2564
	WBGene00004032	pkc-1	F57F5.5	116.86	111.618	108.704	115.013	113.049	112.112	106.953	120.81	110.53	112.601	110.493	114.731	107.781	101.352	108.589
	WBGene00004033	pkc-2	E01H11.1	105.895	78.2814	87.8438	70.5431	85.6409	87.1802	74.8801	107.637	132.907	100.651	87.088	102.886	106.744	108.322	101.26
	WBGene00004034	pkc-3	F09E5.1	72.0989	88.1038	74.0644	80.9407	78.8019	75.2845	81.5248	62.44	60.4905	69.935	83.4139	69.2795	66.287	58.3999	69.3451
	WBGene00004036	plc-1	F31B12.1	29.4404	38.0989	28.7071	30.2328	31.6198	27.7021	33.3511	34.4866	36.3927	32.9831	38.5092	28.9239	31.3281	36.3586	33.78
	WBGene00004037	plc-2	Y75B12B.6	42.6585	29.7648	32.9175	26.8736	33.0536	34.2202	30.9232	44.447	36.6386	36.5572	39.0535	35.535	35.1663	41.8219	37.8942
	WBGene00004038	plc-3	T01E8.3	31.3931	30.3601	33.4916	35.3515	32.6491	27.2132	33.6066	30.3096	37.2533	32.0957	32.7941	22.0372	30.7057	30.8954	29.1081
	WBGene00004039	plc-4	R05G6.8	48.5166	67.2684	57.2229	71.9828	61.2477	53.4488	58.1407	61.0477	50.4087	55.7615	56.8793	49.8592	62.0338	48.4154	54.2969
	WBGene00004040	pld-1	C04G6.3	152.76	134.537	164.205	144.445	148.987	147.636	147.077	160.223	156.513	152.862	158.936	151.919	151.869	143.927	151.663
	WBGene00004042	plk-1	C14B9.4	85.0166	90.485	94.9249	83.66	88.5216	92.2317	79.6081	77.1128	87.662	84.1537	68.99	86.7716	83.0921	85.9044	81.1895
	WBGene00004043	plk-2	Y71F9B.7	67.1421	63.6967	73.1075	71.3429	68.8223	68.9294	56.4796	70.1512	89.7522	71.3281	60.009	79.7472	74.4821	71.0218	71.315
	WBGene00004044	plk-3	F55G1.8	99.136	83.9367	110.81	87.659	95.3853	108.853	93.0252	123.059	144.833	117.443	89.6734	115.007	115.976	130.74	112.849
	WBGene00004045	pll-1	K10F12.3	8.71195	5.95296	5.55004	8.95786	7.2932	7.33291	10.0948	10.8172	13.6472	10.473	9.79739	8.67716	7.8839	14.6942	10.2632
	WBGene00004046	plp-1	F45E4.2	210.589	211.628	205.352	233.704	215.318	206.625	208.412	207.99	202.742	206.442	206.154	208.39	215.873	217.21	211.907
	WBGene00004047	plx-1	Y55F3AL.1	66.8417	77.0908	78.0834	65.9042	71.98	74.9586	77.9469	52.2654	62.7036	66.9686	74.9773	62.9438	70.2289	61.6025	67.4381
	WBGene00004048	plx-2	K04B12.1	40.4054	41.9684	29.664	30.5527	35.6476	40.7384	45.107	30.3096	29.5076	36.4156	33.7466	34.5709	30.3945	29.0116	31.9309
	WBGene00004049	pme-1	Y71F9AL.18	47.4651	45.2425	54.3522	49.5881	49.162	47.2565	56.3518	57.8346	56.3103	54.4383	42.1832	53.8535	56.4321	59.3418	52.9527
	WBGene00004050	pme-2	E02H1.4	27.4877	36.3131	37.8934	37.2711	34.7413	29.4946	30.4121	41.0197	38.3598	34.8216	38.101	40.3557	34.9589	34.4748	36.9726
	WBGene00004051	pme-3	F20C5.1	67.4425	69.6496	71.1937	64.6246	68.2276	63.226	68.6188	68.0092	69.0969	67.2377	64.7717	73.8247	67.2206	61.9792	66.9491
	WBGene00004053	pme-5	ZK1005.1	88.7718	91.9732	86.6955	83.3401	87.6952	83.2693	90.3417	93.0709	78.8098	86.3729	100.423	82.6396	92.7395	82.8902	89.6731
	WBGene00004055	pmk-1	B0218.3	31.8437	30.0624	26.2192	30.8726	29.7495	28.8428	29.0065	25.7043	30.737	28.5726	35.5156	23.5523	28.9422	29.3883	29.3496
	WBGene00004056	pmk-2	F42G8.3	6.15845	1.78589	8.61214	8.31801	6.21862	6.35519	5.75018	8.78229	6.14741	6.75877	5.9873	6.19797	7.15775	5.27483	6.15446
	WBGene00004057	pmk-3	F42G8.4	33.9466	36.0154	29.4726	37.1111	34.1364	42.5309	40.1235	36.4144	31.1059	37.5437	41.5029	30.5767	32.7804	25.2438	32.5259
	WBGene00004058	pmp-1	C44B7.8	83.064	95.2474	111.766	122.211	103.072	71.3737	86.8916	89.8579	73.8918	80.5037	96.4771	73.2738	105.395	94.5701	92.4291
	WBGene00004059	pmp-2	C44B7.9	64.889	89.8897	74.8299	68.1437	74.4381	82.1286	88.9361	68.3305	65.0396	76.1087	83.8222	84.5679	65.1459	60.0954	73.4078
	WBGene00004060	pmp-3	C54G10.3	57.5289	63.6967	71.5764	64.6246	64.3566	53.2858	58.3963	71.0081	80.2852	65.7438	65.1799	62.5306	72.3036	67.4425	66.8641
	WBGene00004061	pmp-4	T02D1.5	59.782	53.5766	37.702	35.0316	46.5231	48.7231	47.7904	48.731	53.3595	49.651	40.1421	55.9195	41.2867	47.8502	46.2996
	WBGene00004062	pmp-5	T10H9.5	335.11	567.317	445.152	478.446	456.506	411.621	399.19	462.677	504.825	444.578	211.188	369.261	446.892	458.345	371.422
	WBGene00004063	pmr-1	ZK256.1	68.0434	80.365	78.2748	70.0633	74.1866	73.655	77.308	69.937	67.9903	72.2226	76.202	74.2379	69.814	69.8915	72.5363
	WBGene00004064	pms-2	H12C20.2	42.9589	35.7178	46.8883	32.3123	39.4693	37.6423	38.079	40.4842	41.9253	39.5327	33.7466	39.3916	40.0419	39.5612	38.1853
	WBGene00004068	pnk-1	C10G11.5	68.0434	64.5896	81.5282	61.5853	68.9366	59.804	66.191	78.6122	80.654	71.3153	67.6292	59.776	75.7269	75.5431	69.6688
	WBGene00004075	pod-1	Y76A2B.1	249.643	186.03	266.211	193.554	223.859	200.596	186.817	270.645	347.943	251.5	212.549	254.943	261.725	300.477	257.423
	WBGene00004076	pod-2	W09B6.1	313.931	444.984	502.949	613.133	468.749	374.63	451.581	499.52	455.769	445.375	513.683	340.751	544.611	450.244	462.322
	WBGene00004077	pop-1	W10C8.2	21.7799	22.026	21.2433	23.5144	22.1409	12.3845	20.7007	20.6705	18.5652	18.0802	16.7372	25.2051	19.0873	17.8967	19.7316
	WBGene00004078	pos-1	F52E1.1	17.8745	11.9059	27.5588	19.8353	19.2936	19.3915	10.3503	36.2002	64.3019	32.561	12.5189	24.3787	48.6519	39.938	31.3719
	WBGene00004083	pph-1	C05A2.1	12.9177	7.14355	17.607	9.27778	11.7365	10.9179	8.4336	13.9231	14.5079	11.9456	13.3353	8.40169	16.9089	14.6942	13.335
	WBGene00004084	pph-2	C29E6.3	6.60907	3.27413	5.35866	4.63889	4.97019	5.86633	3.57789	7.06868	6.76215	5.81876	3.8101	4.95838	7.67642	7.91224	6.08929
	WBGene00004085	pph-4.1	Y75B8A.30	52.5721	65.4826	52.6297	50.228	55.2281	55.5672	50.6016	41.9836	52.8677	50.255	48.7148	61.0156	50.6229	44.2709	51.156
	WBGene00004086	pph-4.2	Y49E10.3	10.8148	13.3942	17.4157	14.2366	13.9653	18.4138	15.4616	20.3492	25.5732	19.9494	15.9208	18.8694	22.1994	17.7084	18.6745
	WBGene00004087	ppk-1	F55A12.3	81.2615	89.8897	63.9212	80.3008	78.8433	77.7288	77.0524	85.4667	82.3753	80.6558	78.6513	81.951	78.7352	84.9624	81.075
	WBGene00004088	ppk-2	Y48G9A.8	42.8087	37.206	42.6779	39.3506	40.5108	39.1089	40.2513	37.057	42.786	39.8008	39.4617	41.5953	40.6643	44.4593	41.5451
	WBGene00004089	ppk-3	VF11C1L.1	52.5721	56.8508	53.778	66.3841	57.3963	59.9669	65.8076	51.6228	55.8185	58.3039	68.4457	60.3269	45.5399	51.9947	56.5768
	WBGene00004090	ppp-1	C15F1.4	45.0618	50.6002	39.4245	42.2299	44.3291	43.9975	54.3073	44.7683	42.5401	46.4033	52.5249	42.8349	41.2867	41.6335	44.57
	WBGene00004091	pps-1	T14G10.1	193.315	186.03	165.162	139.007	170.878	196.359	191.162	161.937	165.119	178.644	171.59	181.256	153.01	146.565	163.105
	WBGene00004093	ppw-1	C18E3.7	57.2285	56.8508	53.9694	58.8659	56.7287	58.3374	59.5463	79.5761	76.3508	68.4527	60.4173	68.1777	63.6936	63.1096	63.8495
	WBGene00004094	ppw-2	Y110A7A.18	234.922	288.421	245.35	255.779	256.118	229.113	262.336	238.3	269.748	249.874	240.308	249.985	245.438	246.221	245.488
	WBGene00004095	pqe-1	F52C9.8	129.327	132.453	142.961	128.929	133.418	138.348	142.732	150.691	164.505	149.069	129.543	137.457	140.562	151.84	139.85
	WBGene00004096	pqm-1	F40F8.7	17.5741	11.013	19.1381	24.6341	18.0898	12.3845	12.5226	23.348	28.401	19.164	16.6011	15.2883	17.2201	21.6645	17.6935
	WBGene00004098	pqn-2	AC3.4	15.7716	0.595296	12.4398	4.15901	8.24142	7.16996	0.766691	23.6694	45.9826	19.3972	4.62655	16.1147	14.2118	32.9677	16.9802
	WBGene00004099	abu-15	C03A7.4	5.40742	0.892944	20.4777	11.9971	9.69381	3.25907	1.4056	23.5623	50.9005	19.7819	5.71515	6.88663	23.6517	38.2425	18.624
	WBGene00004101	hgrs-1	C07G1.5	143.146	113.106	138.56	120.931	128.936	118.63	108.359	143.837	142.989	128.454	117.841	130.157	122.408	138.653	127.265
	WBGene00004104	pqn-13	C14C11.8	183.702	120.25	111.001	59.6657	118.655	182.182	144.138	146.943	122.21	148.868	134.578	195.58	126.039	113.409	142.401
	WBGene00004105	szy-20	C18E9.3	45.6627	46.4331	50.9073	52.4675	48.8676	44.6493	50.6016	53.8719	53.4825	50.6513	47.3541	51.2366	56.9508	50.8644	51.6015
	WBGene00004106	pqn-15	C24A8.3	8.56175	4.46472	4.9759	8.31801	6.58009	3.74793	3.83345	8.35389	5.28677	5.30551	8.02842	4.54518	8.09137	7.72386	7.09721
	WBGene00004108	pqn-18	C34E7.1	24.033	29.4671	22.3916	26.2337	25.5314	23.1394	26.962	21.5273	16.3521	21.9952	24.9017	23.9655	24.5853	24.4903	24.4857
	WBGene00004109	stam-1	C34G6.7	85.1669	67.2684	75.7868	64.9445	73.2916	71.8625	81.2692	82.3608	90.244	81.4341	80.9646	79.4718	70.9551	84.9624	79.0885
	WBGene00004110	pqn-20	C37A2.2	72.85	105.07	86.8869	77.5815	85.597	83.7581	85.486	95.5342	93.0718	89.4625	81.1007	87.4603	85.893	93.8166	87.0676
	WBGene00004111	pqn-21	C37A2.5	37.5515	37.8013	26.9847	39.9904	35.582	35.8498	44.4681	32.2374	33.0731	36.4071	39.7339	33.7445	34.5439	36.7354	36.1894
	WBGene00004112	pqn-22	C46G7.4	411.114	411.647	361.518	373.991	389.568	419.442	419.891	401.629	382.984	405.987	426.323	385.789	396.684	397.873	401.667
	WBGene00004113	pqn-24	D1007.14	37.8519	33.6342	35.5968	32.6322	34.9288	37.9682	33.4788	36.6286	34.1796	35.5638	38.5092	31.1276	34.2327	32.4025	34.068
	WBGene00004114	pqn-25	D1044.3	5.40742	6.8459	7.08109	10.7174	7.51296	7.007	9.07251	10.7101	6.02446	8.20352	9.11702	6.19797	9.85487	7.53547	8.17633
	WBGene00004115	pqn-26	DY3.5	82.9138	60.1249	59.1367	29.433	57.9021	77.5659	72.7079	67.1524	63.4413	70.2169	53.2053	87.4603	47.7183	51.4296	59.9534
	WBGene00004116	pqn-27	E01G4.4	65.7903	84.2344	76.7437	63.0249	72.4483	69.9071	66.9577	55.5855	56.4332	62.2209	62.7305	63.357	59.8554	58.3999	61.0857
	WBGene00004117	sin-3	F02E9.4	90.5743	90.1873	99.518	98.8564	94.784	99.2387	98.9031	106.887	113.235	104.566	94.7081	93.3828	101.868	117.93	101.972
	WBGene00004118	pqn-29	F10F2.9	41.6071	8.0365	19.7122	5.4387	18.6986	22.6505	10.7337	27.6321	45.9826	26.7497	20.003	33.7445	13.6931	32.9677	25.1021
	WBGene00004119	pqn-31	F21C10.8	1.20165	2.08354	13.2053	32.9521	12.3606	3.42202	2.17229	7.81838	1.84422	3.81423	13.7436	2.89239	24.8965	9.04256	12.6438
	WBGene00004120	pqn-32	F29C12.1	372.661	703.937	406.11	341.678	456.097	571.967	680.949	362.859	169.914	446.422	485.243	442.673	345.024	276.363	387.326
	WBGene00004121	ptrn-1	F35B3.5	73.7512	106.558	73.873	94.8573	87.2599	79.5213	96.3475	73.8998	59.9987	77.4418	86.5437	65.2853	69.814	65.747	71.8475
	WBGene00004122	pqn-35	F35D11.2	140.443	63.9943	63.5384	51.6676	79.9108	97.7721	61.2075	98.7473	114.834	93.1401	71.9836	121.067	87.0341	115.858	98.9856
	WBGene00004123	pqn-36	F39D8.1	6.30866	2.97648	13.2053	16.796	9.8216	3.42202	3.57789	23.6694	44.999	18.9171	7.75627	9.50356	23.7554	35.9819	19.2493
	WBGene00004124	pqn-37	F40F4.8	14.4198	5.35766	10.3346	16.1561	11.567	4.5627	5.23905	16.922	28.524	13.8119	10.2056	14.0487	17.4276	18.2735	14.9889
	WBGene00004125	mdt-30	F44B9.7	25.0844	28.5742	35.5968	29.5929	29.7121	30.7982	32.8399	34.8079	25.8191	31.0663	28.7118	30.5767	29.0459	27.6929	29.0068
	WBGene00004126	pqn-39	F48F7.4	39.6544	32.146	34.0658	30.5527	34.1047	33.8943	43.4458	40.6984	37.4992	38.8844	30.2086	33.0558	35.8925	47.8502	36.7518
	WBGene00004127	abu-12	F52D1.3	310.626	195.852	203.246	102.056	202.945	277.021	194.101	186.57	150.243	201.984	215.815	296.676	170.541	167.099	212.533
	WBGene00004128	pqn-41	F53A3.4	55.2758	66.6731	71.7678	56.7864	62.6258	53.7747	54.8184	56.121	56.0644	55.1946	55.3825	62.2552	62.0338	56.8928	59.1411
	WBGene00004130	ketn-1	F54E2.3	976.34	993.847	835.569	594.578	850.083	923.458	932.168	833.997	857.441	886.766	926.126	911.239	738.078	826.264	850.427
	WBGene00004131	pqn-44	F55A12.9	143.747	77.3885	114.828	118.052	113.504	96.9574	78.7136	148.978	172.373	124.255	99.6068	127.678	118.466	147.695	123.362
	WBGene00004132	ifet-1	F56F3.1	255.651	211.33	306.209	236.903	252.523	252.252	225.407	283.925	342.534	276.029	215.543	270.782	298.343	327.793	278.115
	WBGene00004133	abu-13	F57B9.9	369.207	380.394	285.54	231.145	316.571	406.732	381.556	259.185	162.415	302.472	317.191	343.092	241.392	220.789	280.616
	WBGene00004134	pqn-47	F59B10.1	108.148	226.212	173.582	240.263	187.051	170.612	207.773	140.088	65.1625	145.909	219.081	117.899	150.728	111.902	149.902
	WBGene00004135	pqn-48	K07D4.8	22.8313	25.5977	19.7122	22.2347	22.594	22.4876	25.0452	21.6344	17.9504	21.7794	20.8195	15.4261	23.2367	25.4322	21.2286
	WBGene00004136	pqn-51	K11D12.2	67.4425	88.1038	83.442	73.5824	78.1427	79.0325	74.6246	80.1117	84.3424	79.5278	76.7463	79.6095	80.395	85.1508	80.4754
	WBGene00004138	pqn-53	R07B7.3	104.093	100.01	97.0301	104.135	101.317	107.386	106.826	111.171	108.071	108.364	110.085	102.473	112.449	124.147	112.288
	WBGene00004139	pqn-54	R09B5.5	54.5248	6.8459	45.5486	16.9559	30.9688	21.5099	7.66691	76.4702	164.259	67.4764	24.7656	53.8535	49.5856	117.365	61.3924
	WBGene00004140	ebax-1	R09E10.7	46.7141	91.6756	62.3902	85.5795	71.5898	66.648	89.8306	52.6938	33.5648	60.6843	95.1164	51.512	54.7723	46.1548	61.8889
	WBGene00004143	pqn-59	R119.4	534.283	531.599	538.354	566.585	542.705	517.541	549.462	504.553	547.365	529.73	530.42	557.129	527.91	540.482	538.985
	WBGene00004145	pqn-62	T03G11.1	22.9815	24.1095	20.6691	17.2759	21.259	21.9987	23.6396	28.596	21.5159	23.9376	22.5884	19.8335	20.4359	27.6929	22.6377
	WBGene00004146	pqn-63	T06E4.11	57.5289	7.4412	36.9365	7.35824	27.3162	21.6728	8.05025	58.5843	94.5471	45.7136	19.5948	58.9496	28.7347	72.3405	44.9049
	WBGene00004147	larp-5	T12F5.5	233.721	197.936	233.676	194.993	215.081	232.372	215.568	229.089	258.191	233.805	211.46	258.662	231.33	249.236	237.672
[truncated: 8,567 more rows]

## Sheet: Sheet2
	Differential expression genes with significance in NIL1 (PTM413) vs N2* (CX12311)								Differential expression genes with significance in NIL2 (PTM414) vs N2* (CX12311)
	Gene ID	Common name	Sequence name	Log2(Fold Change)	PValue	FDR			Gene ID	Common name	Sequence name	Log2(Fold Change)	PValue	FDR
	WBGene00004798	sip-1	F43D9.4	1.23031	0.00473439	0.999646			WBGene00015333	slc-17.3	C02C2.4	1.19385	0.000555629	0.999879
	WBGene00011489	T05F1.2	T05F1.2	1.01833	0.00592392	0.999646			WBGene00014009	lips-6	ZK617.2	1.28451	0.00359573	0.999879
	WBGene00017978	F32B5.4	F32B5.4	1.20989	0.00950077	0.999646			WBGene00004798	sip-1	F43D9.4	1.26914	0.00361999	0.999879
	WBGene00004321	rcan-1	F54E7.7	-2.23913	1.58291e-09	1.67234e-05			WBGene00011491	T05F1.5	T05F1.5	1.05138	0.00430332	0.999879
	WBGene00019311	K02E7.6	K02E7.6	-1.85607	7.22015e-07	0.00381404			WBGene00012020	gyg-2	T25E12.5	1.28265	0.00787939	0.999879
	WBGene00004622	rrn-3.1	F31C3.9	-1.31575	2.34183e-06	0.00761202			WBGene00007097	B0024.4	B0024.4	1.65692	0.00997999	0.999879
	WBGene00004567	rrn-2.1	F31C3.11	-1.76878	2.88198e-06	0.00761202			WBGene00004321	rcan-1	F54E7.7	-2.17326	5.23982e-09	5.53587e-05
	WBGene00004677	rrn-3.56	F31C3.10	-1.49499	4.45766e-05	0.0941904			WBGene00010957	nduo-6	MTCE.3	-1.15004	2.56496e-05	0.135494
	WBGene00003769	nlp-31	B0213.6	-1.01138	0.000431626	0.651447
	WBGene00001387	far-3	F15B9.1	-1.271	0.00284353	0.999646
	WBGene00009383	F35B12.3	F35B12.3	-1.88006	0.0031971	0.999646
	WBGene00009787	F46F2.3	F46F2.3	-1.63548	0.0034207	0.999646
	WBGene00013489	Y69H2.14	Y69H2.14	-1.63185	0.00547627	0.999646
	WBGene00000673	col-98	F14F7.1	-1.62806	0.00610004	0.999646
	WBGene00000749	col-176	ZC373.7	-1.62798	0.00779094	0.999646
