# Supplementary material for: A spontaneous complex structural variant in rcan-1 increases exploratory behavior and laboratory fitness of Caenorhabditis elegans
Source: PLoS Genet. 2020 Feb 24;16(2):e1008606. doi: 10.1371/journal.pgen.1008606 (PMC7058356; doi:10.1371/journal.pgen.1008606)
Supplement: S6 Table — This table lists sequence information for the TaqMan fluorescent quenching probes used for competition experiments. This table also includes the information of key resources and reagents used in this study. (XLSX) [file pgen.1008606.s019.xlsx]

## Sheet: Taqman Probe Information
	Assay Name	Assay Mix Conc.	Forward Primer Name	Forward Primer Seq.	Forward Primer Conc.	Reverse Primer Name	Reverse Primer Seq.	Reverse Primer Conc.	Reporter 1 Name	Reporter 1 Dye	Reporter 1 Sequence	Reporter 1 Conc.	Reporter 1 Quencher	Reporter 2 Name	Reporter 2 Dye	Reporter 2 Sequence	Reporter 2 Conc.	Reporter 2 Quencher
	PTM03	40x	AHLJ2KX_F	CATCACTATCAGATCCTCCGTGTTC	36	AHLJ2KX_R	CGACATTACCGGAGAGCATACTT	36	AHLJ2KX_V	VIC	AGTCCTTTCAGTATAATAC	8	NFQ	AHLJ2KX_M	FAM	CCTTTCAGCATAATAC	8	NFQ
	PTM04	40x	AHMS0Q5_F	GCAAGAAGAACAAATGAGCTTTTTCAAGA	36	AHMS0Q5_R	CTTCTTATGTCTCTGTTTAGATTCTTCATCGA	36	AHMS0Q5_V	VIC	TGTATTTTCGGCGGCCC	8	NFQ	AHMS0Q5_M	FAM	TGTATTTTCAGCGGCCC	8	NFQ
	PTM05	40x	AHN1YXD_F	ACCATTCAAAATAAACCGTTTTCCTCAAAA	36	AHN1YXD_R	ACATTTTCCCGCAGAAATTTTAAGTTTTTAGT	36	AHN1YXD_V	VIC	ATGCTTCCGTGGATCT	8	NFQ	AHN1YXD_M	FAM	AAATGCTTCCTTGGATCT	8	NFQ
	PTM06	40x	AHPAW3L_F	GCATAATATGTTCTGAAAGTGTACTTTTAAAGTAGTTTT	36	AHPAW3L_R	TTTTCCAGTTCTCAAAAAAGTTCAGTTATTCTTT	36	AHPAW3L_V	VIC	CAACTCGATCTGATAACG	8	NFQ	AHPAW3L_M	FAM	CTCGATCAGATAACG	8	NFQ
	PTM07	40x	AHQJU9T_F	CTGAATTTCGTTATTATGCAACAATTCTACCT	36	AHQJU9T_R	TCAGAGCTAGGAAAACAATCAAAACCA	36	AHQJU9T_V	VIC	ATCTTTCCCCAATTCT	8	NFQ	AHQJU9T_M	FAM	ATCTTTCTCCAATTCT	8	NFQ
	PTM09	40x	AHI16NQ_F	GGCAAGATGAGAATGACTGGAAAC	36	AHI16NQ_R	GTGAAGCTCCGCTACCATAGG	36	AHI16NQ_V	VIC	CACCACGAGCGGTACG	8	NFQ	AHI16NQ_M	FAM	CACCACGAGCAGTACG	8	NFQ
	PTM12	40x	ANGZMWT_F	GCCTGGAAGCCGTACAAAC	36	ANGZMWT_R	CGAAAACTCACAAAATGTCTGTAGGT	36	ANGZMWT_V	VIC	AAGGACAGGAGTAAACT	8	NFQ	ANGZMWT_M	FAM	AAGGACAGGATTAAACT	8	NFQ

## Sheet: Key Reagent or Resource
	REAGENT or RESOURCE	SOURCE	IDENTIFIER
	Bacterial and Virus Strains
	E. coli: OP50	Caenorhabditis Genetics Center (CGC)	OP50
	E. coli: OP50 GFP	Caenorhabditis Genetics Center (CGC)	OP50 GFP
	E. coli: HB101	Caenorhabditis Genetics Center (CGC)	HB101
	Chemicals, Peptides, and Recombinant Proteins
	Tetramisole hydrochloride	Sigma-Aldrich	5086-74-8
	polydimethylsiloxane	Dow	2065622
	tridecafluoro-1,1,2,2-tetrahydrooctyl-1-trichlorosilane vapor	United Chemical Technologies	78560-45-9
	Critical Commercial Assays
	HI-FI assembly	NEB	E5520
	TaqMan SNP Genotyping Assays dpy-10(kah83)	ThermoFisher Applied Biosystems	PTM03
	TaqMan SNP Genotyping Assays WBVar00051876	ThermoFisher Applied Biosystems	PTM04
	TaqMan SNP Genotyping Assays WBVar00601322	ThermoFisher Applied Biosystems	PTM05
	TaqMan SNP Genotyping Assays WBVar00167214	ThermoFisher Applied Biosystems	PTM06
	TaqMan SNP Genotyping Assays WBVar00601493	ThermoFisher Applied Biosystems	PTM07
	TaqMan SNP Genotyping Assays WBVar00601538	ThermoFisher Applied Biosystems	PTM09
	TaqMan SNP Genotyping Assays tbc-10(kah185)	ThermoFisher Applied Biosystems	PTM12
	Zymo DNA isolation kit	Zymo	D4071
	Zymo DNA cleanup kit	Zymo	D4064
	Gentra Puregene Kit	Qiagen	158667
	Quick-DNA kit	Zymo	D4068
	Nextera DNA kit	Illumina	FC-121-1030
	Nextera DNA indexes	Illumina	FC-121-1011
	1D ligation kit	Nanopore	SQK-LSK108
	NEBNext FFPE Repair Mix	NEB	M6630
	Next Ultra II Directional RNA Library Prep Kit	NEB	E7760S
	Experimental Models: Organisms/Strains
	C. elegans: Strain CX12311 kyIR1(V, CB4856>N2), qgIR1(X, CB4856>N2)	[20]	CX12311 (N2*)
	C. elegans: Strain LSJ2	[20]	LSJ2
	C. elegans: PTM288 kyIR1(V, CB4856>N2), qgIR1(X, CB4856>N2) dpy-10(kah83)II	[22]	PTM288 (N2*_bc)
	C. elegans: Strain CX12348	[20]	CX12348 (RILhf)
	C. elegans: Strain PTM413	This paper	PTM413 (rcan-1 NIL1)
	C. elegans: Strain PTM414	This paper	PTM414 (rcan-1 NIL2)
	C. elegans: Strain PTM505 dpy-10 (kah83) II, rcan-1(kah183) III, kyIR1(V, CB4856>N2), qgIR1(X, CB4856>N2)	This paper	PTM505
	C. elegans: Strain PTM553 kyIR1(V, CB4856>N2), qgIR1(X, CB4856>N2), kahEx169[Prcan-1-WT::GFP 25ng/mL; Prcan-1-WT::mCherry 25ng/mL] Isolate 1	This paper	PTM553
	C. elegans: Strain PTM554 kyIR1(V, CB4856>N2), qgIR1(X, CB4856>N2), kahEx170[Prcan-1-WT::GFP 25ng/mL; Prcan-1-WT::mCherry 25ng/mL] Isolate 2	This paper	PTM554
	C. elegans: Strain PTM555 kyIR1(V, CB4856>N2), qgIR1(X, CB4856>N2), kahEx171[Prcan-1-WT::GFP 25ng/mL; Prcan-1-WT::mCherry 25ng/mL] Isolate 3	This paper	PTM555
	C. elegans: Strain PTM556 kyIR1(V, CB4856>N2), qgIR1(X, CB4856>N2), kahEx172[Prcan-1-WT::GFP 25ng/mL; Prcan-1-R2::mCherry 25ng/mL] Isolate 1	This paper	PTM556
	C. elegans: Strain PTM557 kyIR1(V, CB4856>N2), qgIR1(X, CB4856>N2), kahEx173[Prcan-1-WT::GFP 25ng/mL; Prcan-1-R2::mCherry 25ng/mL] Isolate 2	This paper	PTM557
	C. elegans: Strain PTM558 kyIR1(V, CB4856>N2), qgIR1(X, CB4856>N2), kahEx174[Prcan-1-WT::GFP 25ng/mL; Prcan-1-R2::mCherry 25ng/mL] Isolate 3	This paper	PTM558
	C. elegans: Strain PTM559 kyIR1(V, CB4856>N2), qgIR1(X, CB4856>N2), kahEx175[Prcan-1-WT::GFP 25ng/mL; Prcan-1-R1::mCherry 25ng/mL] Isolate 1	This paper	PTM559
	C. elegans: Strain PTM560 kyIR1(V, CB4856>N2), qgIR1(X, CB4856>N2), kahEx176[Prcan-1-WT::GFP 25ng/mL; Prcan-1-R1::mCherry 25ng/mL] Isolate 2	This paper	PTM560
	C. elegans: Strain PTM561 kyIR1(V, CB4856>N2), qgIR1(X, CB4856>N2), kahEx177[Prcan-1-WT::GFP 25ng/mL; Prcan-1-R1::mCherry 25ng/mL] Isolate 3	This paper	PTM561
	C. elegans: Strain PTM566 CX12348 kahEx185[50ng/ul Prcan-1::rcan-1 ; 45ng/ul pSM;5ng/ul pCFJ90]	This paper	PTM566
	C. elegans: Strain PTM567 CX12348 kahEx185[50ng/ul Prcan-1::rcan-1 ; 45ng/ul pSM;5ng/ul pCFJ90]	This paper	PTM567
	C. elegans: Strain CX12311-LSJ2 RILs : CX12312-19, CX12321-27, CX12346-52, CX12354-60, CX12362-66, CX12368-75, CX12381-88, CX12414-37, CX12495-99, CX12501-08, CX12510, CX12361	PMID: 21849976 (Name for each RIL in Table S1)	CX12311-LSJ2 RILs
	C. elegans: Strain CX12311 - CX12348 (RILhf) RILs: PTM378-397, PTM421-434, PTM494-503	This paper (Name for each RIL in Table S1)	CX12311 - CX12348 (RILhf) RILs
	C. elegans: Strain LSJ2 - CX12348 (RILhf) RILs: PTM435-478	This paper (Name for each RIL in Table S1)	LSJ2 - CX12348 (RILhf) RILs
	Oligonucleotides
	Genotyping primers for NIL construction: gagacaatactctgatattagacgcacca	Eurofins Genomics	N/A
	Genotyping primers for NIL construction:	Eurofins Genomics	N/A
	gctgacaccagcaatcattgttca
	rcan-1 sgRNA1:	Eurofins Genomics	N/A
	atttggaagatcatctttacGTTTTAGAGCTAGAAATAGCAAGT
	rcan-1 sgRNA2:	Eurofins Genomics	N/A
	agtgctgatcaatgatccatGTTTTAGAGCTAGAAATAGCAAGT
	rcan-1 sgRNA3:	Eurofins Genomics	N/A
	cgtggcatttcaattgctgaGTTTTAGAGCTAGAAATAGCAAGT
	rcan-1 sgRNA4:	Eurofins Genomics	N/A
	tcacatggagatgaagggcgGTTTTAGAGCTAGAAATAGCAAGT
	Genotyping Primers for heterozygous exploration assay:	IDT	N/A
	gtcagatgatctaccggtgtgtcac
	Genotyping Primers for heterozygous exploration assay:	IDT	N/A
	gtctctcctggtgctccgtcttcac
	PCR primers for rcan-1 rescue assay:	IDT	N/A
	gctccatacgcgcatttcag
	PCR primers for rcan-1 rescue assay:	IDT	N/A
	tcttctcgaagccgttcacc
	Recombinant DNA
	pDD162	[23]	N/A
	PrU6::dpy-10_sgRNA
	pDD162	[23]	N/A
	Preft3::Cas9
	pDD162	This paper	N/A
	PrU6::rcan-1_sgRNA1
	pDD162	This paper	N/A
	PrU6::rcan-1_sgRNA2
	pDD162	This paper	N/A
	PrU6::rcan-1_sgRNA3
	pDD162	This paper	N/A
	PrU6::rcan-1_sgRNA4
	pSM	Dr. Cori Bargmann Lab	N/A
	pSM-GFP::unc54utr	Dr. Cori Bargmann Lab	N/A
	pCFJ90-Pmyo2::mCherry::unc54utr	Addgene	N/A
	pSM Prcan-1-WT ::GFP::unc54utr	This paper	N/A
	pCFJ90 Prcan-1-WT ::mCherry::unc54utr	This paper	N/A
	pCFJ90 Prcan-1-R1 ::mCherry::unc54utr	This paper	N/A
	pCFJ90 Prcan-1-R2 ::mCherry::unc54utr	This paper	N/A
	Software and Algorithms
	R/qtl	http://www.rqtl.org/	N/A
	MATLAB	MathWorks	N/A
	Image J	NIH	N/A
	Custom TaqMan	ThermoFisher	N/A
	Assay Design Tool
	SnapGene	SnapGene	N/A
	BWA-aligner	[47]	N/A
	SAMtools	[48]	N/A
	Picard	[49]	N/A
	Freebayes	[50]	N/A
	SnpEff	[51]	N/A
	IGV	[52]	N/A
	Pysam	https://github.com/pysam-developers/pysam	N/A
	BLAST	NIH	N/A
	Matplotlib	https://matplotlib.org	N/A
	HTseq	[53]	N/A
	SARTools	[54]	N/A
	edgeR	[55]	N/A
